# Supplementary material for: Downregulation of the Protein C Signaling System Is Associated with COVID-19 Hypercoagulability—A Single-Cell Transcriptomics Analysis
Source: Viruses. 2022 Dec 9;14(12):2753. doi: 10.3390/v14122753 (PMC9785999; doi:10.3390/v14122753)
Supplement: Supplementary file 1 [file viruses-14-02753-s001.zip]

Archive with 3 entries (3 files):
- Supp_Table_S1_markers_Liver_wilcoxon.xlsx
- Supp_Table_S2_markers_PBMC_wilcoxon.xlsx
- Supp_Table_S3_markers_Nasal_ipithelia_wilcoxon.xlsx
