# Supplementary material for: Downregulation of the Protein C Signaling System Is Associated with COVID-19 Hypercoagulability—A Single-Cell Transcriptomics Analysis
Source: Viruses. 2022 Dec 9;14(12):2753. doi: 10.3390/v14122753 (PMC9785999; doi:10.3390/v14122753)
Supplement: Supplementary file 1 [file viruses-14-02753-s001.zip › Supp_Table_S1_markers_Liver_wilcoxon.xlsx]

## Sheet: Supplementary Table S1
Supplementary Table S1 | Liver DE genes used to annotate cluster identity
Differentially expressed genes with p values calculated by Scanpy's implementation of two-sided Wilcoxon rank-sum test.
gene	p_val	avg_logFC	pct.1	pct.2	p_val_adj	cluster
BFOX1	0	4.52513	0.420357	0.0480822	0	Hepatocytes 1 MYH11+
NTNAP2	5.17444e-217	4.58346	0.335923	0.0343156	5.17444e-217	Hepatocytes 1 MYH11+
TMEM132D	4.21731e-120	4.2686	0.251489	0.0242431	4.21731e-120	Hepatocytes 1 MYH11+
KAZN	5.58977e-95	2.93956	0.259777	0.0680539	5.58977e-95	Hepatocytes 1 MYH11+
PTPRD	5.44814e-88	2.47771	0.274799	0.0976652	5.44814e-88	Hepatocytes 1 MYH11+
NRXN3	6.28841e-86	3.55875	0.223776	0.0326994	6.28841e-86	Hepatocytes 1 MYH11+
ALN1	2.30858e-85	3.43676	0.226884	0.0381829	2.30858e-85	Hepatocytes 1 MYH11+
PCDH15	4.33912e-79	4.51841	0.200466	0.0156714	4.33912e-79	Hepatocytes 1 MYH11+
EYS	2.40016e-78	3.41576	0.22015	0.0418194	2.40016e-78	Hepatocytes 1 MYH11+
NIH3	4.04894e-73	3.96118	0.200725	0.0250801	4.04894e-73	Hepatocytes 1 MYH11+
TNNA3	9.17104e-72	2.65238	0.235431	0.0682559	9.17104e-72	Hepatocytes 1 MYH11+
FP700111.1	8.70739e-71	3.94349	0.197617	0.0248203	8.70739e-71	Hepatocytes 1 MYH11+
TNNA2	1.21132e-65	4.59562	0.181559	0.0128431	1.21132e-65	Hepatocytes 1 MYH11+
LRRC4C	1.32135e-60	3.76684	0.184149	0.0237525	1.32135e-60	Hepatocytes 1 MYH11+
ACNA1A	1.35513e-60	3.97471	0.1813	0.0205201	1.35513e-60	Hepatocytes 1 MYH11+
DLGAP1	2.11241e-60	3.08145	0.198912	0.0414153	2.11241e-60	Hepatocytes 1 MYH11+
DPP10	4.37193e-59	3.32769	0.189329	0.0317181	4.37193e-59	Hepatocytes 1 MYH11+
KCNIP4	3.92051e-57	4.02927	0.174825	0.0181246	3.92051e-57	Hepatocytes 1 MYH11+
PC5	1.25032e-53	3.44539	0.179228	0.0295535	1.25032e-53	Hepatocytes 1 MYH11+
LINC00486	4.7191e-53	1.78223	0.270137	0.147796	4.7191e-53	Hepatocytes 1 MYH11+
LSAMP	1.46267e-52	3.61267	0.172494	0.0225403	1.46267e-52	Hepatocytes 1 MYH11+
DH13	6.04477e-51	2.86627	0.186221	0.0401455	6.04477e-51	Hepatocytes 1 MYH11+
YR2	2.37219e-49	3.75697	0.165501	0.0202603	2.37219e-49	Hepatocytes 1 MYH11+
ALNT17	1.11504e-48	3.6731	0.16576	0.021992	1.11504e-48	Hepatocytes 1 MYH11+
ID2-1	9.08466e-48	4.32667	0.156436	0.0128719	9.08466e-48	Hepatocytes 1 MYH11+
LRP1B	8.62583e-47	1.8832	0.234136	0.108171	8.62583e-47	Hepatocytes 1 MYH11+
AC007402.1	1.12239e-45	4.49005	0.151774	0.0113135	1.12239e-45	Hepatocytes 1 MYH11+
OL19A1	1.35362e-45	1.71675	0.258223	0.147075	1.35362e-45	Hepatocytes 1 MYH11+
AC011287.1	2.02845e-45	3.64279	0.160321	0.0213282	2.02845e-45	Hepatocytes 1 MYH11+
AGBL4	1.33524e-43	3.05811	0.167573	0.0328437	1.33524e-43	Hepatocytes 1 MYH11+
DLG2	2.39063e-43	1.52922	0.269878	0.162198	2.39063e-43	Hepatocytes 1 MYH11+
NTN5	2.08002e-42	3.10804	0.166019	0.0338249	2.08002e-42	Hepatocytes 1 MYH11+
ANKS1B	4.20305e-42	2.9577	0.169386	0.0386158	4.20305e-42	Hepatocytes 1 MYH11+
SGCZ	1.12783e-39	3.23847	0.154882	0.0248492	1.12783e-39	Hepatocytes 1 MYH11+
ALNTL6	1.78521e-39	3.89818	0.146076	0.0161332	1.78521e-39	Hepatocytes 1 MYH11+
DAB1	3.0419e-39	2.31747	0.188034	0.0662068	3.0419e-39	Hepatocytes 1 MYH11+
OBO2	4.45169e-38	1.79822	0.2072	0.0816762	4.45169e-38	Hepatocytes 1 MYH11+
DCC	3.13932e-37	3.75014	0.142191	0.0154406	3.13932e-37	Hepatocytes 1 MYH11+
DH18	1.67901e-36	4.30022	0.136493	0.0110537	1.67901e-36	Hepatocytes 1 MYH11+
NRXN1	3.37277e-36	3.81111	0.140119	0.015556	3.37277e-36	Hepatocytes 1 MYH11+
DMD	5.9971e-36	1.40743	0.263144	0.16442	5.9971e-36	Hepatocytes 1 MYH11+
MACROD2	2.26308e-35	1.46926	0.251489	0.15556	2.26308e-35	Hepatocytes 1 MYH11+
ERC2	2.34591e-35	4.126	0.135975	0.0127565	2.34591e-35	Hepatocytes 1 MYH11+
TBC1D19	2.83493e-34	2.08574	0.19166	0.0824555	2.83493e-34	Hepatocytes 1 MYH11+
ASC15	1.4069e-33	2.28522	0.168609	0.0518341	1.4069e-33	Hepatocytes 1 MYH11+
PDZD2	1.72503e-33	2.40454	0.169386	0.0554994	1.72503e-33	Hepatocytes 1 MYH11+
AC109466.1	3.66316e-33	4.57794	0.128205	0.00851395	3.66316e-33	Hepatocytes 1 MYH11+
AL138720.1	1.5442e-32	3.90603	0.131831	0.0137378	1.5442e-32	Hepatocytes 1 MYH11+
AGBL1	3.07436e-32	4.25221	0.128723	0.0110537	3.07436e-32	Hepatocytes 1 MYH11+
DPP6	3.15497e-32	2.33007	0.171458	0.06182	3.15497e-32	Hepatocytes 1 MYH11+
DPH6	4.57622e-32	1.67477	0.219114	0.123178	4.57622e-32	Hepatocytes 1 MYH11+
DH12	1.50484e-31	2.85647	0.147889	0.0341713	1.50484e-31	Hepatocytes 1 MYH11+
ADM2	9.20555e-31	3.04787	0.139601	0.0258016	9.20555e-31	Hepatocytes 1 MYH11+
SORCS1	1.65508e-30	3.79325	0.128982	0.0149499	1.65508e-30	Hepatocytes 1 MYH11+
ERBB4	2.20126e-30	3.33369	0.133903	0.0204335	2.20126e-30	Hepatocytes 1 MYH11+
NTNAP5	3.74584e-30	4.60788	0.121989	0.00787902	3.74584e-30	Hepatocytes 1 MYH11+
DOCK3	2.28744e-29	3.45623	0.130795	0.0193656	2.28744e-29	Hepatocytes 1 MYH11+
LINC02240	7.29067e-29	4.18948	0.122248	0.0110248	7.29067e-29	Hepatocytes 1 MYH11+
OPCML	4.09335e-28	3.67009	0.125097	0.0157292	4.09335e-28	Hepatocytes 1 MYH11+
ASIC2	4.37054e-28	4.27965	0.119658	0.00981269	4.37054e-28	Hepatocytes 1 MYH11+
SMD3	7.55081e-28	4.45168	0.118104	0.0086294	7.55081e-28	Hepatocytes 1 MYH11+
AL589740.1	1.20767e-27	3.72035	0.123543	0.0151231	1.20767e-27	Hepatocytes 1 MYH11+
ACNA2D3	2.84006e-27	3.90598	0.120953	0.0131317	2.84006e-27	Hepatocytes 1 MYH11+
S7	3.8349e-27	3.98665	0.119399	0.0114866	3.8349e-27	Hepatocytes 1 MYH11+
PTPRT	5.78767e-27	2.56796	0.142191	0.0369996	5.78767e-27	Hepatocytes 1 MYH11+
PRKN	8.26394e-27	1.2037	0.262367	0.192011	8.26394e-27	Hepatocytes 1 MYH11+
ASTN2	9.23844e-27	2.6602	0.142191	0.0386736	9.23844e-27	Hepatocytes 1 MYH11+
IL1RAPL1	1.31102e-26	3.08096	0.1295	0.0238968	1.31102e-26	Hepatocytes 1 MYH11+
MALRD1	2.17883e-26	3.6388	0.12173	0.0159601	2.17883e-26	Hepatocytes 1 MYH11+
M7	4.97525e-26	3.83067	0.118363	0.0129297	4.97525e-26	Hepatocytes 1 MYH11+
DSCAM	1.31751e-25	2.99665	0.128205	0.0248203	1.31751e-25	Hepatocytes 1 MYH11+
AC113414.1	2.26816e-25	2.51454	0.14245	0.0422812	2.26816e-25	Hepatocytes 1 MYH11+
TRPM3	1.8966e-24	2.82872	0.130536	0.0306214	1.8966e-24	Hepatocytes 1 MYH11+
ERVMER61-1	3.48736e-24	3.59138	0.116291	0.0148922	3.48736e-24	Hepatocytes 1 MYH11+
USH2A	4.45616e-24	3.75041	0.115255	0.0142573	4.45616e-24	Hepatocytes 1 MYH11+
EPHA6	4.57338e-24	3.54765	0.116291	0.0152385	4.57338e-24	Hepatocytes 1 MYH11+
SYN3	9.62531e-24	2.31674	0.142968	0.0458888	9.62531e-24	Hepatocytes 1 MYH11+
ADGRL3	1.10677e-23	3.1726	0.120694	0.0209241	1.10677e-23	Hepatocytes 1 MYH11+
DNAH3	1.80374e-23	4.0111	0.110852	0.0106497	1.80374e-23	Hepatocytes 1 MYH11+
SNTG1	3.1083e-23	4.01462	0.110334	0.0107074	3.1083e-23	Hepatocytes 1 MYH11+
SPRY4-AS1	5.26389e-23	2.87965	0.125356	0.0280528	5.26389e-23	Hepatocytes 1 MYH11+
LINC01317	1.42256e-22	3.56068	0.112924	0.0151808	1.42256e-22	Hepatocytes 1 MYH11+
PTPRN2	1.46202e-22	3.19519	0.118363	0.0214148	1.46202e-22	Hepatocytes 1 MYH11+
TENM3	3.21828e-22	3.62276	0.11137	0.0143727	3.21828e-22	Hepatocytes 1 MYH11+
NTM	3.76619e-22	3.98674	0.107226	0.00978383	3.76619e-22	Hepatocytes 1 MYH11+
KSR2	5.09e-22	4.08973	0.106708	0.00969725	5.09e-22	Hepatocytes 1 MYH11+
MDGA2	5.29626e-22	3.59578	0.110334	0.0135935	5.29626e-22	Hepatocytes 1 MYH11+
DNAH9	5.85445e-22	3.84788	0.108521	0.011833	5.85445e-22	Hepatocytes 1 MYH11+
HPSE2	1.66418e-21	4.02336	0.105672	0.00975497	1.66418e-21	Hepatocytes 1 MYH11+
HYDIN	1.98996e-21	3.2825	0.113442	0.018673	1.98996e-21	Hepatocytes 1 MYH11+
PNE4	3.40558e-21	4.12118	0.104636	0.00952408	3.40558e-21	Hepatocytes 1 MYH11+
DC26	5.3924e-21	2.03784	0.138047	0.0447055	5.3924e-21	Hepatocytes 1 MYH11+
KIF26B	1.79877e-20	2.25559	0.134939	0.0451672	1.79877e-20	Hepatocytes 1 MYH11+
NTN4	2.82381e-20	1.56852	0.16576	0.0777512	2.82381e-20	Hepatocytes 1 MYH11+
UNC5D	3.22509e-20	4.06946	0.102305	0.0094375	3.22509e-20	Hepatocytes 1 MYH11+
AC034114.2	3.32514e-20	4.07077	0.102305	0.00946636	3.32514e-20	Hepatocytes 1 MYH11+
IMS2	3.68929e-20	4.27483	0.100751	0.00790788	3.68929e-20	Hepatocytes 1 MYH11+
NEGR1	4.28955e-20	3.51951	0.105931	0.0135646	4.28955e-20	Hepatocytes 1 MYH11+
LINC01090	4.3914e-20	3.78315	0.103859	0.0114289	4.3914e-20	Hepatocytes 1 MYH11+
SDK2	4.869e-20	3.71692	0.104636	0.012439	4.869e-20	Hepatocytes 1 MYH11+
DGKB	1.49711e-19	3.85535	0.102046	0.0108805	1.49711e-19	Hepatocytes 1 MYH11+
ZNF385D	1.98223e-19	2.42806	0.123543	0.0346042	1.98223e-19	Hepatocytes 1 MYH11+
ATP8A2	3.01508e-19	3.86372	0.10101	0.0105342	3.01508e-19	Hepatocytes 1 MYH11+
AC008691.1	3.85286e-19	4.07816	0.0994561	0.00914889	3.85286e-19	Hepatocytes 1 MYH11+
THSD7B	4.92846e-19	2.95213	0.112147	0.0234927	4.92846e-19	Hepatocytes 1 MYH11+
MIR4300HG	7.50189e-19	3.78513	0.10101	0.0116886	7.50189e-19	Hepatocytes 1 MYH11+
NLGN1	7.61926e-19	3.28246	0.104895	0.0156714	7.61926e-19	Hepatocytes 1 MYH11+
FMN2	1.25923e-18	3.83544	0.0997151	0.0108228	1.25923e-18	Hepatocytes 1 MYH11+
SDK1	1.29558e-18	1.6411	0.155141	0.0708823	1.29558e-18	Hepatocytes 1 MYH11+
FSTL5	3.26426e-18	4.12124	0.0966071	0.00857168	3.26426e-18	Hepatocytes 1 MYH11+
SPAG16	4.01615e-18	1.87421	0.147889	0.0674767	4.01615e-18	Hepatocytes 1 MYH11+
LHFPL3	6.36568e-18	3.83999	0.0979021	0.010794	6.36568e-18	Hepatocytes 1 MYH11+
TNND2	7.94786e-18	1.89092	0.130536	0.0441283	7.94786e-18	Hepatocytes 1 MYH11+
OR2	8.56437e-18	3.04224	0.105154	0.0188173	8.56437e-18	Hepatocytes 1 MYH11+
SMD2	1.19637e-17	3.90448	0.0966071	0.0101013	1.19637e-17	Hepatocytes 1 MYH11+
MYO3B	1.80917e-17	3.63747	0.0976431	0.0116021	1.80917e-17	Hepatocytes 1 MYH11+
YR3	2.2235e-17	3.60692	0.0981611	0.0125256	2.2235e-17	Hepatocytes 1 MYH11+
TENM4	2.62222e-17	3.96443	0.0950531	0.00935092	2.62222e-17	Hepatocytes 1 MYH11+
FRMD5	3.55267e-17	3.51519	0.0984201	0.0133914	3.55267e-17	Hepatocytes 1 MYH11+
orf37-AS1	3.61726e-17	2.87422	0.107226	0.0230598	3.61726e-17	Hepatocytes 1 MYH11+
AP1GAP2	3.79214e-17	2.11249	0.126392	0.0441571	3.79214e-17	Hepatocytes 1 MYH11+
BANK1	4.01493e-17	3.09288	0.101528	0.0164507	4.01493e-17	Hepatocytes 1 MYH11+
LUZP2	5.82687e-17	4.18481	0.0927221	0.00779243	5.82687e-17	Hepatocytes 1 MYH11+
HS6ST3	7.93173e-17	4.15202	0.0924631	0.00787902	7.93173e-17	Hepatocytes 1 MYH11+
PPM1E	8.77741e-17	3.17188	0.101528	0.0179803	8.77741e-17	Hepatocytes 1 MYH11+
AL390957.1	9.67096e-17	2.57954	0.111888	0.0294092	9.67096e-17	Hepatocytes 1 MYH11+
NAV3	1.3201e-16	2.14403	0.121471	0.0395971	1.3201e-16	Hepatocytes 1 MYH11+
NKAIN3	1.49555e-16	3.93796	0.0929811	0.00920661	1.49555e-16	Hepatocytes 1 MYH11+
LINC00276	1.80083e-16	4.13786	0.0914271	0.00773471	1.80083e-16	Hepatocytes 1 MYH11+
NBD1	2.27961e-16	3.77643	0.0937581	0.0106208	2.27961e-16	Hepatocytes 1 MYH11+
NG7	2.49973e-16	2.26014	0.120694	0.040665	2.49973e-16	Hepatocytes 1 MYH11+
NKAIN2	3.0923e-16	2.33669	0.114737	0.0336229	3.0923e-16	Hepatocytes 1 MYH11+
PKN2-AS1	3.66893e-16	2.77113	0.106708	0.0255419	3.66893e-16	Hepatocytes 1 MYH11+
DLGAP2	4.51926e-16	2.68283	0.107226	0.0262345	4.51926e-16	Hepatocytes 1 MYH11+
AC092100.1	5.3814e-16	4.03315	0.0903911	0.00793674	5.3814e-16	Hepatocytes 1 MYH11+
NUP210L	7.66109e-16	3.37326	0.0958301	0.0143727	7.66109e-16	Hepatocytes 1 MYH11+
ALK	8.13897e-16	3.75951	0.0919451	0.010159	8.13897e-16	Hepatocytes 1 MYH11+
TENM2	1.38152e-15	1.40689	0.15799	0.0820514	1.38152e-15	Hepatocytes 1 MYH11+
YR1	1.40943e-15	3.71573	0.0916861	0.0106208	1.40943e-15	Hepatocytes 1 MYH11+
NELL1	3.14067e-15	4.02971	0.0883191	0.0079656	3.14067e-15	Hepatocytes 1 MYH11+
LINC01505	4.81747e-15	2.55392	0.105154	0.0267829	4.81747e-15	Hepatocytes 1 MYH11+
SGCD	4.92166e-15	2.19649	0.114478	0.0368842	4.92166e-15	Hepatocytes 1 MYH11+
AF279873.3	5.3679e-15	4.39103	0.0857291	0.00585875	5.3679e-15	Hepatocytes 1 MYH11+
EB1L	5.86869e-15	2.3264	0.114996	0.0386447	5.86869e-15	Hepatocytes 1 MYH11+
MIR3681HG	6.35506e-15	3.76489	0.0893551	0.0100147	6.35506e-15	Hepatocytes 1 MYH11+
FAM155A	8.32138e-15	2.69268	0.0981611	0.0190193	8.32138e-15	Hepatocytes 1 MYH11+
AC120193.1	2.01589e-14	3.11039	0.0940171	0.016595	2.01589e-14	Hepatocytes 1 MYH11+
PTPRS	2.49971e-14	2.58826	0.1036	0.0274467	2.49971e-14	Hepatocytes 1 MYH11+
ABRG3	2.727e-14	3.65979	0.0883191	0.0108517	2.727e-14	Hepatocytes 1 MYH11+
SLIT3	3.62303e-14	2.62038	0.0986791	0.0217611	3.62303e-14	Hepatocytes 1 MYH11+
SER1	4.0899e-14	1.31514	0.162134	0.0925568	4.0899e-14	Hepatocytes 1 MYH11+
NOS1	5.27467e-14	4.00026	0.0849521	0.00808104	5.27467e-14	Hepatocytes 1 MYH11+
OBO1	5.98735e-14	1.5634	0.142191	0.0716327	5.98735e-14	Hepatocytes 1 MYH11+
AL022068.1	6.52946e-14	3.67887	0.0870241	0.0105919	6.52946e-14	Hepatocytes 1 MYH11+
NF219-AS1	7.35364e-14	3.514	0.0878011	0.0115443	7.35364e-14	Hepatocytes 1 MYH11+
AC016766.1	8.30143e-14	4.3418	0.0826211	0.00617622	8.30143e-14	Hepatocytes 1 MYH11+
UNC79	1.0915e-13	3.66833	0.0865061	0.0107651	1.0915e-13	Hepatocytes 1 MYH11+
DH4	1.68921e-13	3.21631	0.0888371	0.0137089	1.68921e-13	Hepatocytes 1 MYH11+
NAALADL2	3.58693e-13	1.14418	0.190624	0.13351	3.58693e-13	Hepatocytes 1 MYH11+
AC078923.1	5.75787e-13	3.68873	0.0833981	0.00963953	5.75787e-13	Hepatocytes 1 MYH11+
LINC00511	6.04283e-13	2.99262	0.0893551	0.0159601	6.04283e-13	Hepatocytes 1 MYH11+
LINC01470	6.7704e-13	3.84509	0.0821031	0.00845623	6.7704e-13	Hepatocytes 1 MYH11+
NWD1	6.7704e-13	4.3902	0.0792541	0.00542584	6.7704e-13	Hepatocytes 1 MYH11+
IL12A-AS1	8.656e-13	4.14324	0.0800311	0.00658028	8.656e-13	Hepatocytes 1 MYH11+
S6	1.06318e-12	2.74684	0.0896141	0.0165084	1.06318e-12	Hepatocytes 1 MYH11+
AP005230.1	1.85897e-12	4.65752	0.0769231	0.00438685	1.85897e-12	Hepatocytes 1 MYH11+
MCF2L2	1.87701e-12	2.3863	0.100751	0.0303616	1.87701e-12	Hepatocytes 1 MYH11+
ANK2	2.8649e-12	3.15339	0.0857291	0.0144304	2.8649e-12	Hepatocytes 1 MYH11+
UNC13C	4.54815e-12	4.26289	0.0769231	0.00559901	4.54815e-12	Hepatocytes 1 MYH11+
PA6	4.67614e-12	4.09325	0.0777001	0.00649369	4.67614e-12	Hepatocytes 1 MYH11+
PLD5	5.00224e-12	3.63315	0.0802901	0.00932206	5.00224e-12	Hepatocytes 1 MYH11+
NCAM2	5.20202e-12	2.64631	0.0914271	0.0212993	5.20202e-12	Hepatocytes 1 MYH11+
IP1	5.56219e-12	2.26134	0.0994561	0.0301019	5.56219e-12	Hepatocytes 1 MYH11+
SG1L	6.78806e-12	4.10597	0.0774411	0.00681116	6.78806e-12	Hepatocytes 1 MYH11+
ADGRV1	7.0073e-12	3.22122	0.0846931	0.0147479	7.0073e-12	Hepatocytes 1 MYH11+
M5	9.3656e-12	4.57219	0.0748511	0.00447343	9.3656e-12	Hepatocytes 1 MYH11+
LINC01524	9.42863e-12	3.18068	0.0833981	0.0135935	9.42863e-12	Hepatocytes 1 MYH11+
LINC01122	1.0053e-11	4.45533	0.0751101	0.00484862	1.0053e-11	Hepatocytes 1 MYH11+
TMEM132C	1.21686e-11	3.82898	0.0777001	0.00787902	1.21686e-11	Hepatocytes 1 MYH11+
HS3ST4	1.44432e-11	3.69362	0.0784771	0.00897573	1.44432e-11	Hepatocytes 1 MYH11+
AC008415.1	2.28902e-11	4.0927	0.0756281	0.006638	2.28902e-11	Hepatocytes 1 MYH11+
orf34	2.4825e-11	3.81254	0.0771821	0.00842737	2.4825e-11	Hepatocytes 1 MYH11+
ZFHX3	2.52976e-11	0.833057	0.25641	0.232734	2.52976e-11	Hepatocytes 1 MYH11+
NRG1	2.59848e-11	1.00222	0.188552	0.132731	2.59848e-11	Hepatocytes 1 MYH11+
STXBP5L	2.71366e-11	3.98252	0.0758871	0.00715749	2.71366e-11	Hepatocytes 1 MYH11+
AFF3	3.01252e-11	1.62364	0.122507	0.0580969	3.01252e-11	Hepatocytes 1 MYH11+
HECW1	5.56012e-11	3.80765	0.0756281	0.00793674	5.56012e-11	Hepatocytes 1 MYH11+
SPTBN4	5.71271e-11	3.43242	0.0787361	0.0113423	5.71271e-11	Hepatocytes 1 MYH11+
ABBR2	5.90508e-11	4.39181	0.0727791	0.00499293	5.90508e-11	Hepatocytes 1 MYH11+
ADPS	6.22439e-11	3.78223	0.0753691	0.00779243	6.22439e-11	Hepatocytes 1 MYH11+
PTCHD1-AS	6.34676e-11	3.26781	0.0797721	0.0126122	6.34676e-11	Hepatocytes 1 MYH11+
ANKFN1	8.654e-11	3.51389	0.0769231	0.00998586	8.654e-11	Hepatocytes 1 MYH11+
PEBP4	1.18461e-10	3.53619	0.0761461	0.00963953	1.18461e-10	Hepatocytes 1 MYH11+
ACNB2	1.20174e-10	1.53033	0.128464	0.0674767	1.20174e-10	Hepatocytes 1 MYH11+
EYA2	1.46405e-10	2.78854	0.0841751	0.018673	1.46405e-10	Hepatocytes 1 MYH11+
AC026316.5	1.60595e-10	3.33641	0.0771821	0.011198	1.60595e-10	Hepatocytes 1 MYH11+
OL24A1	1.76966e-10	3.59426	0.0751101	0.00914889	1.76966e-10	Hepatocytes 1 MYH11+
BFOX3	1.79092e-10	3.81617	0.0735561	0.00750382	1.79092e-10	Hepatocytes 1 MYH11+
MGAT4C	2.04457e-10	3.30647	0.0766641	0.0109671	2.04457e-10	Hepatocytes 1 MYH11+
SHISA9	2.10811e-10	3.5849	0.0748511	0.00914889	2.10811e-10	Hepatocytes 1 MYH11+
SHISA6	2.22499e-10	3.7789	0.0735561	0.00785015	2.22499e-10	Hepatocytes 1 MYH11+
ALYL	2.25155e-10	2.1928	0.0898731	0.024474	2.25155e-10	Hepatocytes 1 MYH11+
SIPA1L3	2.34282e-10	1.14003	0.180264	0.133164	2.34282e-10	Hepatocytes 1 MYH11+
KIRREL3	2.47586e-10	3.3361	0.0764051	0.010996	2.47586e-10	Hepatocytes 1 MYH11+
TF2IRD1	3.06128e-10	2.06535	0.101787	0.0394239	3.06128e-10	Hepatocytes 1 MYH11+
AC068051.1	3.61122e-10	3.10509	0.0774411	0.0126699	3.61122e-10	Hepatocytes 1 MYH11+
MEGF11	3.99054e-10	4.02245	0.0714841	0.00658028	3.99054e-10	Hepatocytes 1 MYH11+
LINC01663	4.17236e-10	4.57117	0.0688941	0.00386736	4.17236e-10	Hepatocytes 1 MYH11+
ATSPERD	5.3696e-10	4.1395	0.0701891	0.00562787	5.3696e-10	Hepatocytes 1 MYH11+
MYT1L	5.50454e-10	3.77927	0.0725201	0.00822535	5.50454e-10	Hepatocytes 1 MYH11+
AC099520.1	5.53626e-10	4.05848	0.0707071	0.00626281	5.53626e-10	Hepatocytes 1 MYH11+
ALNT13	6.05988e-10	3.82243	0.0717431	0.00750382	6.05988e-10	Hepatocytes 1 MYH11+
PLCL1	6.17269e-10	1.66234	0.110075	0.0486017	6.17269e-10	Hepatocytes 1 MYH11+
SEMA3A	6.37089e-10	2.96162	0.0774411	0.0134203	6.37089e-10	Hepatocytes 1 MYH11+
KCNAB1	6.39291e-10	2.61172	0.0831391	0.0196831	6.39291e-10	Hepatocytes 1 MYH11+
DNAH12	7.52997e-10	3.3291	0.0751101	0.0114866	7.52997e-10	Hepatocytes 1 MYH11+
HRM3	9.16247e-10	1.92683	0.0984201	0.0366822	9.16247e-10	Hepatocytes 1 MYH11+
MYH11	1.03509e-09	2.81292	0.0789951	0.0159601	1.03509e-09	Hepatocytes 1 MYH11+
FAP299	1.10829e-09	4.15292	0.0694121	0.00603192	1.10829e-09	Hepatocytes 1 MYH11+
LINC01830	1.2029e-09	4.3917	0.0678581	0.00444457	1.2029e-09	Hepatocytes 1 MYH11+
SLC14A2	1.23257e-09	3.56096	0.0722611	0.00920661	1.23257e-09	Hepatocytes 1 MYH11+
XKR4	1.29425e-09	3.67166	0.0712251	0.00813876	1.29425e-09	Hepatocytes 1 MYH11+
AC068633.1	1.4729e-09	4.26379	0.0678581	0.00476204	1.4729e-09	Hepatocytes 1 MYH11+
LINC02267	1.57916e-09	4.21837	0.0681171	0.00516609	1.57916e-09	Hepatocytes 1 MYH11+
SEL1L2	1.59257e-09	4.57198	0.0670811	0.00409824	1.59257e-09	Hepatocytes 1 MYH11+
TMC1	1.64292e-09	3.60633	0.0712251	0.00854282	1.64292e-09	Hepatocytes 1 MYH11+
VAT1L	1.74163e-09	3.45004	0.0725201	0.0100147	1.74163e-09	Hepatocytes 1 MYH11+
DC178	2.14366e-09	4.18225	0.0678581	0.00539698	2.14366e-09	Hepatocytes 1 MYH11+
ZNF536	2.14509e-09	4.15099	0.0678581	0.00539698	2.14509e-09	Hepatocytes 1 MYH11+
AC022639.1	2.84642e-09	3.84981	0.0688941	0.00695547	2.84642e-09	Hepatocytes 1 MYH11+
SLC35F2	3.69942e-09	3.02837	0.0748511	0.0137666	3.69942e-09	Hepatocytes 1 MYH11+
KIF6	4.9212e-09	3.93394	0.0675991	0.00649369	4.9212e-09	Hepatocytes 1 MYH11+
LINC00536	5.79737e-09	4.58	0.0647501	0.00372305	5.79737e-09	Hepatocytes 1 MYH11+
AC138627.1	6.2687e-09	3.14735	0.0730381	0.0127276	6.2687e-09	Hepatocytes 1 MYH11+
LIP2	6.4028e-09	1.98127	0.0958301	0.037548	6.4028e-09	Hepatocytes 1 MYH11+
NAL	6.43499e-09	3.05546	0.0735561	0.013276	6.43499e-09	Hepatocytes 1 MYH11+
SORCS3	6.80416e-09	4.16689	0.0657861	0.00507951	6.80416e-09	Hepatocytes 1 MYH11+
FAM189A1	7.21104e-09	3.24803	0.0714841	0.0112846	7.21104e-09	Hepatocytes 1 MYH11+
LMP-1	7.35117e-09	3.21549	0.0714841	0.0112557	7.35117e-09	Hepatocytes 1 MYH11+
ENOX1	8.8298e-09	2.14364	0.0875421	0.0286877	8.8298e-09	Hepatocytes 1 MYH11+
DENND2A	9.29417e-09	1.82933	0.10101	0.043984	9.29417e-09	Hepatocytes 1 MYH11+
EGLN3	9.37985e-09	1.72319	0.107744	0.0519207	9.37985e-09	Hepatocytes 1 MYH11+
AC058822.1	9.63769e-09	1.33266	0.13727	0.085659	9.63769e-09	Hepatocytes 1 MYH11+
FGF12	1.03972e-08	2.41576	0.0808081	0.0217034	1.03972e-08	Hepatocytes 1 MYH11+
PLXNA4	1.09527e-08	3.07377	0.0722611	0.0127854	1.09527e-08	Hepatocytes 1 MYH11+
AC009975.1	1.14647e-08	3.52745	0.0683761	0.00871598	1.14647e-08	Hepatocytes 1 MYH11+
NPAS3	1.20664e-08	1.56671	0.110075	0.0540853	1.20664e-08	Hepatocytes 1 MYH11+
KCNQ5	1.39292e-08	1.49602	0.101528	0.0424832	1.39292e-08	Hepatocytes 1 MYH11+
LIPE-AS1	1.75187e-08	1.84202	0.100233	0.0444169	1.75187e-08	Hepatocytes 1 MYH11+
AC090568.2	1.77991e-08	3.66251	0.0665631	0.00753268	1.77991e-08	Hepatocytes 1 MYH11+
M8	2.04238e-08	2.25557	0.0844341	0.0271003	2.04238e-08	Hepatocytes 1 MYH11+
ADCY2	2.06839e-08	3.57241	0.0668221	0.00808104	2.06839e-08	Hepatocytes 1 MYH11+
FAT3	2.26646e-08	3.75804	0.0657861	0.00715749	2.26646e-08	Hepatocytes 1 MYH11+
ZNF804B	2.42246e-08	3.61338	0.0655271	0.00684002	2.42246e-08	Hepatocytes 1 MYH11+
AC103876.1	2.70763e-08	3.21049	0.0691531	0.0110248	2.70763e-08	Hepatocytes 1 MYH11+
PLCH1	3.45619e-08	3.31585	0.0678581	0.0101013	3.45619e-08	Hepatocytes 1 MYH11+
UBN	3.56496e-08	3.06584	0.0699301	0.0123524	3.56496e-08	Hepatocytes 1 MYH11+
ACNA1B	3.63995e-08	4.24227	0.0626781	0.00467546	3.63995e-08	Hepatocytes 1 MYH11+
AC009264.1	3.65982e-08	3.67294	0.0655271	0.00773471	3.65982e-08	Hepatocytes 1 MYH11+
FHAD1	3.98364e-08	3.55955	0.0660451	0.00842737	3.98364e-08	Hepatocytes 1 MYH11+
AC112206.2	4.07583e-08	2.71245	0.0758871	0.0191636	4.07583e-08	Hepatocytes 1 MYH11+
PCDH9	4.82255e-08	1.1619	0.12432	0.0691218	4.82255e-08	Hepatocytes 1 MYH11+
HDAC2-AS2	4.86409e-08	3.73154	0.0647501	0.00741724	4.86409e-08	Hepatocytes 1 MYH11+
MYO18B	4.958e-08	3.91898	0.0634551	0.00603192	4.958e-08	Hepatocytes 1 MYH11+
LINC01435	5.01403e-08	4.07794	0.0626781	0.00525268	5.01403e-08	Hepatocytes 1 MYH11+
DCLK1	5.81452e-08	3.24427	0.0673401	0.0104476	5.81452e-08	Hepatocytes 1 MYH11+
AC092378.1	6.06759e-08	2.88395	0.0714841	0.0150076	6.06759e-08	Hepatocytes 1 MYH11+
PH3A	6.15438e-08	3.93227	0.0626781	0.00557015	6.15438e-08	Hepatocytes 1 MYH11+
TMEM132B	6.4166e-08	4.00525	0.0626781	0.00568559	6.4166e-08	Hepatocytes 1 MYH11+
LINC02511	6.91492e-08	4.64479	0.0603471	0.00337672	6.91492e-08	Hepatocytes 1 MYH11+
AL691420.1	7.80358e-08	4.23565	0.0613831	0.00467546	7.80358e-08	Hepatocytes 1 MYH11+
AC092650.1	7.82843e-08	3.49467	0.0644911	0.00790788	7.82843e-08	Hepatocytes 1 MYH11+
IN2B	7.90868e-08	3.91313	0.0629371	0.00637825	7.90868e-08	Hepatocytes 1 MYH11+
IMS1	8.35472e-08	3.88266	0.0624191	0.00585875	8.35472e-08	Hepatocytes 1 MYH11+
DGKI	9.1153e-08	3.33287	0.0657861	0.00958181	9.1153e-08	Hepatocytes 1 MYH11+
AC105411.1	9.16323e-08	3.81615	0.0629371	0.00660914	9.16323e-08	Hepatocytes 1 MYH11+
EDARADD	9.34342e-08	3.22298	0.0665631	0.0104476	9.34342e-08	Hepatocytes 1 MYH11+
LINC01572	9.51603e-08	2.11984	0.0846931	0.0301307	9.51603e-08	Hepatocytes 1 MYH11+
PTH2R	1.00112e-07	3.08964	0.0675991	0.0116886	1.00112e-07	Hepatocytes 1 MYH11+
PRKG1	1.0677e-07	0.68622	0.178451	0.120205	1.0677e-07	Hepatocytes 1 MYH11+
IK4	1.08099e-07	2.8953	0.0683761	0.0125545	1.08099e-07	Hepatocytes 1 MYH11+
OL26A1	1.1307e-07	2.37108	0.0795131	0.0249646	1.1307e-07	Hepatocytes 1 MYH11+
SAMMSON	1.29322e-07	4.41421	0.0600881	0.00424255	1.29322e-07	Hepatocytes 1 MYH11+
SYT1	1.29657e-07	2.07035	0.0795131	0.0243008	1.29657e-07	Hepatocytes 1 MYH11+
OCC	1.298e-07	1.53373	0.113442	0.0632919	1.298e-07	Hepatocytes 1 MYH11+
ACOXL	1.31755e-07	3.2585	0.0650091	0.00937978	1.31755e-07	Hepatocytes 1 MYH11+
SLC35F3	1.40568e-07	2.32563	0.0753691	0.0203758	1.40568e-07	Hepatocytes 1 MYH11+
AL445584.2	1.6356e-07	3.8228	0.0613831	0.0059742	1.6356e-07	Hepatocytes 1 MYH11+
DIAPH3	1.67444e-07	2.45634	0.0740741	0.0194234	1.67444e-07	Hepatocytes 1 MYH11+
IK2	1.67731e-07	3.80604	0.0613831	0.00600306	1.67731e-07	Hepatocytes 1 MYH11+
TEX14	1.91818e-07	3.04101	0.0678581	0.0132471	1.91818e-07	Hepatocytes 1 MYH11+
MTA3	2.11307e-07	1.38284	0.124579	0.0775203	2.11307e-07	Hepatocytes 1 MYH11+
SPOCK1	2.1827e-07	3.54053	0.0626781	0.00790788	2.1827e-07	Hepatocytes 1 MYH11+
AC024230.1	2.33808e-07	3.24024	0.0642321	0.00963953	2.33808e-07	Hepatocytes 1 MYH11+
NF220	2.35661e-07	2.49738	0.0738151	0.0199717	2.35661e-07	Hepatocytes 1 MYH11+
LRRTM4	2.38187e-07	1.81475	0.0911681	0.0388467	2.38187e-07	Hepatocytes 1 MYH11+
AC011447.3	2.39818e-07	3.02943	0.0673401	0.013074	2.39818e-07	Hepatocytes 1 MYH11+
DNAH17	2.44728e-07	3.13737	0.0655271	0.0111114	2.44728e-07	Hepatocytes 1 MYH11+
ITGAE	2.50909e-07	1.85722	0.0901321	0.0379232	2.50909e-07	Hepatocytes 1 MYH11+
ELSR1	2.66398e-07	3.23378	0.0647501	0.0105054	2.66398e-07	Hepatocytes 1 MYH11+
ABRB3	2.67864e-07	2.1572	0.0810671	0.0281682	2.67864e-07	Hepatocytes 1 MYH11+
SLC4A10	2.85007e-07	2.49548	0.0704481	0.0163641	2.85007e-07	Hepatocytes 1 MYH11+
PLCE1	2.95722e-07	2.5666	0.0714841	0.0177783	2.95722e-07	Hepatocytes 1 MYH11+
AL445250.1	3.2031e-07	2.30285	0.0756281	0.0223672	3.2031e-07	Hepatocytes 1 MYH11+
KIAA1211	3.23766e-07	2.60329	0.0707071	0.0171722	3.23766e-07	Hepatocytes 1 MYH11+
TANGO6	3.31147e-07	1.18206	0.146594	0.104707	3.31147e-07	Hepatocytes 1 MYH11+
FRMD4A	3.41114e-07	0.815045	0.202538	0.172011	3.41114e-07	Hepatocytes 1 MYH11+
ZMAT4	3.43307e-07	4.1631	0.0587931	0.0046466	3.43307e-07	Hepatocytes 1 MYH11+
LINC00871	3.63866e-07	3.8354	0.0600881	0.0061185	3.63866e-07	Hepatocytes 1 MYH11+
ZSWIM5	3.88595e-07	1.65836	0.0981611	0.0476781	3.88595e-07	Hepatocytes 1 MYH11+
TIAM2	4.22162e-07	1.20947	0.139342	0.0962221	4.22162e-07	Hepatocytes 1 MYH11+
AC016205.1	4.40384e-07	2.95347	0.0644911	0.0109671	4.40384e-07	Hepatocytes 1 MYH11+
TNR	4.43734e-07	4.09437	0.0585341	0.00484862	4.43734e-07	Hepatocytes 1 MYH11+
MTUS2	4.47607e-07	1.95344	0.0865061	0.0352103	4.47607e-07	Hepatocytes 1 MYH11+
HODL	4.82886e-07	2.78263	0.0663041	0.013074	4.82886e-07	Hepatocytes 1 MYH11+
KCNH7	5.39282e-07	3.56699	0.0611241	0.00799446	5.39282e-07	Hepatocytes 1 MYH11+
DC192	5.4241e-07	4.17547	0.0580161	0.00470432	5.4241e-07	Hepatocytes 1 MYH11+
PTPRO	5.63852e-07	3.02701	0.0650091	0.012237	5.63852e-07	Hepatocytes 1 MYH11+
LVS1	6.17934e-07	3.53369	0.0608651	0.0079656	6.17934e-07	Hepatocytes 1 MYH11+
ANO4	6.55274e-07	4.42969	0.0567211	0.00369419	6.55274e-07	Hepatocytes 1 MYH11+
AL357507.1	7.6554e-07	3.39123	0.0608651	0.00834079	7.6554e-07	Hepatocytes 1 MYH11+
DH3	7.68322e-07	3.98428	0.0580161	0.00536812	7.68322e-07	Hepatocytes 1 MYH11+
15orf53	8.16283e-07	2.56007	0.0670811	0.0147479	8.16283e-07	Hepatocytes 1 MYH11+
SPOCK3	8.22317e-07	3.62467	0.0595701	0.00712863	8.22317e-07	Hepatocytes 1 MYH11+
LINC01483	8.59659e-07	3.34959	0.0611241	0.00883142	8.59659e-07	Hepatocytes 1 MYH11+
FAP61	8.6077e-07	4.32684	0.0564621	0.00392508	8.6077e-07	Hepatocytes 1 MYH11+
TRDN	9.14822e-07	4.63964	0.0554261	0.00294381	9.14822e-07	Hepatocytes 1 MYH11+
PPFIA2	9.76226e-07	2.93857	0.0637141	0.0117752	9.76226e-07	Hepatocytes 1 MYH11+
AK5	1.013e-06	4.18694	0.0567211	0.00453116	1.013e-06	Hepatocytes 1 MYH11+
AC022387.1	1.12996e-06	3.17552	0.0616421	0.00989928	1.12996e-06	Hepatocytes 1 MYH11+
IN2A	1.16569e-06	3.9506	0.0572391	0.00533926	1.16569e-06	Hepatocytes 1 MYH11+
PTK7	1.16681e-06	3.01703	0.0629371	0.0113423	1.16681e-06	Hepatocytes 1 MYH11+
XYLT1-2	1.21688e-06	1.38059	0.102046	0.0530463	1.21688e-06	Hepatocytes 1 MYH11+
AC010343.3	1.31731e-06	3.64144	0.0585341	0.00695547	1.31731e-06	Hepatocytes 1 MYH11+
AC099489.1	1.38661e-06	2.24823	0.0725201	0.0217611	1.38661e-06	Hepatocytes 1 MYH11+
A10	1.42671e-06	4.35081	0.0554261	0.00383849	1.42671e-06	Hepatocytes 1 MYH11+
PPP1R14C	1.53141e-06	3.91432	0.0567211	0.0053104	1.53141e-06	Hepatocytes 1 MYH11+
FAM135B	1.55305e-06	3.14396	0.0606061	0.00937978	1.55305e-06	Hepatocytes 1 MYH11+
EDIL3	1.81776e-06	3.39769	0.0587931	0.00779243	1.81776e-06	Hepatocytes 1 MYH11+
LINC02237	1.92522e-06	3.86159	0.0564621	0.00551242	1.92522e-06	Hepatocytes 1 MYH11+
IK1	2.05531e-06	2.56687	0.0678581	0.0177494	2.05531e-06	Hepatocytes 1 MYH11+
AC091078.1	2.10406e-06	3.86935	0.0564621	0.00568559	2.10406e-06	Hepatocytes 1 MYH11+
HCN1	2.23991e-06	4.03495	0.0556851	0.00499293	2.23991e-06	Hepatocytes 1 MYH11+
ACNA1C	2.28422e-06	1.26334	0.0999741	0.0504199	2.28422e-06	Hepatocytes 1 MYH11+
PXDNL	2.40072e-06	2.76392	0.0642321	0.0141707	2.40072e-06	Hepatocytes 1 MYH11+
DNAAF4	2.57973e-06	3.42895	0.0585341	0.00828307	2.57973e-06	Hepatocytes 1 MYH11+
SV2C	2.5918e-06	3.5608	0.0572391	0.00686889	2.5918e-06	Hepatocytes 1 MYH11+
AC079385.1	2.66925e-06	3.90019	0.0556851	0.00533926	2.66925e-06	Hepatocytes 1 MYH11+
NALCN	2.7792e-06	2.33582	0.0688941	0.0192502	2.7792e-06	Hepatocytes 1 MYH11+
KLHL1	2.86001e-06	3.94975	0.0551671	0.00487749	2.86001e-06	Hepatocytes 1 MYH11+
AXDND1	2.9277e-06	3.70221	0.0564621	0.00632053	2.9277e-06	Hepatocytes 1 MYH11+
ZRANB3	2.96375e-06	1.45389	0.107744	0.0630321	2.96375e-06	Hepatocytes 1 MYH11+
MSH2	3.02148e-06	1.93921	0.0815851	0.0335075	3.02148e-06	Hepatocytes 1 MYH11+
AP003181.1	3.27909e-06	4.50878	0.0533541	0.00329014	3.27909e-06	Hepatocytes 1 MYH11+
NF212B	3.46644e-06	3.74826	0.0559441	0.0061185	3.46644e-06	Hepatocytes 1 MYH11+
AL138733.1	4.00597e-06	3.12249	0.0587931	0.00932206	4.00597e-06	Hepatocytes 1 MYH11+
TARID	4.30262e-06	3.14685	0.0585341	0.00923548	4.30262e-06	Hepatocytes 1 MYH11+
KCNB1	4.47594e-06	2.51833	0.0660451	0.0173742	4.47594e-06	Hepatocytes 1 MYH11+
TMEM266	4.64993e-06	3.07566	0.0598291	0.0108228	4.64993e-06	Hepatocytes 1 MYH11+
LSTN2	4.67709e-06	2.13915	0.0688941	0.0199717	4.67709e-06	Hepatocytes 1 MYH11+
KHDRBS2	4.71383e-06	2.68343	0.0629371	0.0140841	4.71383e-06	Hepatocytes 1 MYH11+
PRUNE2	5.21814e-06	2.03469	0.0766641	0.0292361	5.21814e-06	Hepatocytes 1 MYH11+
OSBP2	5.26039e-06	2.04113	0.0735561	0.0255996	5.26039e-06	Hepatocytes 1 MYH11+
AC013652.1	5.33008e-06	2.08313	0.0727791	0.0248203	5.33008e-06	Hepatocytes 1 MYH11+
AL035401.1	5.53684e-06	3.47628	0.0559441	0.00704205	5.53684e-06	Hepatocytes 1 MYH11+
FAP54	5.74495e-06	2.77273	0.0616421	0.0131317	5.74495e-06	Hepatocytes 1 MYH11+
LINC00534	6.03355e-06	3.5645	0.0556851	0.00698433	6.03355e-06	Hepatocytes 1 MYH11+
AL355076.2	6.22447e-06	3.3223	0.0569801	0.00839851	6.22447e-06	Hepatocytes 1 MYH11+
ABRB1	6.41684e-06	3.9914	0.0533541	0.0046466	6.41684e-06	Hepatocytes 1 MYH11+
OTOA	6.71949e-06	3.45467	0.0556851	0.00718635	6.71949e-06	Hepatocytes 1 MYH11+
MYO16	6.77576e-06	1.82658	0.0841751	0.0382118	6.77576e-06	Hepatocytes 1 MYH11+
Z96074.1	6.79422e-06	3.89158	0.0538721	0.00533926	6.79422e-06	Hepatocytes 1 MYH11+
AC011247.1	6.89089e-06	4.06314	0.0530951	0.00453116	6.89089e-06	Hepatocytes 1 MYH11+
KIAA1549L	6.97171e-06	3.7852	0.0538721	0.00533926	6.97171e-06	Hepatocytes 1 MYH11+
SLC24A3	7.29674e-06	1.80924	0.0766641	0.0292649	7.29674e-06	Hepatocytes 1 MYH11+
DNAH2	7.42419e-06	2.99427	0.0595701	0.0115155	7.42419e-06	Hepatocytes 1 MYH11+
YP46A1	7.55621e-06	3.27063	0.0572391	0.00909117	7.55621e-06	Hepatocytes 1 MYH11+
AC098864.1	7.56577e-06	3.9237	0.0533541	0.00499293	7.56577e-06	Hepatocytes 1 MYH11+
KCND2	7.56577e-06	2.93034	0.0577571	0.0094375	7.56577e-06	Hepatocytes 1 MYH11+
BNC2	7.64688e-06	1.23881	0.102046	0.0562787	7.64688e-06	Hepatocytes 1 MYH11+
DNAH8	7.64905e-06	3.68628	0.0541311	0.00582989	7.64905e-06	Hepatocytes 1 MYH11+
PAMD8	8.06578e-06	3.161	0.0569801	0.00888915	8.06578e-06	Hepatocytes 1 MYH11+
SYNPR	8.2307e-06	4.02925	0.0528361	0.0046466	8.2307e-06	Hepatocytes 1 MYH11+
MMD2	8.63447e-06	4.22149	0.0518001	0.00360761	8.63447e-06	Hepatocytes 1 MYH11+
EFR3B	9.03806e-06	3.2296	0.0564621	0.00860054	9.03806e-06	Hepatocytes 1 MYH11+
IGF2BP3	9.06795e-06	3.50111	0.0549081	0.00701319	9.06795e-06	Hepatocytes 1 MYH11+
LINC00393	9.19419e-06	4.01702	0.0525771	0.00458888	9.19419e-06	Hepatocytes 1 MYH11+
KCNJ6	9.20991e-06	3.57637	0.0546491	0.0067823	9.20991e-06	Hepatocytes 1 MYH11+
NG4	9.83184e-06	4.0142	0.0523181	0.00444457	9.83184e-06	Hepatocytes 1 MYH11+
FAM19A1	1.01773e-05	2.10113	0.0696711	0.0228001	1.01773e-05	Hepatocytes 1 MYH11+
AC007846.2	1.12215e-05	4.52423	0.0507641	0.00311697	1.12215e-05	Hepatocytes 1 MYH11+
AC002429.2	1.14352e-05	3.30258	0.0559441	0.00860054	1.14352e-05	Hepatocytes 1 MYH11+
PR158	1.15437e-05	3.33701	0.0551671	0.00776357	1.15437e-05	Hepatocytes 1 MYH11+
LINGO2	1.18408e-05	1.77891	0.0714841	0.0242143	1.18408e-05	Hepatocytes 1 MYH11+
NMNAT2	1.28503e-05	3.30639	0.0551671	0.00799446	1.28503e-05	Hepatocytes 1 MYH11+
ATP6V0A4	1.3191e-05	4.09173	0.0515411	0.00427141	1.3191e-05	Hepatocytes 1 MYH11+
PTPRR	1.32049e-05	3.35842	0.0551671	0.00808104	1.32049e-05	Hepatocytes 1 MYH11+
AK7	1.32131e-05	3.31917	0.0554261	0.00836965	1.32131e-05	Hepatocytes 1 MYH11+
AL138752.2	1.32375e-05	1.80757	0.0802901	0.0351237	1.32375e-05	Hepatocytes 1 MYH11+
ADARB2	1.32946e-05	2.16007	0.0688941	0.0226269	1.32946e-05	Hepatocytes 1 MYH11+
MSH6	1.35601e-05	2.11175	0.0717431	0.0258882	1.35601e-05	Hepatocytes 1 MYH11+
FBXL13	1.39681e-05	2.43088	0.0644911	0.0180958	1.39681e-05	Hepatocytes 1 MYH11+
ARHGEF4	1.43581e-05	3.10954	0.0567211	0.00992814	1.43581e-05	Hepatocytes 1 MYH11+
DNAH7	1.45451e-05	3.07431	0.0564621	0.00963953	1.45451e-05	Hepatocytes 1 MYH11+
AQP4-AS1	1.49086e-05	2.08197	0.0696711	0.0236082	1.49086e-05	Hepatocytes 1 MYH11+
PDE1C	1.55082e-05	2.89446	0.0569801	0.0101879	1.55082e-05	Hepatocytes 1 MYH11+
AC114689.3	1.57798e-05	3.2054	0.0551671	0.00842737	1.57798e-05	Hepatocytes 1 MYH11+
PC3	1.5807e-05	2.82811	0.0587931	0.0122947	1.5807e-05	Hepatocytes 1 MYH11+
MYO3A	1.58295e-05	3.55249	0.0533541	0.00655142	1.58295e-05	Hepatocytes 1 MYH11+
ACNA1E	1.63742e-05	3.93859	0.0515411	0.00473318	1.63742e-05	Hepatocytes 1 MYH11+
KIAA2012	1.65065e-05	3.78878	0.0523181	0.00557015	1.65065e-05	Hepatocytes 1 MYH11+
PCDH11X	1.66802e-05	3.18875	0.0556851	0.00912003	1.66802e-05	Hepatocytes 1 MYH11+
LINC00624	1.70876e-05	2.08347	0.0720021	0.0266386	1.70876e-05	Hepatocytes 1 MYH11+
AC090833.1	1.76485e-05	3.97838	0.0512821	0.00461774	1.76485e-05	Hepatocytes 1 MYH11+
MED12L	1.79724e-05	2.67035	0.0593111	0.0130451	1.79724e-05	Hepatocytes 1 MYH11+
AC138123.1	1.90496e-05	2.79542	0.0585341	0.0124102	1.90496e-05	Hepatocytes 1 MYH11+
TMEM178B	1.93529e-05	2.85179	0.0574981	0.0113135	1.93529e-05	Hepatocytes 1 MYH11+
DPY19L4	1.99133e-05	1.56264	0.0955711	0.053508	1.99133e-05	Hepatocytes 1 MYH11+
PACRG	2.01006e-05	1.8854	0.0756281	0.0309677	2.01006e-05	Hepatocytes 1 MYH11+
KCNIP1	2.02466e-05	3.26245	0.0538721	0.00759041	2.02466e-05	Hepatocytes 1 MYH11+
ANKRD30BL	2.04637e-05	3.57096	0.0528361	0.00658028	2.04637e-05	Hepatocytes 1 MYH11+
SULT2B1	2.23128e-05	3.78483	0.0512821	0.00510837	2.23128e-05	Hepatocytes 1 MYH11+
LINC01841	2.3101e-05	3.79691	0.0515411	0.00548356	2.3101e-05	Hepatocytes 1 MYH11+
IT	2.36093e-05	2.96298	0.0562031	0.0103899	2.36093e-05	Hepatocytes 1 MYH11+
FSTL4	2.38188e-05	4.37922	0.049469	0.00337672	2.38188e-05	Hepatocytes 1 MYH11+
FX2	2.59497e-05	1.64022	0.0836571	0.0400877	2.59497e-05	Hepatocytes 1 MYH11+
OTX2-AS1	2.6038e-05	3.60034	0.0520591	0.00629167	2.6038e-05	Hepatocytes 1 MYH11+
PIGL	2.6055e-05	1.66457	0.0844341	0.0412422	2.6055e-05	Hepatocytes 1 MYH11+
ESRRB	2.78254e-05	3.61255	0.0518001	0.00614736	2.78254e-05	Hepatocytes 1 MYH11+
PCLO	2.93852e-05	2.27	0.0644911	0.019712	2.93852e-05	Hepatocytes 1 MYH11+
FBXO36	3.10218e-05	2.83784	0.0569801	0.0118618	3.10218e-05	Hepatocytes 1 MYH11+
MARCH1	3.17185e-05	1.19215	0.104895	0.0636382	3.17185e-05	Hepatocytes 1 MYH11+
ADAMTS6	3.32914e-05	2.10973	0.0670811	0.0226558	3.32914e-05	Hepatocytes 1 MYH11+
LINC02055	3.54891e-05	2.07199	0.0663041	0.0219343	3.54891e-05	Hepatocytes 1 MYH11+
DCDC1	3.59155e-05	1.96152	0.0727791	0.0292072	3.59155e-05	Hepatocytes 1 MYH11+
AC106869.1	3.71485e-05	2.87037	0.0569801	0.0122947	3.71485e-05	Hepatocytes 1 MYH11+
SGSM1	3.74759e-05	2.5959	0.0595701	0.0150076	3.74759e-05	Hepatocytes 1 MYH11+
SLC24A2	3.87761e-05	4.04447	0.04921	0.00415596	3.87761e-05	Hepatocytes 1 MYH11+
AC104574.2	3.88167e-05	3.44085	0.0518001	0.00686889	3.88167e-05	Hepatocytes 1 MYH11+
AC084816.1	3.95046e-05	3.63768	0.0510231	0.0061185	3.95046e-05	Hepatocytes 1 MYH11+
PAK5	4.01761e-05	3.15096	0.0533541	0.00857168	4.01761e-05	Hepatocytes 1 MYH11+
LINC01476	4.04864e-05	3.68509	0.0505051	0.00559901	4.04864e-05	Hepatocytes 1 MYH11+
SVOPL	4.21641e-05	3.91875	0.049469	0.00461774	4.21641e-05	Hepatocytes 1 MYH11+
BTBD11	4.30878e-05	2.16515	0.0634551	0.0191925	4.30878e-05	Hepatocytes 1 MYH11+
FAM178B	4.31592e-05	3.82704	0.049728	0.00493521	4.31592e-05	Hepatocytes 1 MYH11+
EPHB1	4.33156e-05	1.93485	0.0696711	0.0259459	4.33156e-05	Hepatocytes 1 MYH11+
TRPM1	4.46196e-05	4.46507	0.047915	0.00314583	4.46196e-05	Hepatocytes 1 MYH11+
AC092957.1	4.75201e-05	4.03702	0.048951	0.00435799	4.75201e-05	Hepatocytes 1 MYH11+
DH8	4.78722e-05	3.84994	0.049469	0.00490635	4.78722e-05	Hepatocytes 1 MYH11+
OL25A1	4.81849e-05	1.34356	0.0792541	0.0348062	4.81849e-05	Hepatocytes 1 MYH11+
ACNG3	4.84622e-05	4.35485	0.047656	0.00303039	4.84622e-05	Hepatocytes 1 MYH11+
LINC01358	4.89223e-05	3.17962	0.0530951	0.0087737	4.89223e-05	Hepatocytes 1 MYH11+
LRRC7	5.01273e-05	1.8703	0.0727791	0.0298421	5.01273e-05	Hepatocytes 1 MYH11+
SNTG2	5.06922e-05	3.28537	0.0512821	0.00686889	5.06922e-05	Hepatocytes 1 MYH11+
STK32B	5.13122e-05	3.16758	0.0528361	0.00860054	5.13122e-05	Hepatocytes 1 MYH11+
ZFPM2	5.32691e-05	0.70413	0.154364	0.114404	5.32691e-05	Hepatocytes 1 MYH11+
SRRM3	5.554e-05	3.69981	0.049469	0.00522382	5.554e-05	Hepatocytes 1 MYH11+
ZAN	5.62903e-05	3.67741	0.049728	0.00554129	5.62903e-05	Hepatocytes 1 MYH11+
PIP5K1B	6.079e-05	1.76203	0.0699301	0.0265809	6.079e-05	Hepatocytes 1 MYH11+
AB11FIP4	6.16184e-05	2.63847	0.0567211	0.013074	6.16184e-05	Hepatocytes 1 MYH11+
SRGAP3	6.21459e-05	1.80043	0.0756281	0.033594	6.21459e-05	Hepatocytes 1 MYH11+
FAM184B	6.28214e-05	2.93739	0.0541311	0.0104188	6.28214e-05	Hepatocytes 1 MYH11+
AC019197.1	6.36469e-05	2.32114	0.0613831	0.0181535	6.36469e-05	Hepatocytes 1 MYH11+
AL033529.1	6.41947e-05	4.11178	0.047915	0.00395394	6.41947e-05	Hepatocytes 1 MYH11+
ARHGAP44	6.56682e-05	2.13968	0.0652681	0.022396	6.56682e-05	Hepatocytes 1 MYH11+
IQCM	7.07891e-05	4.33075	0.047138	0.00337672	7.07891e-05	Hepatocytes 1 MYH11+
FX4	7.12949e-05	4.23348	0.047138	0.00337672	7.12949e-05	Hepatocytes 1 MYH11+
FANK1	7.36532e-05	3.03807	0.0530951	0.00969725	7.36532e-05	Hepatocytes 1 MYH11+
AC002070.1	7.80048e-05	1.9637	0.0691531	0.0269849	7.80048e-05	Hepatocytes 1 MYH11+
SVOP	8.12019e-05	3.97414	0.047656	0.00421369	8.12019e-05	Hepatocytes 1 MYH11+
FRMPD4	8.25396e-05	3.60091	0.04921	0.00588762	8.25396e-05	Hepatocytes 1 MYH11+
OLFM2	8.39689e-05	2.16719	0.0637141	0.0212993	8.39689e-05	Hepatocytes 1 MYH11+
MI2	8.40682e-05	3.71286	0.048692	0.00539698	8.40682e-05	Hepatocytes 1 MYH11+
KCNH5	8.43799e-05	4.15764	0.046879	0.00349216	8.43799e-05	Hepatocytes 1 MYH11+
TEX41	8.76459e-05	2.50051	0.0569801	0.014113	8.76459e-05	Hepatocytes 1 MYH11+
BL1	8.84193e-05	1.9739	0.0681171	0.0261191	8.84193e-05	Hepatocytes 1 MYH11+
PCAT1	8.99382e-05	0.925483	0.139601	0.106612	8.99382e-05	Hepatocytes 1 MYH11+
SLC35F4	9.07835e-05	3.74617	0.048174	0.00502179	9.07835e-05	Hepatocytes 1 MYH11+
ID1	9.12681e-05	1.29331	0.0922041	0.052065	9.12681e-05	Hepatocytes 1 MYH11+
ZBTB7C	9.38599e-05	2.25259	0.0624191	0.0202026	9.38599e-05	Hepatocytes 1 MYH11+
LINC00578	9.59801e-05	3.4929	0.049469	0.00652255	9.59801e-05	Hepatocytes 1 MYH11+
XYLT2	0.000101445	2.82149	0.0541311	0.0115443	0.000101445	Hepatocytes 1 MYH11+
LINC01060	0.00010504	3.17452	0.0507641	0.00805218	0.00010504	Hepatocytes 1 MYH11+
LINC01322	0.000105377	2.2979	0.0611241	0.019077	0.000105377	Hepatocytes 1 MYH11+
EYA1	0.00010948	4.13212	0.046361	0.00354989	0.00010948	Hepatocytes 1 MYH11+
AS7	0.000118354	1.27974	0.0922041	0.0525268	0.000118354	Hepatocytes 1 MYH11+
UNC13A	0.000121391	3.68383	0.047656	0.00513723	0.000121391	Hepatocytes 1 MYH11+
PHACTR1	0.000121952	1.0215	0.125097	0.090854	0.000121952	Hepatocytes 1 MYH11+
DOK6	0.000123699	1.62099	0.0771821	0.0365956	0.000123699	Hepatocytes 1 MYH11+
TRHDE	0.000124683	3.55106	0.048433	0.00603192	0.000124683	Hepatocytes 1 MYH11+
AC007563.2	0.000128302	3.67984	0.047656	0.00528154	0.000128302	Hepatocytes 1 MYH11+
DNER	0.000131716	3.75874	0.047138	0.0047909	0.000131716	Hepatocytes 1 MYH11+
ANK1	0.00014061	1.87159	0.0590521	0.0165661	0.00014061	Hepatocytes 1 MYH11+
AC008050.1	0.000145003	1.87075	0.0699301	0.0292649	0.000145003	Hepatocytes 1 MYH11+
NPSR1	0.000145341	4.11653	0.045843	0.00369419	0.000145341	Hepatocytes 1 MYH11+
AC009435.1	0.000149821	4.36889	0.045066	0.00294381	0.000149821	Hepatocytes 1 MYH11+
LINC02343	0.000150368	3.83415	0.046361	0.00427141	0.000150368	Hepatocytes 1 MYH11+
PPP5D1	0.000159158	2.56054	0.0554261	0.0139398	0.000159158	Hepatocytes 1 MYH11+
AC093655.1	0.000166936	3.57776	0.047397	0.00562787	0.000166936	Hepatocytes 1 MYH11+
ATCAY	0.000169438	3.87445	0.046102	0.00430027	0.000169438	Hepatocytes 1 MYH11+
K4	0.000173062	2.68058	0.0546491	0.0133914	0.000173062	Hepatocytes 1 MYH11+
AC109927.1	0.000175608	2.3355	0.0580161	0.0169413	0.000175608	Hepatocytes 1 MYH11+
OL14A1	0.000176633	1.8752	0.0660451	0.0253398	0.000176633	Hepatocytes 1 MYH11+
LINC00535	0.000180534	2.40687	0.0587931	0.0179515	0.000180534	Hepatocytes 1 MYH11+
AL117329.1	0.000189766	4.21357	0.045066	0.00352103	0.000189766	Hepatocytes 1 MYH11+
PAPPA2	0.000190729	2.06737	0.0634551	0.0229732	0.000190729	Hepatocytes 1 MYH11+
AC068599.1	0.000196545	3.17906	0.048951	0.00761927	0.000196545	Hepatocytes 1 MYH11+
ZNF423	0.00020544	1.89432	0.0701891	0.0305637	0.00020544	Hepatocytes 1 MYH11+
TUBA1C	0.000207247	1.77492	0.0712251	0.0315738	0.000207247	Hepatocytes 1 MYH11+
DNAH6	0.00021186	2.66112	0.0533541	0.012439	0.00021186	Hepatocytes 1 MYH11+
LINC00882	0.000213238	2.29889	0.0574981	0.016797	0.000213238	Hepatocytes 1 MYH11+
AL355838.1	0.000214361	3.62111	0.046361	0.00510837	0.000214361	Hepatocytes 1 MYH11+
AC096719.1	0.000214787	3.53042	0.046879	0.00568559	0.000214787	Hepatocytes 1 MYH11+
PCDH7	0.000216969	1.95529	0.0634551	0.0231176	0.000216969	Hepatocytes 1 MYH11+
AC106799.2	0.000225219	3.9241	0.045325	0.00418482	0.000225219	Hepatocytes 1 MYH11+
DUX4	0.00023027	4.46134	0.043771	0.00262634	0.00023027	Hepatocytes 1 MYH11+
ABCB5	0.000237775	3.80638	0.045584	0.00458888	0.000237775	Hepatocytes 1 MYH11+
WDR64	0.000239858	4.0038	0.044807	0.00378077	0.000239858	Hepatocytes 1 MYH11+
EXTL3	0.000239928	1.62458	0.0789951	0.0406072	0.000239928	Hepatocytes 1 MYH11+
P1	0.000245385	3.32905	0.047915	0.00709977	0.000245385	Hepatocytes 1 MYH11+
KCNB2	0.000257189	3.9544	0.045066	0.00424255	0.000257189	Hepatocytes 1 MYH11+
TRPC6	0.000264202	3.48993	0.04662	0.00591648	0.000264202	Hepatocytes 1 MYH11+
FBXO16	0.000265381	2.06277	0.0634551	0.0238391	0.000265381	Hepatocytes 1 MYH11+
MARK4	0.000265779	1.36703	0.0937581	0.0573754	0.000265779	Hepatocytes 1 MYH11+
KCNS3	0.000271976	2.91158	0.0502461	0.00978383	0.000271976	Hepatocytes 1 MYH11+
AC046195.1	0.000274275	3.16359	0.048174	0.00761927	0.000274275	Hepatocytes 1 MYH11+
12orf56	0.000280024	4.10643	0.044289	0.00363647	0.000280024	Hepatocytes 1 MYH11+
DNAH11	0.000294523	1.85146	0.0668221	0.0276487	0.000294523	Hepatocytes 1 MYH11+
IT2-1	0.00029679	3.91213	0.044807	0.00432913	0.00029679	Hepatocytes 1 MYH11+
IL1RAPL2	0.00030025	1.52827	0.0777001	0.0394528	0.00030025	Hepatocytes 1 MYH11+
DC62	0.000314101	3.34551	0.046879	0.00660914	0.000314101	Hepatocytes 1 MYH11+
FAP77	0.000321905	3.35882	0.046879	0.00669572	0.000321905	Hepatocytes 1 MYH11+
EPHA5	0.000321905	3.98889	0.044289	0.0039828	0.000321905	Hepatocytes 1 MYH11+
ST8SIA1	0.00032519	2.61518	0.0512821	0.0112269	0.00032519	Hepatocytes 1 MYH11+
KIAA0556	0.000326473	1.63968	0.0761461	0.0381541	0.000326473	Hepatocytes 1 MYH11+
AC008591.1	0.000336584	3.54203	0.045584	0.00542584	0.000336584	Hepatocytes 1 MYH11+
M1-1	0.000347169	4.23732	0.043253	0.00308811	0.000347169	Hepatocytes 1 MYH11+
STXBP5-AS1	0.0003508	2.2392	0.0580161	0.018673	0.0003508	Hepatocytes 1 MYH11+
FBN3	0.000351001	3.96302	0.04403	0.00392508	0.000351001	Hepatocytes 1 MYH11+
LINC01643	0.000351894	3.92314	0.04403	0.00392508	0.000351894	Hepatocytes 1 MYH11+
OCA2	0.00036115	4.02061	0.043771	0.00372305	0.00036115	Hepatocytes 1 MYH11+
KCNN3	0.000368445	2.71844	0.0510231	0.0113423	0.000368445	Hepatocytes 1 MYH11+
LAMA3	0.000375853	2.24911	0.0569801	0.0176917	0.000375853	Hepatocytes 1 MYH11+
LNK	0.000376229	2.96253	0.047915	0.00808104	0.000376229	Hepatocytes 1 MYH11+
TMC5	0.000380826	2.44974	0.0530951	0.0135646	0.000380826	Hepatocytes 1 MYH11+
PGRIP1	0.000383532	3.69678	0.044807	0.00496407	0.000383532	Hepatocytes 1 MYH11+
KCNQ3	0.000404219	2.7492	0.04921	0.00958181	0.000404219	Hepatocytes 1 MYH11+
TMEM108	0.00041653	3.12081	0.047397	0.00785015	0.00041653	Hepatocytes 1 MYH11+
ADAMTS18	0.000431442	3.86702	0.043512	0.00386736	0.000431442	Hepatocytes 1 MYH11+
ZPLD1	0.000454146	3.85486	0.043771	0.00430027	0.000454146	Hepatocytes 1 MYH11+
IA4	0.00045682	4.33194	0.042476	0.00297267	0.00045682	Hepatocytes 1 MYH11+
PKD1L3	0.000472693	1.99221	0.0606061	0.0220786	0.000472693	Hepatocytes 1 MYH11+
AL591368.1	0.00047719	2.35808	0.0549081	0.0161332	0.00047719	Hepatocytes 1 MYH11+
BRINP3	0.000491504	4.19942	0.042476	0.00314583	0.000491504	Hepatocytes 1 MYH11+
SLC26A8	0.000496968	3.3373	0.045584	0.00640711	0.000496968	Hepatocytes 1 MYH11+
EPHB2	0.000498589	2.65928	0.0507641	0.0118618	0.000498589	Hepatocytes 1 MYH11+
DNAH10	0.000499229	3.86949	0.043512	0.00427141	0.000499229	Hepatocytes 1 MYH11+
IQCK	0.000505585	1.91261	0.0634551	0.0253976	0.000505585	Hepatocytes 1 MYH11+
MROH8	0.000523617	2.89872	0.048951	0.0101013	0.000523617	Hepatocytes 1 MYH11+
NTN6	0.000532281	3.87269	0.043253	0.00415596	0.000532281	Hepatocytes 1 MYH11+
SEZ6L	0.000571976	3.57398	0.04403	0.00513723	0.000571976	Hepatocytes 1 MYH11+
LINC01924	0.000574729	3.93307	0.042994	0.00409824	0.000574729	Hepatocytes 1 MYH11+
LINC02008	0.000588008	2.44867	0.0525771	0.0141995	0.000588008	Hepatocytes 1 MYH11+
PLPP7	0.000593632	3.9252	0.042735	0.00389622	0.000593632	Hepatocytes 1 MYH11+
IN2D	0.000599884	3.74621	0.043512	0.00473318	0.000599884	Hepatocytes 1 MYH11+
AC073320.1	0.000619484	3.27665	0.045066	0.00640711	0.000619484	Hepatocytes 1 MYH11+
AC011509.2	0.000624349	3.65897	0.043512	0.00481976	0.000624349	Hepatocytes 1 MYH11+
ABLIM2	0.000638297	2.11065	0.0580161	0.0201449	0.000638297	Hepatocytes 1 MYH11+
AC117473.1	0.000662859	4.43717	0.041181	0.00256862	0.000662859	Hepatocytes 1 MYH11+
LINC02307	0.000704429	4.27371	0.04144	0.00300153	0.000704429	Hepatocytes 1 MYH11+
DC3	0.000704505	1.83975	0.0608651	0.0232041	0.000704505	Hepatocytes 1 MYH11+
OL22A1	0.000717031	4.15989	0.04144	0.00303039	0.000717031	Hepatocytes 1 MYH11+
AC091180.5	0.00071806	3.37373	0.044289	0.00600306	0.00071806	Hepatocytes 1 MYH11+
LINC01091	0.000729493	2.53895	0.0505051	0.0125256	0.000729493	Hepatocytes 1 MYH11+
SPATA17	0.000748141	3.79097	0.042735	0.00450229	0.000748141	Hepatocytes 1 MYH11+
OPRM1	0.000754471	2.12972	0.0543901	0.016595	0.000754471	Hepatocytes 1 MYH11+
IMBP2	0.000760062	3.63576	0.042994	0.0047909	0.000760062	Hepatocytes 1 MYH11+
NKAIN1	0.000768967	4.04747	0.041699	0.00349216	0.000768967	Hepatocytes 1 MYH11+
SCAI	0.000769196	1.31075	0.0911681	0.0571734	0.000769196	Hepatocytes 1 MYH11+
SLC25A12	0.000806545	1.40231	0.0828801	0.0478802	0.000806545	Hepatocytes 1 MYH11+
MARCH10	0.000808505	4.0616	0.04144	0.00334786	0.000808505	Hepatocytes 1 MYH11+
SNRPN	0.000813514	1.86534	0.0626781	0.0258882	0.000813514	Hepatocytes 1 MYH11+
FBN2	0.00081442	2.28895	0.0536131	0.0161332	0.00081442	Hepatocytes 1 MYH11+
TP63	0.000899501	3.55165	0.042994	0.00525268	0.000899501	Hepatocytes 1 MYH11+
MAPK10	0.000905626	1.19675	0.0849521	0.049583	0.000905626	Hepatocytes 1 MYH11+
BASP1-AS1	0.000907297	3.48465	0.042994	0.00525268	0.000907297	Hepatocytes 1 MYH11+
16orf96	0.000920194	3.9928	0.04144	0.00369419	0.000920194	Hepatocytes 1 MYH11+
AC093772.1	0.000926987	4.27348	0.040663	0.00291495	0.000926987	Hepatocytes 1 MYH11+
ABCA3	0.000976587	2.4939	0.0505051	0.0133337	0.000976587	Hepatocytes 1 MYH11+
ADAMTSL1	0.000986174	0.699903	0.11655	0.0795983	0.000986174	Hepatocytes 1 MYH11+
LINC01588	0.000986927	1.74039	0.0644911	0.0281971	0.000986927	Hepatocytes 1 MYH11+
SLC44A5	0.00101416	2.90855	0.046102	0.00880256	0.00101416	Hepatocytes 1 MYH11+
ABCA12	0.00101457	3.98499	0.040922	0.00340558	0.00101457	Hepatocytes 1 MYH11+
FLT3	0.00101642	2.88981	0.046361	0.00909117	0.00101642	Hepatocytes 1 MYH11+
NRG3	0.001023	0.477377	0.135198	0.0947502	0.001023	Hepatocytes 1 MYH11+
DPD1	0.00103823	2.61151	0.049469	0.012439	0.00103823	Hepatocytes 1 MYH11+
AC010197.1	0.00106004	4.11413	0.040922	0.00354989	0.00106004	Hepatocytes 1 MYH11+
KIAA1324	0.00106421	3.48512	0.042735	0.00542584	0.00106421	Hepatocytes 1 MYH11+
ACNG2	0.00106539	4.06637	0.040663	0.00326128	0.00106539	Hepatocytes 1 MYH11+
PCSK2	0.00106954	3.72868	0.041699	0.00435799	0.00106954	Hepatocytes 1 MYH11+
AK8	0.00107865	3.7724	0.041699	0.00438685	0.00107865	Hepatocytes 1 MYH11+
FLNA-1	0.00110905	3.57576	0.042217	0.00499293	0.00110905	Hepatocytes 1 MYH11+
FAM19A5	0.00112457	2.84496	0.04662	0.00963953	0.00112457	Hepatocytes 1 MYH11+
AC007513.1	0.0011313	3.7126	0.04144	0.00421369	0.0011313	Hepatocytes 1 MYH11+
XIRP2	0.00114092	3.80164	0.04144	0.00427141	0.00114092	Hepatocytes 1 MYH11+
PRTG	0.00114448	2.86834	0.046361	0.00940864	0.00114448	Hepatocytes 1 MYH11+
ZNF490	0.00114845	2.01839	0.0587931	0.0226269	0.00114845	Hepatocytes 1 MYH11+
AC036108.1	0.00115753	3.25228	0.043771	0.00672458	0.00115753	Hepatocytes 1 MYH11+
LINC01692	0.00117921	4.18582	0.040145	0.00300153	0.00117921	Hepatocytes 1 MYH11+
VEPH1	0.00117921	3.03897	0.044807	0.00785015	0.00117921	Hepatocytes 1 MYH11+
OR1	0.00118412	1.70475	0.0637141	0.027793	0.00118412	Hepatocytes 1 MYH11+
SLC5A11	0.0012056	3.10522	0.044289	0.00735952	0.0012056	Hepatocytes 1 MYH11+
ABCA13	0.00124523	2.30793	0.0510231	0.0144593	0.00124523	Hepatocytes 1 MYH11+
LINC01411	0.00125931	3.68299	0.04144	0.00453116	0.00125931	Hepatocytes 1 MYH11+
LINC01098	0.00126874	4.22856	0.039886	0.00294381	0.00126874	Hepatocytes 1 MYH11+
MAPT	0.00132933	2.1345	0.0564621	0.0205778	0.00132933	Hepatocytes 1 MYH11+
EXD1	0.00134944	3.83697	0.040663	0.00389622	0.00134944	Hepatocytes 1 MYH11+
AMTA1	0.00136189	0.784905	0.164465	0.146469	0.00136189	Hepatocytes 1 MYH11+
AC092422.1	0.0013695	2.01075	0.0564621	0.0205201	0.0013695	Hepatocytes 1 MYH11+
SCNN1B	0.00137343	3.71118	0.040922	0.00421369	0.00137343	Hepatocytes 1 MYH11+
BICD1	0.00141649	0.989065	0.11655	0.087737	0.00141649	Hepatocytes 1 MYH11+
SLC25A21	0.00144308	1.78572	0.0574981	0.0214148	0.00144308	Hepatocytes 1 MYH11+
SLC35F1	0.00145338	2.67963	0.04662	0.0102745	0.00145338	Hepatocytes 1 MYH11+
FAM81A	0.00148687	2.62721	0.048174	0.012035	0.00148687	Hepatocytes 1 MYH11+
TC3-AS1	0.00149757	2.39778	0.0502461	0.0141995	0.00149757	Hepatocytes 1 MYH11+
PCDH11Y	0.0015151	3.28559	0.042735	0.00637825	0.0015151	Hepatocytes 1 MYH11+
PLCB4	0.0015177	2.03324	0.0536131	0.0176051	0.0015177	Hepatocytes 1 MYH11+
SPON1	0.00155234	2.20714	0.0512821	0.0153251	0.00155234	Hepatocytes 1 MYH11+
SNAP25-AS1	0.00157073	2.50987	0.048433	0.012439	0.00157073	Hepatocytes 1 MYH11+
AC005537.1	0.00159578	4.42701	0.03885	0.00248203	0.00159578	Hepatocytes 1 MYH11+
HS3ST5	0.00162942	4.35792	0.03885	0.00253976	0.00162942	Hepatocytes 1 MYH11+
DNM3	0.00165028	1.42079	0.0764051	0.0426275	0.00165028	Hepatocytes 1 MYH11+
INS3	0.00173184	3.69085	0.040404	0.00430027	0.00173184	Hepatocytes 1 MYH11+
NELL2	0.0017519	2.39394	0.047656	0.0117752	0.0017519	Hepatocytes 1 MYH11+
AHR	0.00177055	1.71328	0.0652681	0.0308523	0.00177055	Hepatocytes 1 MYH11+
LINC00922	0.00177411	3.98298	0.039627	0.00357875	0.00177411	Hepatocytes 1 MYH11+
AC025887.2	0.00183391	3.90156	0.039627	0.00366533	0.00183391	Hepatocytes 1 MYH11+
AC114316.2	0.00183453	3.58212	0.040663	0.00473318	0.00183453	Hepatocytes 1 MYH11+
LINC01630	0.00184168	4.31692	0.038591	0.00259748	0.00184168	Hepatocytes 1 MYH11+
SPATA16	0.00198513	4.38461	0.038332	0.00253976	0.00198513	Hepatocytes 1 MYH11+
NLRP2	0.00200476	3.46396	0.040922	0.00525268	0.00200476	Hepatocytes 1 MYH11+
KCNN1	0.00202658	4.15367	0.038591	0.00285723	0.00202658	Hepatocytes 1 MYH11+
ARMH4	0.00203668	1.42769	0.0779591	0.0450807	0.00203668	Hepatocytes 1 MYH11+
AC025159.1	0.00216818	1.86261	0.0598291	0.025513	0.00216818	Hepatocytes 1 MYH11+
ADAM22	0.00221507	2.46072	0.047397	0.0122659	0.00221507	Hepatocytes 1 MYH11+
PEX5L	0.00227074	3.68572	0.039627	0.00424255	0.00227074	Hepatocytes 1 MYH11+
AC008892.1	0.00230822	2.06221	0.0556851	0.0212416	0.00230822	Hepatocytes 1 MYH11+
EML5	0.00238712	2.55539	0.046102	0.0111114	0.00238712	Hepatocytes 1 MYH11+
SPATA21	0.00239427	3.17317	0.041958	0.00681116	0.00239427	Hepatocytes 1 MYH11+
LINC00937	0.00244046	2.28472	0.049987	0.0152963	0.00244046	Hepatocytes 1 MYH11+
AB37	0.00249698	2.68382	0.045325	0.0104476	0.00249698	Hepatocytes 1 MYH11+
LMNTD1	0.00253091	3.56258	0.039627	0.00453116	0.00253091	Hepatocytes 1 MYH11+
PIGX	0.00254304	1.88371	0.0574981	0.0233773	0.00254304	Hepatocytes 1 MYH11+
AC012593.1	0.00259155	2.63534	0.044807	0.009957	0.00259155	Hepatocytes 1 MYH11+
DKK2	0.00260498	3.39457	0.040145	0.00513723	0.00260498	Hepatocytes 1 MYH11+
FER1L6	0.00266432	4.09463	0.038073	0.00308811	0.00266432	Hepatocytes 1 MYH11+
TET1	0.00267212	1.86854	0.0585341	0.024676	0.00267212	Hepatocytes 1 MYH11+
NTNG1	0.00267719	4.01599	0.038073	0.00308811	0.00267719	Hepatocytes 1 MYH11+
ADCY8	0.00268512	3.85304	0.038591	0.00363647	0.00268512	Hepatocytes 1 MYH11+
AC125613.1	0.00268916	3.71826	0.039109	0.00418482	0.00268916	Hepatocytes 1 MYH11+
PRICKLE1	0.00271495	1.94505	0.0546491	0.0204912	0.00271495	Hepatocytes 1 MYH11+
HRNA7	0.0027311	3.44316	0.040145	0.0053104	0.0027311	Hepatocytes 1 MYH11+
PDZRN4	0.00279814	1.71877	0.0541311	0.0195388	0.00279814	Hepatocytes 1 MYH11+
ST18	0.00282698	2.26977	0.049469	0.015152	0.00282698	Hepatocytes 1 MYH11+
KCTD16	0.00287312	3.60401	0.039368	0.0046466	0.00287312	Hepatocytes 1 MYH11+
DC25C	0.00293061	3.31186	0.040145	0.00548356	0.00293061	Hepatocytes 1 MYH11+
FHOD3	0.00293061	1.42335	0.0655271	0.0318624	0.00293061	Hepatocytes 1 MYH11+
AC004448.2	0.00299942	3.84659	0.038332	0.00369419	0.00299942	Hepatocytes 1 MYH11+
IA1	0.0030595	3.86359	0.038073	0.0034633	0.0030595	Hepatocytes 1 MYH11+
TN4RL1	0.00308481	2.47691	0.046879	0.0126988	0.00308481	Hepatocytes 1 MYH11+
NTNAP4	0.00312083	3.42526	0.039886	0.00542584	0.00312083	Hepatocytes 1 MYH11+
AC012409.2	0.003123	1.49876	0.0696711	0.0370573	0.003123	Hepatocytes 1 MYH11+
EFCAB5	0.00313619	3.25744	0.040663	0.00623395	0.00313619	Hepatocytes 1 MYH11+
EBF2	0.00313851	4.17068	0.037296	0.00274178	0.00313851	Hepatocytes 1 MYH11+
AC068675.1	0.00317501	3.46072	0.039627	0.00519496	0.00317501	Hepatocytes 1 MYH11+
NTRK2	0.00318795	3.08774	0.041181	0.00681116	0.00318795	Hepatocytes 1 MYH11+
AC093459.1	0.00323276	3.74508	0.038332	0.00389622	0.00323276	Hepatocytes 1 MYH11+
AC103409.1	0.0032391	3.42684	0.039627	0.00525268	0.0032391	Hepatocytes 1 MYH11+
HMCN2	0.0032543	3.56312	0.039368	0.00502179	0.0032543	Hepatocytes 1 MYH11+
NALCN-AS1	0.00332267	1.87155	0.0538721	0.0200872	0.00332267	Hepatocytes 1 MYH11+
SYT16	0.00332844	4.29561	0.037037	0.0026552	0.00332844	Hepatocytes 1 MYH11+
AL162718.1	0.0033298	3.81724	0.038332	0.00401166	0.0033298	Hepatocytes 1 MYH11+
IQCH	0.00334429	2.11794	0.0523181	0.0187018	0.00334429	Hepatocytes 1 MYH11+
HBDL3	0.00338098	3.6875	0.038332	0.00401166	0.00338098	Hepatocytes 1 MYH11+
SRRM4	0.00342891	4.62202	0.03626	0.00193368	0.00342891	Hepatocytes 1 MYH11+
TEX49	0.00354908	4.27716	0.036778	0.00256862	0.00354908	Hepatocytes 1 MYH11+
AC138305.1	0.00358369	3.52846	0.03885	0.00473318	0.00358369	Hepatocytes 1 MYH11+
MMP26	0.00358605	4.12546	0.037037	0.00285723	0.00358605	Hepatocytes 1 MYH11+
AC068992.1	0.00359058	3.79706	0.037814	0.00366533	0.00359058	Hepatocytes 1 MYH11+
TPTE	0.00368216	4.14005	0.037037	0.00294381	0.00368216	Hepatocytes 1 MYH11+
OL21A1	0.00381183	2.52034	0.045066	0.0113712	0.00381183	Hepatocytes 1 MYH11+
NFT2	0.00387794	3.58909	0.038332	0.00441571	0.00387794	Hepatocytes 1 MYH11+
MYPN	0.00392669	3.74279	0.037555	0.00363647	0.00392669	Hepatocytes 1 MYH11+
AL035078.4	0.00403614	3.96728	0.037037	0.00320356	0.00403614	Hepatocytes 1 MYH11+
KCNU1	0.00403941	4.48693	0.036001	0.0021357	0.00403941	Hepatocytes 1 MYH11+
ESR2	0.00406545	1.3397	0.0777001	0.0467257	0.00406545	Hepatocytes 1 MYH11+
DEPTOR	0.00407092	1.34996	0.0784771	0.0476781	0.00407092	Hepatocytes 1 MYH11+
NTRK3	0.00407092	2.49093	0.043771	0.0101013	0.00407092	Hepatocytes 1 MYH11+
SPANXA2-OT1	0.00414496	3.85372	0.037296	0.00354989	0.00414496	Hepatocytes 1 MYH11+
AC007991.3	0.00417321	2.22316	0.0505051	0.0174897	0.00417321	Hepatocytes 1 MYH11+
KNL1	0.00419362	2.4988	0.044807	0.0113712	0.00419362	Hepatocytes 1 MYH11+
ARMC9	0.00431285	1.59754	0.0644911	0.0324685	0.00431285	Hepatocytes 1 MYH11+
DC171	0.00431285	1.58864	0.0665631	0.0348351	0.00431285	Hepatocytes 1 MYH11+
NF103-CHMP3	0.00440129	3.07754	0.040404	0.00695547	0.00440129	Hepatocytes 1 MYH11+
SLC2A14	0.00445892	2.25014	0.048951	0.0159889	0.00445892	Hepatocytes 1 MYH11+
S20	0.004478	3.80555	0.037296	0.00378077	0.004478	Hepatocytes 1 MYH11+
DC170	0.00449818	3.03016	0.040404	0.00701319	0.00449818	Hepatocytes 1 MYH11+
PALLD	0.00451605	0.975742	0.107485	0.0801755	0.00451605	Hepatocytes 1 MYH11+
ELF5-1	0.004518	3.48983	0.038332	0.00487749	0.004518	Hepatocytes 1 MYH11+
TESK2	0.00454145	1.14497	0.0937581	0.0651967	0.00454145	Hepatocytes 1 MYH11+
TEX11	0.00455876	3.3078	0.039109	0.00571445	0.00455876	Hepatocytes 1 MYH11+
TSPAN8	0.00457941	2.65268	0.043253	0.0100436	0.00457941	Hepatocytes 1 MYH11+
AC020687.1	0.00468674	3.2931	0.03885	0.00551242	0.00468674	Hepatocytes 1 MYH11+
UPP2	0.00489319	1.98867	0.0530951	0.0206932	0.00489319	Hepatocytes 1 MYH11+
AC019330.1	0.00490378	3.8146	0.037037	0.00378077	0.00490378	Hepatocytes 1 MYH11+
PCA3	0.00495144	2.37601	0.046879	0.014113	0.00495144	Hepatocytes 1 MYH11+
ITGA8	0.00507661	1.97762	0.0510231	0.0184421	0.00507661	Hepatocytes 1 MYH11+
AL355306.2	0.00508294	4.60197	0.035224	0.00202026	0.00508294	Hepatocytes 1 MYH11+
AC019211.1	0.00513729	4.34287	0.035483	0.00230887	0.00513729	Hepatocytes 1 MYH11+
HBDL2	0.00531437	3.09776	0.039886	0.00698433	0.00531437	Hepatocytes 1 MYH11+
ZNF365	0.00535736	3.8926	0.03626	0.00323242	0.00535736	Hepatocytes 1 MYH11+
KIAA1257	0.00542511	3.30155	0.03885	0.0059742	0.00542511	Hepatocytes 1 MYH11+
AC087564.1	0.00553839	1.69211	0.0608651	0.0294381	0.00553839	Hepatocytes 1 MYH11+
AC090809.1	0.00565672	4.02138	0.035742	0.00285723	0.00565672	Hepatocytes 1 MYH11+
DACH2	0.00569612	3.30231	0.038332	0.00557015	0.00569612	Hepatocytes 1 MYH11+
AL591518.1	0.00570216	3.57111	0.037037	0.00421369	0.00570216	Hepatocytes 1 MYH11+
ASGEF1C	0.00576834	3.76404	0.036519	0.00372305	0.00576834	Hepatocytes 1 MYH11+
HRM5	0.00577908	2.38186	0.045843	0.013478	0.00577908	Hepatocytes 1 MYH11+
AC092131.1	0.00581337	3.76946	0.036519	0.00375191	0.00581337	Hepatocytes 1 MYH11+
DOK5	0.00588028	2.44819	0.044289	0.0118618	0.00588028	Hepatocytes 1 MYH11+
SLC22A6	0.00592237	4.36227	0.035224	0.00248203	0.00592237	Hepatocytes 1 MYH11+
LINC00971	0.0059645	4.38736	0.034965	0.00222229	0.0059645	Hepatocytes 1 MYH11+
AC116337.3	0.00600787	3.36815	0.037555	0.00490635	0.00600787	Hepatocytes 1 MYH11+
AC073050.1	0.0060277	3.19223	0.038332	0.00571445	0.0060277	Hepatocytes 1 MYH11+
LAMA1	0.00605263	2.55611	0.042476	0.0100147	0.00605263	Hepatocytes 1 MYH11+
TMEM163	0.00607854	1.89941	0.0502461	0.0180958	0.00607854	Hepatocytes 1 MYH11+
ADAMTS19	0.00611901	4.23569	0.035224	0.00256862	0.00611901	Hepatocytes 1 MYH11+
EGFLAM	0.00613832	2.75493	0.040922	0.00845623	0.00613832	Hepatocytes 1 MYH11+
ULK4	0.00615626	0.881349	0.131831	0.111114	0.00615626	Hepatocytes 1 MYH11+
FRAS1	0.00625885	1.50247	0.0585341	0.0268117	0.00625885	Hepatocytes 1 MYH11+
BM20	0.00626615	2.6347	0.041958	0.00961067	0.00626615	Hepatocytes 1 MYH11+
AP000311.1	0.00634098	1.12446	0.0942761	0.066784	0.00634098	Hepatocytes 1 MYH11+
DH10	0.00635937	4.12372	0.035224	0.00268406	0.00635937	Hepatocytes 1 MYH11+
S22	0.00636224	3.8408	0.036001	0.00349216	0.00636224	Hepatocytes 1 MYH11+
TDRD12	0.00637735	3.69291	0.03626	0.00375191	0.00637735	Hepatocytes 1 MYH11+
ADAM12	0.00645325	1.58526	0.0582751	0.0267252	0.00645325	Hepatocytes 1 MYH11+
PLB1	0.00646127	2.5122	0.042735	0.0105054	0.00646127	Hepatocytes 1 MYH11+
AC015574.1	0.00648941	4.49968	0.034706	0.00222229	0.00648941	Hepatocytes 1 MYH11+
AL158198.1	0.00659435	3.1537	0.038332	0.00600306	0.00659435	Hepatocytes 1 MYH11+
AC069277.1	0.00667275	3.2047	0.037555	0.00519496	0.00667275	Hepatocytes 1 MYH11+
ATP6V0D2	0.00670756	3.99123	0.035483	0.00311697	0.00670756	Hepatocytes 1 MYH11+
SEPT14	0.00672538	3.98013	0.035483	0.00311697	0.00672538	Hepatocytes 1 MYH11+
ATSPERE	0.00681847	1.84552	0.0549081	0.0236082	0.00681847	Hepatocytes 1 MYH11+
AL031599.1	0.00702443	2.43373	0.041699	0.00958181	0.00702443	Hepatocytes 1 MYH11+
AC006148.1	0.00702941	4.19269	0.034706	0.00245317	0.00702941	Hepatocytes 1 MYH11+
LIN28B	0.00704187	3.89214	0.035483	0.00326128	0.00704187	Hepatocytes 1 MYH11+
MELK	0.00708531	2.92341	0.039368	0.0073018	0.00708531	Hepatocytes 1 MYH11+
PHF21B	0.00709031	3.76172	0.035742	0.00354989	0.00709031	Hepatocytes 1 MYH11+
LINC01170	0.00721417	3.46241	0.036778	0.00467546	0.00721417	Hepatocytes 1 MYH11+
ASTOR3	0.0072458	1.66929	0.0577571	0.026754	0.0072458	Hepatocytes 1 MYH11+
NTN1	0.00725272	3.08219	0.038332	0.00629167	0.00725272	Hepatocytes 1 MYH11+
NYAP2	0.00729223	4.00047	0.034965	0.00282836	0.00729223	Hepatocytes 1 MYH11+
AC090502.1	0.00733432	4.43474	0.034188	0.00204912	0.00733432	Hepatocytes 1 MYH11+
AL358234.1	0.00738457	3.84694	0.035483	0.00340558	0.00738457	Hepatocytes 1 MYH11+
DH23	0.00739986	1.53028	0.0655271	0.0353546	0.00739986	Hepatocytes 1 MYH11+
AGBL2	0.00746094	2.79101	0.040663	0.00883142	0.00746094	Hepatocytes 1 MYH11+
ARSG	0.00748134	1.40047	0.0688941	0.0389044	0.00748134	Hepatocytes 1 MYH11+
LINC02306	0.0074852	3.89462	0.035483	0.0034633	0.0074852	Hepatocytes 1 MYH11+
AC090403.1	0.00753007	4.05881	0.034706	0.0026552	0.00753007	Hepatocytes 1 MYH11+
DC60	0.00756618	2.7648	0.040663	0.00886028	0.00756618	Hepatocytes 1 MYH11+
SYT14	0.00759083	3.82172	0.035483	0.00349216	0.00759083	Hepatocytes 1 MYH11+
DC73-1	0.00768958	2.05321	0.049469	0.0181823	0.00768958	Hepatocytes 1 MYH11+
DGKG	0.00771736	1.47326	0.0634551	0.032988	0.00771736	Hepatocytes 1 MYH11+
IQCA1	0.00794746	3.31492	0.037037	0.00525268	0.00794746	Hepatocytes 1 MYH11+
AC092920.1	0.00798146	3.83061	0.035483	0.00366533	0.00798146	Hepatocytes 1 MYH11+
AC024909.1	0.00820623	4.06269	0.034706	0.00294381	0.00820623	Hepatocytes 1 MYH11+
OL23A1	0.00823762	1.28228	0.0717431	0.042108	0.00823762	Hepatocytes 1 MYH11+
MIR4713HG	0.00826664	3.96484	0.034965	0.00323242	0.00826664	Hepatocytes 1 MYH11+
LINC02223	0.00847784	4.01303	0.034447	0.00277064	0.00847784	Hepatocytes 1 MYH11+
PIWIL2	0.00847911	2.87382	0.039368	0.00787902	0.00847911	Hepatocytes 1 MYH11+
OTUD7A	0.00849529	1.52316	0.0626781	0.0325839	0.00849529	Hepatocytes 1 MYH11+
DCHS2	0.00851251	3.98281	0.034706	0.00305925	0.00851251	Hepatocytes 1 MYH11+
OLMALINC	0.00857072	1.92826	0.0523181	0.0215879	0.00857072	Hepatocytes 1 MYH11+
LINC01900	0.00869478	3.91731	0.034706	0.00311697	0.00869478	Hepatocytes 1 MYH11+
LINC01194	0.00902145	4.18373	0.033929	0.00242431	0.00902145	Hepatocytes 1 MYH11+
TEKT5	0.0090319	4.01109	0.034447	0.00297267	0.0090319	Hepatocytes 1 MYH11+
ATP10B	0.00909024	3.27612	0.036778	0.00539698	0.00909024	Hepatocytes 1 MYH11+
SPAG17	0.00909762	3.92797	0.034706	0.00326128	0.00909762	Hepatocytes 1 MYH11+
AC012668.3	0.00913071	3.6171	0.035483	0.00406938	0.00913071	Hepatocytes 1 MYH11+
AC098829.1	0.00916925	1.32329	0.0704481	0.0411267	0.00916925	Hepatocytes 1 MYH11+
LINC00607	0.00918335	2.7777	0.039368	0.0081099	0.00918335	Hepatocytes 1 MYH11+
AC010099.4	0.00923277	4.22903	0.033929	0.00251089	0.00923277	Hepatocytes 1 MYH11+
MEI1	0.00936191	2.43924	0.042217	0.0111403	0.00936191	Hepatocytes 1 MYH11+
ADAMTS20	0.00945035	4.09488	0.033929	0.00256862	0.00945035	Hepatocytes 1 MYH11+
ATP2C2	0.00950561	3.24455	0.036778	0.00554129	0.00950561	Hepatocytes 1 MYH11+
2orf88	0.00950813	2.00213	0.04921	0.0185864	0.00950813	Hepatocytes 1 MYH11+
AC073332.1	0.00968287	1.72064	0.0556851	0.0255419	0.00968287	Hepatocytes 1 MYH11+
DIO2-AS1	0.00968315	4.31302	0.03367	0.00239545	0.00968315	Hepatocytes 1 MYH11+
ORIN	0.00968812	3.12112	0.037814	0.00669572	0.00968812	Hepatocytes 1 MYH11+
AC010997.3	0.00998527	3.0048	0.038073	0.00704205	0.00998527	Hepatocytes 1 MYH11+
LINC01162	0.00998661	4.34156	0.033411	0.00222229	0.00998661	Hepatocytes 1 MYH11+
LAMC3	0.00999278	2.3562	0.042476	0.0115732	0.00999278	Hepatocytes 1 MYH11+
AC068722.1	0.0100331	3.47379	0.035483	0.00435799	0.0100331	Hepatocytes 1 MYH11+
LINC01847	0.0101673	3.00239	0.038073	0.00709977	0.0101673	Hepatocytes 1 MYH11+
DH20	0.0102214	3.36662	0.036001	0.00496407	0.0102214	Hepatocytes 1 MYH11+
ANKRD30A	0.0102946	3.91512	0.034188	0.00311697	0.0102946	Hepatocytes 1 MYH11+
AC021752.1	0.0103652	2.91274	0.038332	0.00741724	0.0103652	Hepatocytes 1 MYH11+
AC021006.2	0.0103804	4.6689	0.032893	0.00181823	0.0103804	Hepatocytes 1 MYH11+
AC096577.1	0.0103809	3.19982	0.036778	0.00582989	0.0103809	Hepatocytes 1 MYH11+
TCERG1L	0.0103877	3.75152	0.034447	0.00340558	0.0103877	Hepatocytes 1 MYH11+
AC021351.1	0.010446	3.8344	0.034447	0.00343444	0.010446	Hepatocytes 1 MYH11+
DK15	0.0104594	4.08779	0.03367	0.00262634	0.0104594	Hepatocytes 1 MYH11+
MMP2	0.0104594	3.46861	0.035483	0.00450229	0.0104594	Hepatocytes 1 MYH11+
TECPR2	0.0105101	1.45731	0.0655271	0.0363647	0.0105101	Hepatocytes 1 MYH11+
LIN28B-AS1	0.0106145	4.08708	0.03367	0.00268406	0.0106145	Hepatocytes 1 MYH11+
AL353626.1	0.0106361	3.78609	0.034447	0.00349216	0.0106361	Hepatocytes 1 MYH11+
MRPS22	0.0107048	1.85835	0.0515411	0.0214148	0.0107048	Hepatocytes 1 MYH11+
ANO3	0.0108273	2.296	0.041958	0.0112557	0.0108273	Hepatocytes 1 MYH11+
FAM174B	0.0109028	1.48662	0.0655271	0.0366244	0.0109028	Hepatocytes 1 MYH11+
AC026167.1	0.0109684	4.00282	0.033929	0.00305925	0.0109684	Hepatocytes 1 MYH11+
TMEM192	0.0110014	1.27679	0.0771821	0.0493809	0.0110014	Hepatocytes 1 MYH11+
AC019068.1	0.0111644	3.83148	0.033929	0.00308811	0.0111644	Hepatocytes 1 MYH11+
PCYT1B	0.0112817	3.909	0.033929	0.00314583	0.0112817	Hepatocytes 1 MYH11+
MYH13	0.0113461	3.94671	0.03367	0.00288609	0.0113461	Hepatocytes 1 MYH11+
AC119150.1	0.0113819	2.33454	0.042994	0.0125833	0.0113819	Hepatocytes 1 MYH11+
XACT	0.0114605	3.66555	0.034447	0.00372305	0.0114605	Hepatocytes 1 MYH11+
CPB2	0.011512	0.915276	0.0735561	0.043984	0.011512	Hepatocytes 1 MYH11+
IGSF11	0.0116818	2.78592	0.038332	0.00779243	0.0116818	Hepatocytes 1 MYH11+
AC113137.1	0.012269	4.48153	0.032634	0.00207798	0.012269	Hepatocytes 1 MYH11+
PPP1R42	0.012269	3.55774	0.034447	0.00392508	0.012269	Hepatocytes 1 MYH11+
VWA3A	0.0123594	4.08412	0.033152	0.00262634	0.0123594	Hepatocytes 1 MYH11+
SMC1B	0.0123647	3.28505	0.035483	0.00502179	0.0123647	Hepatocytes 1 MYH11+
AC090124.1	0.0123647	4.07434	0.033152	0.00262634	0.0123647	Hepatocytes 1 MYH11+
KTN1-AS1	0.0123647	2.79611	0.03885	0.00854282	0.0123647	Hepatocytes 1 MYH11+
AC068413.1	0.0123647	3.94323	0.03367	0.00317469	0.0123647	Hepatocytes 1 MYH11+
ABRA2	0.0123697	4.46125	0.032634	0.00210684	0.0123697	Hepatocytes 1 MYH11+
ANG	0.0124376	0.814829	0.0833981	0.0547202	0.0124376	Hepatocytes 1 MYH11+
16orf95	0.0124458	2.57887	0.040145	0.00989928	0.0124458	Hepatocytes 1 MYH11+
AC004805.1	0.0125363	3.32529	0.035483	0.00507951	0.0125363	Hepatocytes 1 MYH11+
AL356108.1	0.0126179	3.11571	0.036778	0.00646483	0.0126179	Hepatocytes 1 MYH11+
ASTOR2	0.0126554	1.95104	0.048174	0.0183844	0.0126554	Hepatocytes 1 MYH11+
LRFN5	0.0126843	3.53538	0.034447	0.00404052	0.0126843	Hepatocytes 1 MYH11+
IQCJ-SCHIP1	0.0128637	1.06212	0.0893551	0.0630898	0.0128637	Hepatocytes 1 MYH11+
SLC8A1-AS1	0.0129112	1.76384	0.0510231	0.021357	0.0129112	Hepatocytes 1 MYH11+
FAM230C	0.012917	4.8437	0.031857	0.00144304	0.012917	Hepatocytes 1 MYH11+
WDR12	0.0131678	1.54965	0.0611241	0.0324685	0.0131678	Hepatocytes 1 MYH11+
LINC02141	0.0131696	4.1155	0.032893	0.00256862	0.0131696	Hepatocytes 1 MYH11+
AC099673.1	0.0131829	4.086	0.032893	0.00256862	0.0131829	Hepatocytes 1 MYH11+
UX2	0.0137995	0.925799	0.104895	0.0813876	0.0137995	Hepatocytes 1 MYH11+
STK32A	0.0141136	3.91505	0.033152	0.00305925	0.0141136	Hepatocytes 1 MYH11+
AC109492.1	0.0142804	3.3064	0.034706	0.00467546	0.0142804	Hepatocytes 1 MYH11+
LINC00504	0.0147893	2.54242	0.03885	0.00906231	0.0147893	Hepatocytes 1 MYH11+
ELF4-1	0.0148191	3.28519	0.034706	0.0047909	0.0148191	Hepatocytes 1 MYH11+
LY86-AS1	0.0148733	2.88697	0.036519	0.00666686	0.0148733	Hepatocytes 1 MYH11+
EFHD1	0.0148964	1.87452	0.048692	0.0194234	0.0148964	Hepatocytes 1 MYH11+
MYLK3	0.0150221	3.38758	0.034447	0.00458888	0.0150221	Hepatocytes 1 MYH11+
DMC1	0.0154105	3.37645	0.034447	0.00467546	0.0154105	Hepatocytes 1 MYH11+
LINC02133	0.0155561	3.48156	0.034188	0.00444457	0.0155561	Hepatocytes 1 MYH11+
ATRNL1	0.0156186	0.900328	0.0911681	0.0646772	0.0156186	Hepatocytes 1 MYH11+
AC015878.1	0.0158589	3.02018	0.036001	0.00637825	0.0158589	Hepatocytes 1 MYH11+
SLC30A8	0.0159884	4.0448	0.032375	0.0026552	0.0159884	Hepatocytes 1 MYH11+
TMC7	0.0160586	2.77242	0.037814	0.00831193	0.0160586	Hepatocytes 1 MYH11+
UHRF1	0.0161082	2.80301	0.036778	0.00721522	0.0161082	Hepatocytes 1 MYH11+
HRNB4	0.0161457	3.84839	0.032893	0.00323242	0.0161457	Hepatocytes 1 MYH11+
BTBD2	0.0163671	1.59402	0.0569801	0.02863	0.0163671	Hepatocytes 1 MYH11+
NSG2	0.0166147	3.9187	0.032634	0.00305925	0.0166147	Hepatocytes 1 MYH11+
AMD1B	0.0166147	1.43583	0.0572391	0.0286877	0.0166147	Hepatocytes 1 MYH11+
SCHLAP1	0.0167397	4.22962	0.031857	0.00228001	0.0167397	Hepatocytes 1 MYH11+
M7-AS3	0.0168287	4.12121	0.032116	0.00256862	0.0168287	Hepatocytes 1 MYH11+
AL139220.2	0.0169018	3.88484	0.032634	0.00311697	0.0169018	Hepatocytes 1 MYH11+
LAMB4	0.0171273	4.09765	0.032116	0.00262634	0.0171273	Hepatocytes 1 MYH11+
PRMT8	0.0171563	4.39492	0.031598	0.00210684	0.0171563	Hepatocytes 1 MYH11+
AC009975.2	0.0173233	3.84353	0.032634	0.00320356	0.0173233	Hepatocytes 1 MYH11+
SL1	0.017564	4.04092	0.032116	0.00271292	0.017564	Hepatocytes 1 MYH11+
ACNA2D1	0.017741	0.993588	0.0764051	0.0488037	0.017741	Hepatocytes 1 MYH11+
CYP2E1	0.0179041	0.691942	0.0927221	0.0648215	0.0179041	Hepatocytes 1 MYH11+
ANTXR1	0.0179041	1.74135	0.048951	0.0202315	0.0179041	Hepatocytes 1 MYH11+
AKAP6	0.0179369	1.33562	0.0712251	0.0446478	0.0179369	Hepatocytes 1 MYH11+
TMEFF2	0.0180483	2.8724	0.03626	0.00707091	0.0180483	Hepatocytes 1 MYH11+
LINC01378	0.0180647	4.06289	0.031857	0.00253976	0.0180647	Hepatocytes 1 MYH11+
MATN2	0.0181074	1.60844	0.0559441	0.0279085	0.0181074	Hepatocytes 1 MYH11+
PR1	0.018123	4.02939	0.031857	0.00253976	0.018123	Hepatocytes 1 MYH11+
PPP2R2C	0.0181464	4.36786	0.031339	0.00202026	0.0181464	Hepatocytes 1 MYH11+
ORB	0.0181896	3.08291	0.034706	0.00548356	0.0181896	Hepatocytes 1 MYH11+
PR156	0.0182269	3.75114	0.032375	0.00308811	0.0182269	Hepatocytes 1 MYH11+
LINC01508	0.0182454	3.73873	0.032634	0.00337672	0.0182454	Hepatocytes 1 MYH11+
AC004784.1	0.0183248	3.4758	0.03367	0.00447343	0.0183248	Hepatocytes 1 MYH11+
ADGRE3	0.0184861	2.01568	0.045325	0.0166239	0.0184861	Hepatocytes 1 MYH11+
LMNB1-DT	0.01863	3.80205	0.032375	0.00317469	0.01863	Hepatocytes 1 MYH11+
TLN2	0.0187861	1.06914	0.0854701	0.0601172	0.0187861	Hepatocytes 1 MYH11+
AL512380.2	0.0188543	3.38795	0.033411	0.00427141	0.0188543	Hepatocytes 1 MYH11+
DEC1	0.0188743	3.27494	0.033929	0.00481976	0.0188743	Hepatocytes 1 MYH11+
NLRP12	0.0190009	3.00965	0.035483	0.00646483	0.0190009	Hepatocytes 1 MYH11+
AC022523.1	0.0191659	4.00714	0.031857	0.00274178	0.0191659	Hepatocytes 1 MYH11+
AL033530.1	0.019202	3.53734	0.032893	0.00380963	0.019202	Hepatocytes 1 MYH11+
SV2B	0.0193074	3.46057	0.033152	0.00409824	0.0193074	Hepatocytes 1 MYH11+
LINC01446	0.0193417	4.10599	0.031598	0.00251089	0.0193417	Hepatocytes 1 MYH11+
AADACL2-AS1	0.0193752	3.22888	0.034447	0.0054547	0.0193752	Hepatocytes 1 MYH11+
HRH1	0.0194677	1.97219	0.044289	0.0156714	0.0194677	Hepatocytes 1 MYH11+
USP54	0.0194689	1.56854	0.0574981	0.0298133	0.0194689	Hepatocytes 1 MYH11+
VWC2L	0.0194689	3.78967	0.032116	0.00305925	0.0194689	Hepatocytes 1 MYH11+
SORCS2	0.019526	1.09002	0.0857291	0.0608098	0.019526	Hepatocytes 1 MYH11+
NEBL	0.0195662	1.19176	0.0663041	0.0388179	0.0195662	Hepatocytes 1 MYH11+
LINC02438	0.0195866	4.55624	0.030821	0.00176051	0.0195866	Hepatocytes 1 MYH11+
SLIT2	0.0197055	1.18305	0.0626781	0.0346619	0.0197055	Hepatocytes 1 MYH11+
WDR63	0.019865	2.7478	0.036001	0.00712863	0.019865	Hepatocytes 1 MYH11+
POU6F2	0.0200282	1.43522	0.0611241	0.0337961	0.0200282	Hepatocytes 1 MYH11+
ZPBP	0.0202056	4.37884	0.03108	0.0021357	0.0202056	Hepatocytes 1 MYH11+
MAST1	0.020311	3.90681	0.031857	0.00294381	0.020311	Hepatocytes 1 MYH11+
BRCA1	0.0203395	1.50659	0.0603471	0.0331034	0.0203395	Hepatocytes 1 MYH11+
SEMA3E	0.0204189	2.03122	0.042476	0.0139398	0.0204189	Hepatocytes 1 MYH11+
LSPN	0.020692	3.26561	0.03367	0.00487749	0.020692	Hepatocytes 1 MYH11+
ANO2	0.020882	1.48894	0.0515411	0.023233	0.020882	Hepatocytes 1 MYH11+
KDM2B	0.0209586	1.04839	0.0898731	0.0658028	0.0209586	Hepatocytes 1 MYH11+
LRFN2	0.0212244	3.92986	0.031598	0.00282836	0.0212244	Hepatocytes 1 MYH11+
MRC2	0.0216338	2.23983	0.040663	0.0122659	0.0216338	Hepatocytes 1 MYH11+
OLEC12	0.0218637	2.3433	0.038073	0.00952408	0.0218637	Hepatocytes 1 MYH11+
SAMD12-AS1	0.0224081	2.91206	0.035224	0.00675344	0.0224081	Hepatocytes 1 MYH11+
EIF2B3	0.0227455	1.06801	0.0896141	0.0659182	0.0227455	Hepatocytes 1 MYH11+
ADAM29	0.0228753	3.57825	0.032116	0.00360761	0.0228753	Hepatocytes 1 MYH11+
ECT2L	0.0229712	3.2519	0.033411	0.00496407	0.0229712	Hepatocytes 1 MYH11+
ORO2B	0.0229888	2.2937	0.040145	0.0119484	0.0229888	Hepatocytes 1 MYH11+
AC093895.1	0.02307	3.56449	0.032116	0.00363647	0.02307	Hepatocytes 1 MYH11+
IGLV10-54	0.0230881	3.56448	0.032116	0.00363647	0.0230881	Hepatocytes 1 MYH11+
AC018697.1	0.0231071	4.31276	0.030562	0.00204912	0.0231071	Hepatocytes 1 MYH11+
NLRP5	0.0231458	3.90976	0.031339	0.00285723	0.0231458	Hepatocytes 1 MYH11+
LINC01568	0.0232637	3.91601	0.03108	0.00259748	0.0232637	Hepatocytes 1 MYH11+
FAM19A4	0.0232637	4.5165	0.030303	0.00181823	0.0232637	Hepatocytes 1 MYH11+
AL592287.1	0.0232716	3.94139	0.031339	0.00288609	0.0232716	Hepatocytes 1 MYH11+
TMPRSS9	0.0233135	2.63536	0.037037	0.0087737	0.0233135	Hepatocytes 1 MYH11+
FAM227A	0.0234474	3.46808	0.032634	0.00424255	0.0234474	Hepatocytes 1 MYH11+
TMPRSS15	0.0235128	3.61752	0.031857	0.00343444	0.0235128	Hepatocytes 1 MYH11+
PRKAR1B	0.023701	1.49958	0.0587931	0.0319201	0.023701	Hepatocytes 1 MYH11+
LI3	0.0237733	1.98135	0.043771	0.0158446	0.0237733	Hepatocytes 1 MYH11+
KCNK2	0.0239462	4.14772	0.030821	0.00245317	0.0239462	Hepatocytes 1 MYH11+
VRTN	0.0239462	3.99757	0.03108	0.00271292	0.0239462	Hepatocytes 1 MYH11+
MAPT-AS1	0.0242061	4.04031	0.030821	0.00248203	0.0242061	Hepatocytes 1 MYH11+
NDUFAF6	0.0243315	0.984384	0.102564	0.0812145	0.0243315	Hepatocytes 1 MYH11+
UBOX5-AS1	0.0246788	2.35242	0.039886	0.0119484	0.0246788	Hepatocytes 1 MYH11+
SPHKAP	0.0248297	3.97922	0.030821	0.00256862	0.0248297	Hepatocytes 1 MYH11+
ANKRD7	0.0248665	3.82715	0.031339	0.00311697	0.0248665	Hepatocytes 1 MYH11+
MIR548XHG	0.0248845	4.13268	0.030562	0.00230887	0.0248845	Hepatocytes 1 MYH11+
ZNF658	0.0249522	2.4191	0.03885	0.0109094	0.0249522	Hepatocytes 1 MYH11+
NPHS1	0.0250599	4.11703	0.030562	0.00233773	0.0250599	Hepatocytes 1 MYH11+
SLC5A10	0.0251602	2.43456	0.03885	0.0109383	0.0251602	Hepatocytes 1 MYH11+
LINC01592	0.0253444	4.00499	0.030562	0.00236659	0.0253444	Hepatocytes 1 MYH11+
NGT1	0.025613	2.91981	0.034447	0.00640711	0.025613	Hepatocytes 1 MYH11+
Z93403.1	0.0256591	4.12074	0.030562	0.00242431	0.0256591	Hepatocytes 1 MYH11+
AZIN1-AS1	0.0256986	1.61605	0.0533541	0.02635	0.0256986	Hepatocytes 1 MYH11+
THOC3	0.0258087	1.40019	0.0603471	0.0338249	0.0258087	Hepatocytes 1 MYH11+
DKL3	0.0259362	2.04675	0.043771	0.0162198	0.0259362	Hepatocytes 1 MYH11+
ATL1	0.0259362	2.78746	0.035742	0.00782129	0.0259362	Hepatocytes 1 MYH11+
AC012355.1	0.02594	4.41856	0.030044	0.00193368	0.02594	Hepatocytes 1 MYH11+
ZNF425	0.0262745	3.17226	0.033152	0.00516609	0.0262745	Hepatocytes 1 MYH11+
SNX31	0.0265332	3.66193	0.031598	0.00360761	0.0265332	Hepatocytes 1 MYH11+
1orf141	0.0266485	3.80801	0.03108	0.00308811	0.0266485	Hepatocytes 1 MYH11+
ZNF98	0.0267442	2.73162	0.036001	0.00819648	0.0267442	Hepatocytes 1 MYH11+
SCAMP5	0.0269722	2.29955	0.040145	0.0125545	0.0269722	Hepatocytes 1 MYH11+
HTR4	0.0270811	3.94193	0.030821	0.00288609	0.0270811	Hepatocytes 1 MYH11+
ZFP64	0.0270916	1.39436	0.0634551	0.0374903	0.0270916	Hepatocytes 1 MYH11+
19orf38	0.0273654	3.65373	0.031598	0.00372305	0.0273654	Hepatocytes 1 MYH11+
MIR2052HG	0.0275566	3.23347	0.032893	0.00507951	0.0275566	Hepatocytes 1 MYH11+
AL603840.1	0.0276469	1.00198	0.0701891	0.0436088	0.0276469	Hepatocytes 1 MYH11+
TMEM232	0.0279793	1.83196	0.046879	0.0197697	0.0279793	Hepatocytes 1 MYH11+
CYP2C9	0.0279981	0.881582	0.0686351	0.0417617	0.0279981	Hepatocytes 1 MYH11+
WDHD1	0.0281983	2.33006	0.03885	0.0113423	0.0281983	Hepatocytes 1 MYH11+
10orf90	0.0282037	3.38425	0.032116	0.00435799	0.0282037	Hepatocytes 1 MYH11+
TTLL1	0.0284439	2.73681	0.035483	0.00787902	0.0284439	Hepatocytes 1 MYH11+
SGCG	0.0285605	3.92811	0.030562	0.0027995	0.0285605	Hepatocytes 1 MYH11+
OVOL2	0.028615	2.21366	0.040404	0.0130162	0.028615	Hepatocytes 1 MYH11+
AC009630.1	0.0287335	3.05065	0.03367	0.00603192	0.0287335	Hepatocytes 1 MYH11+
LINC01242	0.0291077	3.90886	0.030821	0.00314583	0.0291077	Hepatocytes 1 MYH11+
DC36	0.0291417	2.81945	0.034965	0.00741724	0.0291417	Hepatocytes 1 MYH11+
IK3	0.0292109	4.47702	0.029526	0.00181823	0.0292109	Hepatocytes 1 MYH11+
PPP2R2B	0.029396	0.781851	0.0839161	0.0578372	0.029396	Hepatocytes 1 MYH11+
NF150	0.0297179	1.26138	0.0598291	0.033392	0.0297179	Hepatocytes 1 MYH11+
DNAJC27-AS1	0.0305257	2.47799	0.037296	0.0100147	0.0305257	Hepatocytes 1 MYH11+
AC108866.1	0.0307405	1.86375	0.044807	0.0178649	0.0307405	Hepatocytes 1 MYH11+
AP1S3	0.0309774	1.8676	0.044807	0.0178937	0.0309774	Hepatocytes 1 MYH11+
PCNX2	0.030995	1.07007	0.0691531	0.0435222	0.030995	Hepatocytes 1 MYH11+
SYNDIG1	0.0310024	3.7872	0.030562	0.00308811	0.0310024	Hepatocytes 1 MYH11+
AC021678.2	0.0311066	3.60327	0.03108	0.00363647	0.0311066	Hepatocytes 1 MYH11+
2CD6	0.0311439	2.86171	0.034188	0.00684002	0.0311439	Hepatocytes 1 MYH11+
LINC02210-CRHR1	0.031189	2.54639	0.036519	0.00926434	0.031189	Hepatocytes 1 MYH11+
B1	0.031364	3.10608	0.032893	0.00554129	0.031364	Hepatocytes 1 MYH11+
SH3GL2	0.0321206	3.56233	0.03108	0.00375191	0.0321206	Hepatocytes 1 MYH11+
AC027288.3	0.0323676	2.43632	0.037037	0.00992814	0.0323676	Hepatocytes 1 MYH11+
4orf45	0.0324064	2.46811	0.037037	0.009957	0.0324064	Hepatocytes 1 MYH11+
SRL	0.0324547	3.51704	0.03108	0.00378077	0.0324547	Hepatocytes 1 MYH11+
NDST4	0.0327841	4.14917	0.029526	0.00222229	0.0327841	Hepatocytes 1 MYH11+
AC099066.2	0.0334363	3.39593	0.031339	0.00415596	0.0334363	Hepatocytes 1 MYH11+
M3	0.03344	4.23804	0.029267	0.00202026	0.03344	Hepatocytes 1 MYH11+
LINC02588	0.03344	4.0355	0.029785	0.00256862	0.03344	Hepatocytes 1 MYH11+
DEPDC4	0.0335607	2.43541	0.037037	0.0100724	0.0335607	Hepatocytes 1 MYH11+
NGB1	0.0337224	3.84494	0.030044	0.00285723	0.0337224	Hepatocytes 1 MYH11+
KIAA1549	0.0344733	2.18922	0.040404	0.0137089	0.0344733	Hepatocytes 1 MYH11+
DOPEY2	0.0347967	1.05057	0.0849521	0.0621663	0.0347967	Hepatocytes 1 MYH11+
NGB3	0.0353797	3.06112	0.032893	0.0059742	0.0353797	Hepatocytes 1 MYH11+
LINC01579	0.0355443	4.33288	0.029008	0.0019914	0.0355443	Hepatocytes 1 MYH11+
VIT	0.0357127	4.01377	0.029526	0.00253976	0.0357127	Hepatocytes 1 MYH11+
HPN2	0.0359213	1.30293	0.0660451	0.0413288	0.0359213	Hepatocytes 1 MYH11+
FRMD6-AS2	0.0359602	4.4005	0.028749	0.00176051	0.0359602	Hepatocytes 1 MYH11+
MDS2	0.0360524	3.55206	0.030562	0.00363647	0.0360524	Hepatocytes 1 MYH11+
EML6	0.0363111	1.83925	0.045066	0.0187596	0.0363111	Hepatocytes 1 MYH11+
TPH2	0.0365283	3.38598	0.03108	0.00421369	0.0365283	Hepatocytes 1 MYH11+
SLC16A1-AS1	0.0367958	1.06929	0.0841751	0.0615314	0.0367958	Hepatocytes 1 MYH11+
LINC01837	0.0368115	4.35545	0.028749	0.0018471	0.0368115	Hepatocytes 1 MYH11+
ZNF385C	0.0371844	3.79966	0.029785	0.00294381	0.0371844	Hepatocytes 1 MYH11+
SCN2A	0.0371965	3.59495	0.030044	0.00320356	0.0371965	Hepatocytes 1 MYH11+
PTPRQ	0.0374428	3.07488	0.032116	0.00536812	0.0374428	Hepatocytes 1 MYH11+
MEI4	0.0374641	2.90879	0.032893	0.00617622	0.0374641	Hepatocytes 1 MYH11+
AC005355.1	0.0374849	3.76863	0.029785	0.00297267	0.0374849	Hepatocytes 1 MYH11+
VWA3B	0.0376006	3.87775	0.029785	0.00300153	0.0376006	Hepatocytes 1 MYH11+
ARMC3	0.0376291	4.32825	0.028749	0.00193368	0.0376291	Hepatocytes 1 MYH11+
PUS7	0.0376621	1.29877	0.0647501	0.04003	0.0376621	Hepatocytes 1 MYH11+
FAM19A2	0.0376711	1.21127	0.0650091	0.0401743	0.0376711	Hepatocytes 1 MYH11+
AC124947.1	0.0377101	2.41654	0.036519	0.009957	0.0377101	Hepatocytes 1 MYH11+
LINC02341	0.0377311	3.95933	0.029526	0.00274178	0.0377311	Hepatocytes 1 MYH11+
SCARA5	0.0377537	3.88541	0.029526	0.00274178	0.0377537	Hepatocytes 1 MYH11+
AC024022.1	0.0377616	4.05198	0.029267	0.00248203	0.0377616	Hepatocytes 1 MYH11+
LDN10	0.0379937	2.65709	0.034447	0.00785015	0.0379937	Hepatocytes 1 MYH11+
HTR2C	0.0380497	3.87864	0.029526	0.00277064	0.0380497	Hepatocytes 1 MYH11+
LINC01500	0.0382073	3.00674	0.032375	0.00571445	0.0382073	Hepatocytes 1 MYH11+
AL034417.2	0.0382363	2.41225	0.037296	0.0108517	0.0382363	Hepatocytes 1 MYH11+
ZFYVE9	0.0382533	1.0376	0.0942761	0.0735663	0.0382533	Hepatocytes 1 MYH11+
LIN9	0.0382937	2.36236	0.037037	0.0105631	0.0382937	Hepatocytes 1 MYH11+
TDRD9	0.0384101	2.40929	0.035483	0.00888915	0.0384101	Hepatocytes 1 MYH11+
PADI4	0.0386346	3.12342	0.03108	0.00438685	0.0386346	Hepatocytes 1 MYH11+
AC099753.1	0.0388883	4.20474	0.028749	0.00204912	0.0388883	Hepatocytes 1 MYH11+
AB3C	0.0391805	2.06312	0.040404	0.0141418	0.0391805	Hepatocytes 1 MYH11+
DC144NL-AS1	0.0397569	2.41904	0.036778	0.0104476	0.0397569	Hepatocytes 1 MYH11+
PAX5	0.0398147	2.97377	0.031857	0.0053104	0.0398147	Hepatocytes 1 MYH11+
ENTHD1	0.0401142	4.3476	0.02849	0.00190482	0.0401142	Hepatocytes 1 MYH11+
LIS1	0.0405749	3.48374	0.030303	0.00380963	0.0405749	Hepatocytes 1 MYH11+
GSTA1	0.0411066	1.18492	0.0536131	0.0278507	0.0411066	Hepatocytes 1 MYH11+
LINC02346	0.041246	3.80381	0.029267	0.0027995	0.041246	Hepatocytes 1 MYH11+
NCMAP	0.0414613	2.41976	0.036519	0.0103322	0.0414613	Hepatocytes 1 MYH11+
EFCAB6	0.0418488	2.0028	0.042217	0.0163352	0.0418488	Hepatocytes 1 MYH11+
ZFR2	0.0419847	3.50518	0.030044	0.00366533	0.0419847	Hepatocytes 1 MYH11+
EMCN	0.0421266	1.11969	0.0670811	0.0425409	0.0421266	Hepatocytes 1 MYH11+
AL050403.2	0.0422128	1.94251	0.041699	0.015758	0.0422128	Hepatocytes 1 MYH11+
FANCD2	0.0425339	2.48879	0.035483	0.00935092	0.0425339	Hepatocytes 1 MYH11+
HS6ST2	0.0432336	2.88798	0.032375	0.00617622	0.0432336	Hepatocytes 1 MYH11+
PPEF1	0.0432336	3.76703	0.029267	0.00297267	0.0432336	Hepatocytes 1 MYH11+
AP002986.1	0.0432992	2.95214	0.032116	0.00591648	0.0432992	Hepatocytes 1 MYH11+
IL34	0.043707	2.5131	0.034965	0.00888915	0.043707	Hepatocytes 1 MYH11+
NXPH1	0.0437292	4.11102	0.02849	0.00222229	0.0437292	Hepatocytes 1 MYH11+
AP001341.1	0.0438407	4.23561	0.028231	0.00196254	0.0438407	Hepatocytes 1 MYH11+
PPP1R3A	0.0441377	4.29462	0.028231	0.0019914	0.0441377	Hepatocytes 1 MYH11+
AL359706.1	0.0445861	2.16038	0.03885	0.0130162	0.0445861	Hepatocytes 1 MYH11+
HIP1	0.0445998	0.702377	0.13468	0.120148	0.0445998	Hepatocytes 1 MYH11+
AP000282.1	0.0447297	3.21201	0.030562	0.00441571	0.0447297	Hepatocytes 1 MYH11+
OL11A1	0.0448129	3.47931	0.029785	0.00363647	0.0448129	Hepatocytes 1 MYH11+
KPNA7	0.0448151	3.64583	0.029526	0.00337672	0.0448151	Hepatocytes 1 MYH11+
ASTN1	0.0451591	3.38126	0.030044	0.00392508	0.0451591	Hepatocytes 1 MYH11+
NPIPB2	0.0457363	3.02428	0.031857	0.00585875	0.0457363	Hepatocytes 1 MYH11+
LINC02201	0.0461375	3.8436	0.028749	0.00268406	0.0461375	Hepatocytes 1 MYH11+
AC010127.1	0.0462553	1.68922	0.048692	0.0235793	0.0462553	Hepatocytes 1 MYH11+
AC009226.1	0.0462903	2.15282	0.038591	0.0129008	0.0462903	Hepatocytes 1 MYH11+
AC025419.1	0.0465908	3.95336	0.02849	0.00245317	0.0465908	Hepatocytes 1 MYH11+
LINC02405	0.0467242	2.83974	0.032375	0.00646483	0.0467242	Hepatocytes 1 MYH11+
EFCAB3	0.0469219	2.9231	0.031857	0.00594534	0.0469219	Hepatocytes 1 MYH11+
AC067956.1	0.0472215	3.78716	0.028749	0.00277064	0.0472215	Hepatocytes 1 MYH11+
AC111006.1	0.0473829	2.68048	0.032893	0.00704205	0.0473829	Hepatocytes 1 MYH11+
AC079917.1	0.0477461	4.43058	0.027713	0.00176051	0.0477461	Hepatocytes 1 MYH11+
SPO2	0.0478445	3.68956	0.029008	0.00308811	0.0478445	Hepatocytes 1 MYH11+
PLA2G6	0.0478517	2.02715	0.040663	0.0152097	0.0478517	Hepatocytes 1 MYH11+
ACSBG2	0.0480039	4.0799	0.028231	0.00230887	0.0480039	Hepatocytes 1 MYH11+
FAP47	0.0483096	3.21989	0.030562	0.00473318	0.0483096	Hepatocytes 1 MYH11+
MYH14	0.0483881	1.05258	0.0826211	0.0609253	0.0483881	Hepatocytes 1 MYH11+
ANKRD30B	0.0485647	4.31687	0.027713	0.00181823	0.0485647	Hepatocytes 1 MYH11+
LINC01185	0.048598	3.76819	0.028749	0.00288609	0.048598	Hepatocytes 1 MYH11+
NBD2	0.0486587	3.39072	0.029785	0.00395394	0.0486587	Hepatocytes 1 MYH11+
POT1-AS1	0.048675	2.50413	0.034447	0.0087737	0.048675	Hepatocytes 1 MYH11+
FGF1	0.0487382	2.80029	0.032634	0.00689775	0.0487382	Hepatocytes 1 MYH11+
FAM186A	0.0487919	3.002	0.031339	0.00557015	0.0487919	Hepatocytes 1 MYH11+
TMC2	0.0490723	3.45832	0.029526	0.00372305	0.0490723	Hepatocytes 1 MYH11+
HUNK	0.049259	2.23835	0.03626	0.0106785	0.049259	Hepatocytes 1 MYH11+
AL356479.1	0.0495658	3.46497	0.029785	0.00404052	0.0495658	Hepatocytes 1 MYH11+
ZNF20	0.0499298	3.0791	0.03108	0.00539698	0.0499298	Hepatocytes 1 MYH11+
PTPRC	0	4.79509	0.797986	0.141853	0	T cells
FYN	0	4.40623	0.728158	0.172024	0	T cells
PARP8	0	4.65695	0.680741	0.142615	0	T cells
SKAP1	0	4.38975	0.562196	0.0779543	0	T cells
PRKCH	0	3.60697	0.598571	0.151336	0	T cells
PIP4K2A	0	2.93434	0.672946	0.273941	0	T cells
MBNL1	0	2.56602	0.713543	0.430612	0	T cells
PPP2R5C	0	2.96336	0.579084	0.192233	0	T cells
THEMIS	0	6.90852	0.45112	0.0105275	0	T cells
ANKRD44	0	2.88334	0.596297	0.239113	0	T cells
ARHGAP15	0	3.2643	0.557973	0.153651	0	T cells
ELF2-1	0	3.44043	0.520299	0.124637	0	T cells
ETS1	0	3.07267	0.545956	0.157038	0	T cells
SLC38A1	0	3.70676	0.486197	0.0902882	0	T cells
NOT6L	0	3.5038	0.506333	0.151421	0	T cells
STAT4	2.14687e-286	4.00796	0.447873	0.0640682	2.14687e-286	T cells
SYTL3	1.64112e-281	3.99196	0.446249	0.0632779	1.64112e-281	T cells
AOAH	5.68508e-275	3.48725	0.475804	0.10567	5.68508e-275	T cells
IKZF1	3.38263e-274	3.71056	0.448847	0.0711524	3.38263e-274	T cells
EMB	4.55479e-264	4.76752	0.405326	0.0306511	4.55479e-264	T cells
ZFP36L2	8.65762e-259	3.16756	0.458915	0.106094	8.65762e-259	T cells
BLB	1.42935e-235	2.3745	0.553751	0.293669	1.42935e-235	T cells
STK4	7.82972e-227	2.97602	0.443326	0.111343	7.82972e-227	T cells
BTG1	2.80953e-226	2.87279	0.447223	0.120234	2.80953e-226	T cells
HLA-A	2.20528e-217	2.50566	0.47418	0.161158	2.20528e-217	T cells
AMK4	3.17121e-205	4.97029	0.35531	0.0257402	3.17121e-205	T cells
BCL11B	3.67574e-205	5.4801	0.346866	0.0139144	3.67574e-205	T cells
PDE7A	2.23688e-200	3.13178	0.410198	0.0976546	2.23688e-200	T cells
IL7R	9.16216e-198	6.88564	0.332576	0.00544721	9.16216e-198	T cells
PITPNC1	1.11673e-194	2.17382	0.532965	0.27301	1.11673e-194	T cells
HLA-B	1.30155e-189	2.1692	0.493667	0.202732	1.30155e-189	T cells
TC2N	9.47457e-186	4.16476	0.349789	0.036691	9.47457e-186	T cells
SLFN12L	2.05423e-179	4.17809	0.343618	0.0333324	2.05423e-179	T cells
MALAT1	2.46568e-179	1.26467	0.997727	0.863058	2.46568e-179	T cells
DC42SE2	9.97417e-177	2.68564	0.417993	0.143236	9.97417e-177	T cells
HSP90AA1	2.66854e-167	1.7532	0.667424	0.423979	2.66854e-167	T cells
TNFAIP8	1.31113e-164	2.80366	0.387788	0.100364	1.31113e-164	T cells
HLA-E	1.82653e-164	2.08257	0.462488	0.182947	1.82653e-164	T cells
STK17A	2.00703e-164	3.38074	0.350438	0.0563348	2.00703e-164	T cells
WIPF1	1.70807e-162	2.7107	0.387788	0.101747	1.70807e-162	T cells
BCL2	1.04324e-157	3.0557	0.372199	0.0937315	1.04324e-157	T cells
TOX	6.24081e-154	3.19457	0.355635	0.0739465	6.24081e-154	T cells
SMCHD1	1.24803e-149	1.95067	0.488146	0.264091	1.24803e-149	T cells
INPP4B	3.9667e-148	2.92933	0.361481	0.0828653	3.9667e-148	T cells
STK17B	1.44864e-147	3.28514	0.334849	0.055855	1.44864e-147	T cells
DOCK10	1.13238e-143	2.57362	0.381617	0.11298	1.13238e-143	T cells
HST11	2.71365e-143	2.26545	0.422215	0.164743	2.71365e-143	T cells
PDCD4	4.35805e-143	2.57983	0.372848	0.114589	4.35805e-143	T cells
HLA-C	1.61858e-142	2.33216	0.389737	0.136745	1.61858e-142	T cells
FNBP1	1.13777e-141	1.89694	0.468983	0.223194	1.13777e-141	T cells
TRAC	1.13777e-141	6.21817	0.282884	0.00603991	1.13777e-141	T cells
ATXN1	6.67044e-141	1.64389	0.530367	0.347831	6.67044e-141	T cells
ARAP2	4.63966e-137	2.47651	0.380968	0.130507	4.63966e-137	T cells
D96	6.83977e-137	4.15686	0.298798	0.0271231	6.83977e-137	T cells
D247	9.7473e-131	3.4071	0.310166	0.039457	9.7473e-131	T cells
B2M	6.85414e-129	1.54387	0.513803	0.307866	6.85414e-129	T cells
TXNIP	1.49962e-127	2.12112	0.39331	0.140216	1.49962e-127	T cells
SARAF	2.04003e-127	2.04947	0.396882	0.161412	2.04003e-127	T cells
EML4	2.86414e-127	1.79702	0.466385	0.262228	2.86414e-127	T cells
KLF12	4.77531e-126	2.13547	0.402403	0.178629	4.77531e-126	T cells
LCP1	4.36102e-125	2.69105	0.335499	0.0775592	4.36102e-125	T cells
PRKCB	2.32403e-124	2.29599	0.376746	0.120911	2.32403e-124	T cells
TNRC6B	4.64083e-122	1.42014	0.546281	0.370636	4.64083e-122	T cells
TMSB4X	6.31413e-121	2.05419	0.397532	0.172335	6.31413e-121	T cells
CCL5	1.23626e-120	4.29876	0.277038	0.0218735	1.23626e-120	T cells
UNX1	1.33601e-120	2.14975	0.397856	0.169541	1.33601e-120	T cells
CD3D	4.26389e-120	6.59063	0.259175	0.00406424	4.26389e-120	T cells
ATM	1.95338e-118	1.96917	0.404027	0.178008	1.95338e-118	T cells
S100A4	6.75481e-117	3.44392	0.291328	0.0409246	6.75481e-117	T cells
ARHGDIB	1.37612e-115	2.79134	0.313738	0.0686969	1.37612e-115	T cells
IKZF3	2.85935e-115	3.5556	0.284508	0.0351952	2.85935e-115	T cells
PPP2R2B	9.08053e-115	3.47925	0.289055	0.0405859	9.08053e-115	T cells
YTIP	5.90645e-114	3.45654	0.28873	0.0438881	5.90645e-114	T cells
FAM49B	2.4234e-113	1.8747	0.410848	0.179278	2.4234e-113	T cells
AKNA	1.67764e-112	2.99431	0.302046	0.0604273	1.67764e-112	T cells
DOCK2	8.1142e-112	2.35718	0.347515	0.102848	8.1142e-112	T cells
AAK1	1.27871e-111	1.70458	0.433907	0.220965	1.27871e-111	T cells
ITGA4	1.3895e-110	3.36801	0.286781	0.0449324	1.3895e-110	T cells
HCST	2.25351e-108	3.36666	0.280611	0.0397957	2.25351e-108	T cells
AC016831.7	1.0856e-107	1.35194	0.54011	0.406706	1.0856e-107	T cells
PRIN3	5.05707e-107	3.41755	0.281585	0.045384	5.05707e-107	T cells
ACAP1	7.43612e-105	3.67984	0.26697	0.029127	7.43612e-105	T cells
NKG7	1.97272e-101	3.34312	0.27379	0.0377635	1.97272e-101	T cells
ATP8A1	2.35142e-101	2.87236	0.294901	0.0686969	2.35142e-101	T cells
PRKCQ	9.05917e-101	3.94359	0.258201	0.0254579	9.05917e-101	T cells
DDX5	1.22677e-99	1.4457	0.447548	0.257063	1.22677e-99	T cells
SRGN	3.55369e-99	1.85837	0.379344	0.145268	3.55369e-99	T cells
LEC2D	6.92991e-99	3.4594	0.268269	0.041348	6.92991e-99	T cells
LCK	7.98616e-99	4.05524	0.25138	0.0195591	7.98616e-99	T cells
SH3KBP1	1.92712e-97	2.21002	0.334199	0.117496	1.92712e-97	T cells
RPSA	3.19114e-96	2.36053	0.309841	0.0981344	3.19114e-96	T cells
RPS3	3.52126e-96	2.20826	0.319259	0.117327	3.52126e-96	T cells
CORO1A	3.82022e-96	3.37699	0.262748	0.0361266	3.82022e-96	T cells
RPS10	5.3697e-96	2.29067	0.313413	0.102199	5.3697e-96	T cells
HSPA8	1.03574e-95	2.16011	0.328029	0.113855	1.03574e-95	T cells
PPP1R16B	2.26976e-95	2.92121	0.283858	0.0633626	2.26976e-95	T cells
SEMA4D	9.93363e-95	3.06808	0.272491	0.0487144	9.93363e-95	T cells
ND3-1	1.00941e-94	2.36964	0.31861	0.104344	1.00941e-94	T cells
UTRN	2.06795e-93	1.31313	0.524846	0.364991	2.06795e-93	T cells
CXCR4	4.41275e-93	3.53088	0.254953	0.0319494	4.41275e-93	T cells
ITK	6.74863e-93	4.47103	0.239363	0.0151844	6.74863e-93	T cells
PYHIN1	1.28581e-92	3.64043	0.251705	0.0280263	1.28581e-92	T cells
RPL30	1.29597e-91	2.08415	0.318935	0.122181	1.29597e-91	T cells
RPL10A	9.41804e-91	2.16248	0.314713	0.111004	9.41804e-91	T cells
RPL14	1.24407e-90	2.16212	0.314388	0.110779	1.24407e-90	T cells
TRBC2	1.89471e-90	4.65026	0.234167	0.013745	1.89471e-90	T cells
PABPC1	2.08133e-90	1.51615	0.413121	0.219412	2.08133e-90	T cells
RPL3	2.95069e-90	2.07359	0.318935	0.124721	2.95069e-90	T cells
RPS3A	5.55848e-90	2.10876	0.31861	0.119415	5.55848e-90	T cells
RPS2	2.58169e-89	2.08807	0.319259	0.123479	2.58169e-89	T cells
RPS5	3.29045e-89	2.15181	0.313738	0.109339	3.29045e-89	T cells
LINC01934	5.34745e-89	4.20001	0.238714	0.0197003	5.34745e-89	T cells
RPL23A	5.5985e-89	2.04938	0.31861	0.125116	5.5985e-89	T cells
EVL	6.83709e-89	1.68825	0.37837	0.178121	6.83709e-89	T cells
AP2-1	6.84654e-89	4.98359	0.229945	0.0107815	6.84654e-89	T cells
DUSP2	1.09209e-88	4.18461	0.23709	0.018402	1.09209e-88	T cells
RPL18A	2.67573e-88	2.05262	0.31861	0.123931	2.67573e-88	T cells
RPL27A	3.2351e-88	2.01717	0.318935	0.127374	3.2351e-88	T cells
RPL36A	3.51962e-88	2.20502	0.306918	0.10265	3.51962e-88	T cells
RPL15	3.65453e-88	2.07834	0.31796	0.119302	3.65453e-88	T cells
S100A6	4.33718e-88	2.82752	0.270218	0.0506901	4.33718e-88	T cells
RPL28	5.99469e-88	2.01974	0.319259	0.127713	5.99469e-88	T cells
RPS20	5.99469e-88	2.02531	0.31796	0.123479	5.99469e-88	T cells
RPS4X	6.37736e-88	2.06703	0.316986	0.120205	6.37736e-88	T cells
SFMBT2	6.65211e-88	1.81751	0.374147	0.170246	6.65211e-88	T cells
RPS27	1.18151e-87	1.95826	0.319259	0.134543	1.18151e-87	T cells
RPS15A	1.28219e-87	2.00641	0.319259	0.127769	1.28219e-87	T cells
RPS7	1.78101e-87	2.07847	0.315687	0.117129	1.78101e-87	T cells
RPL31	2.2645e-87	2.01709	0.318935	0.124411	2.2645e-87	T cells
RPS29	4.77976e-87	1.92103	0.319259	0.134346	4.77976e-87	T cells
RPLP2	5.00419e-87	1.97273	0.319259	0.131185	5.00419e-87	T cells
PTMA	5.45548e-87	1.69738	0.375447	0.177754	5.45548e-87	T cells
RPS6	7.43625e-87	2.02571	0.318935	0.126302	7.43625e-87	T cells
RPL35A	8.15226e-87	2.03309	0.318935	0.123338	8.15226e-87	T cells
RPL13A	8.33767e-87	1.97261	0.319259	0.131693	8.33767e-87	T cells
RPL19	8.89597e-87	2.01262	0.318285	0.12554	8.89597e-87	T cells
RPS25	9.05073e-87	1.98748	0.318285	0.126528	9.05073e-87	T cells
RPS27A	1.10235e-86	1.9767	0.319259	0.12983	1.10235e-86	T cells
RPL13	4.10384e-86	1.94787	0.319259	0.132934	4.10384e-86	T cells
RPL10	9.51442e-86	1.98773	0.318935	0.1311	9.51442e-86	T cells
RPS19	9.96769e-86	1.97532	0.319259	0.1311	9.96769e-86	T cells
RPL6	1.2756e-85	2.03718	0.315687	0.119105	1.2756e-85	T cells
RPL8	1.4038e-85	2.05094	0.315687	0.117383	1.4038e-85	T cells
RPS21	2.6222e-85	2.02571	0.315037	0.120177	2.6222e-85	T cells
RPL32	5.47364e-85	1.95318	0.318935	0.130112	5.47364e-85	T cells
RPS14	1.64694e-84	1.93555	0.319259	0.130648	1.64694e-84	T cells
RPL11	1.73376e-84	1.95094	0.319259	0.128757	1.73376e-84	T cells
RPS12	1.74165e-84	1.92071	0.319259	0.133019	1.74165e-84	T cells
RPS16	4.09307e-84	1.98351	0.317636	0.123254	4.09307e-84	T cells
RPS18	7.49616e-84	1.94013	0.319259	0.13285	7.49616e-84	T cells
RPL9	8.56892e-84	1.98736	0.315687	0.123423	8.56892e-84	T cells
RPL18	1.4753e-83	2.02534	0.314063	0.117976	1.4753e-83	T cells
ATF7IP	1.63655e-83	1.81337	0.356609	0.175157	1.63655e-83	T cells
SEPT7	2.23945e-83	1.7008	0.359532	0.167029	2.23945e-83	T cells
TRGC2	2.55372e-83	5.32182	0.219877	0.00787446	2.55372e-83	T cells
RPL21	2.72737e-83	1.90393	0.319259	0.134346	2.72737e-83	T cells
RPL5	3.22673e-83	2.07977	0.309191	0.110863	3.22673e-83	T cells
RPS15	4.04623e-83	1.93044	0.318935	0.129406	4.04623e-83	T cells
CD3E	7.26978e-83	5.65415	0.217603	0.00603991	7.26978e-83	T cells
RPL7	1.99443e-82	1.99426	0.315687	0.121588	1.99443e-82	T cells
RPL39	2.68418e-82	1.88777	0.318935	0.132906	2.68418e-82	T cells
RPL27	3.06332e-82	1.97175	0.315037	0.121391	3.06332e-82	T cells
RPL41	3.54509e-82	1.86195	0.319259	0.135785	3.54509e-82	T cells
RPL26	3.92886e-82	1.94823	0.31861	0.127374	3.92886e-82	T cells
RPS23	8.12469e-82	1.93522	0.318935	0.127064	8.12469e-82	T cells
FYB1	1.53167e-81	2.42127	0.285807	0.077531	1.53167e-81	T cells
RPS8	1.95138e-81	1.96218	0.31861	0.125681	1.95138e-81	T cells
PTPN22	3.47321e-81	3.60758	0.236116	0.0273207	3.47321e-81	T cells
RPS13	5.78985e-81	1.9639	0.315037	0.122943	5.78985e-81	T cells
RPL34	6.1687e-81	1.87813	0.318935	0.133668	6.1687e-81	T cells
RPL36	8.51826e-81	1.89336	0.31861	0.129971	8.51826e-81	T cells
MYL12A	1.02214e-80	2.20318	0.293927	0.0946064	1.02214e-80	T cells
RPS17	1.04806e-80	1.90061	0.31796	0.128757	1.04806e-80	T cells
RPL37	1.13121e-80	1.91399	0.318935	0.128983	1.13121e-80	T cells
GZMA	1.22032e-80	3.85177	0.23027	0.0216195	1.22032e-80	T cells
ASA2	1.28373e-80	1.92417	0.339396	0.156501	1.28373e-80	T cells
RPL29	1.31008e-80	1.99839	0.312439	0.117016	1.31008e-80	T cells
RPL35	2.12121e-80	1.88477	0.31861	0.129463	2.12121e-80	T cells
ARD11	2.88025e-80	3.30899	0.241962	0.0332759	2.88025e-80	T cells
RPL12	4.86233e-80	1.9236	0.31796	0.127064	4.86233e-80	T cells
GNB2L1	7.01301e-80	2.08624	0.302696	0.105388	7.01301e-80	T cells
MGAT4A	2.09779e-79	2.72817	0.264372	0.0639553	2.09779e-79	T cells
IL32	5.95042e-79	2.42751	0.277038	0.0797042	5.95042e-79	T cells
RPS9	6.10021e-79	1.92456	0.316012	0.123479	6.10021e-79	T cells
H3F3B	7.01114e-79	1.76287	0.339071	0.148401	7.01114e-79	T cells
RPS28	8.12841e-79	1.8309	0.318935	0.134797	8.12841e-79	T cells
RPL38	1.83211e-78	1.88021	0.315687	0.127826	1.83211e-78	T cells
RPL4	2.95185e-78	2.17684	0.28938	0.0946911	2.95185e-78	T cells
RPLP1	3.39317e-78	1.84717	0.319259	0.135079	3.39317e-78	T cells
HNRNPA1	3.60164e-78	2.14422	0.293602	0.100025	3.60164e-78	T cells
PCNX1	5.05742e-78	1.64607	0.373498	0.210691	5.05742e-78	T cells
EEF1A1	2.86925e-77	1.69307	0.336473	0.169371	2.86925e-77	T cells
TSC22D3	3.4667e-77	2.0543	0.300747	0.10663	3.4667e-77	T cells
RPL7A	3.47719e-77	1.98193	0.306593	0.115492	3.47719e-77	T cells
RPS4Y1	2.46332e-76	2.99534	0.242936	0.0424205	2.46332e-76	T cells
RPL24	1.10094e-74	1.93476	0.30432	0.115661	1.10094e-74	T cells
TMSB10	1.27772e-74	1.87839	0.327379	0.13285	1.27772e-74	T cells
CFL1	1.30752e-74	2.21255	0.279636	0.0859981	1.30752e-74	T cells
JAK1	6.54423e-74	1.41486	0.401104	0.229601	6.54423e-74	T cells
NEK7	1.11131e-73	1.73517	0.350438	0.184358	1.11131e-73	T cells
EEF1D	3.90543e-73	1.77272	0.319909	0.141656	3.90543e-73	T cells
IFI16	4.721e-73	1.75455	0.330952	0.141571	4.721e-73	T cells
TTC39C	4.98081e-73	1.7771	0.336473	0.158505	4.98081e-73	T cells
FAU	1.9492e-72	1.76764	0.316661	0.139059	1.9492e-72	T cells
RPL37A	6.84942e-72	1.78344	0.318935	0.13364	6.84942e-72	T cells
KLRG1	8.01057e-72	4.35583	0.210783	0.0143095	8.01057e-72	T cells
RPS11	9.20563e-72	1.86749	0.307892	0.120403	9.20563e-72	T cells
ZNF831	2.16609e-71	4.58039	0.208509	0.0123338	2.16609e-71	T cells
CD52	2.62905e-71	4.05873	0.213381	0.0174706	2.62905e-71	T cells
UNX3	1.30379e-70	4.25066	0.211108	0.0167932	1.30379e-70	T cells
RPL22	4.2321e-70	1.8698	0.302371	0.117157	4.2321e-70	T cells
JUNB	1.04594e-69	2.25668	0.272816	0.0910502	1.04594e-69	T cells
RPLP0	1.18228e-69	1.98132	0.28873	0.105557	1.18228e-69	T cells
RPL36AL	3.46174e-69	2.03807	0.281585	0.0959894	3.46174e-69	T cells
RPS24	4.07035e-69	1.80939	0.312764	0.126358	4.07035e-69	T cells
TRG-AS1	5.79934e-69	3.8699	0.212407	0.0197849	5.79934e-69	T cells
CD2	9.83199e-69	4.79685	0.202338	0.0100759	9.83199e-69	T cells
MYBL1	5.65831e-68	3.81632	0.212407	0.0215066	5.65831e-68	T cells
PFDN5	2.50754e-67	1.89447	0.292952	0.112924	2.50754e-67	T cells
KLRD1	3.38215e-67	2.3632	0.257876	0.0705597	3.38215e-67	T cells
NCK2	7.94793e-67	2.54031	0.250081	0.0659874	7.94793e-67	T cells
SEPT6	3.20061e-66	2.1841	0.267619	0.0855183	3.20061e-66	T cells
SER2	6.75552e-66	1.93215	0.302046	0.135785	6.75552e-66	T cells
EIF1	1.76486e-65	1.6183	0.322832	0.156755	1.76486e-65	T cells
RPL23	1.96354e-65	1.81092	0.299448	0.117468	1.96354e-65	T cells
GLTSCR2	2.29788e-65	2.56826	0.240013	0.0570122	2.29788e-65	T cells
SCML4	8.28034e-65	3.78649	0.20721	0.0207445	8.28034e-65	T cells
SH3BGRL3	3.1649e-64	2.26661	0.255602	0.0736643	3.1649e-64	T cells
DNAJB1	6.65455e-64	1.80939	0.302371	0.130902	6.65455e-64	T cells
UBA52	2.04203e-63	1.62983	0.315687	0.147526	2.04203e-63	T cells
TMA7	3.43189e-63	1.80312	0.291004	0.115887	3.43189e-63	T cells
TRAF3IP3	7.78237e-63	3.37589	0.210133	0.0262764	7.78237e-63	T cells
STK39	7.82789e-63	2.25886	0.257226	0.0758658	7.82789e-63	T cells
ARPC2	2.34615e-62	1.47322	0.338422	0.168779	2.34615e-62	T cells
PFN1	3.49079e-62	1.65384	0.309516	0.141684	3.49079e-62	T cells
RPL17	9.27732e-62	2.42626	0.239363	0.0612176	9.27732e-62	T cells
EEF1B2	4.94592e-61	1.91039	0.275739	0.102932	4.94592e-61	T cells
DC14A	1.21973e-60	2.80405	0.23027	0.0559962	1.21973e-60	T cells
IQGAP2	3.64187e-60	1.18886	0.430659	0.295843	3.64187e-60	T cells
HNRNPA2B1	4.69483e-60	1.09295	0.432283	0.291016	4.69483e-60	T cells
NACA	5.54587e-60	1.7037	0.29685	0.129406	5.54587e-60	T cells
ABGAP1L	1.43917e-59	1.0666	0.469958	0.389969	1.43917e-59	T cells
NG2-1	2.16816e-59	2.75593	0.225398	0.0493071	2.16816e-59	T cells
AC090498.1	5.2383e-59	2.17439	0.248457	0.0749344	5.2383e-59	T cells
ZC3HAV1	8.14376e-59	1.86987	0.278662	0.110017	8.14376e-59	T cells
BTF3	1.52926e-58	1.96027	0.264047	0.0933081	1.52926e-58	T cells
SAMD3	2.63779e-58	2.91711	0.214031	0.0365217	2.63779e-58	T cells
ASGRP1	1.11036e-57	4.17386	0.190971	0.015128	1.11036e-57	T cells
CCL4	1.19346e-57	3.17931	0.205911	0.0296068	1.19346e-57	T cells
CST7	1.50177e-57	3.69288	0.195518	0.0193898	1.50177e-57	T cells
SRSF7	8.36246e-57	2.1698	0.245209	0.0771923	8.36246e-57	T cells
ATP5E	1.09913e-56	1.62749	0.30302	0.128757	1.09913e-56	T cells
SSH2	1.41628e-56	1.19568	0.417993	0.28444	1.41628e-56	T cells
SPOCK2	3.6473e-56	4.79602	0.182527	0.00846716	3.6473e-56	T cells
CYBA	8.35629e-56	2.18998	0.239688	0.0627699	8.35629e-56	T cells
SYTL2	2.63639e-55	2.48772	0.225398	0.05371	2.63639e-55	T cells
RPS26	8.43252e-55	1.68329	0.282234	0.122096	8.43252e-55	T cells
GMFG	1.95942e-54	2.66181	0.213706	0.0438599	1.95942e-54	T cells
CD48	2.07442e-54	3.49121	0.19292	0.0223533	2.07442e-54	T cells
STK10	3.82478e-54	1.79604	0.270867	0.102114	3.82478e-54	T cells
LRBA	4.36999e-54	1.092	0.434232	0.324433	4.36999e-54	T cells
KMT2E	6.73592e-54	1.11205	0.419292	0.280602	6.73592e-54	T cells
YWHAZ	2.31758e-53	1.53531	0.302696	0.147667	2.31758e-53	T cells
CD69	2.42109e-53	3.87012	0.185775	0.0161441	2.42109e-53	T cells
DTHD1	3.71585e-53	5.10525	0.176356	0.00708419	3.71585e-53	T cells
NPM1	1.74516e-52	1.91172	0.253004	0.0930823	1.74516e-52	T cells
IKZF2	3.584e-52	3.4663	0.196168	0.0322599	3.584e-52	T cells
HOH	5.05029e-52	3.62272	0.187723	0.0206881	5.05029e-52	T cells
TOMM7	5.12605e-52	1.70941	0.271192	0.110186	5.12605e-52	T cells
GIMAP7	2.02436e-51	3.201	0.19292	0.0273207	2.02436e-51	T cells
KLRB1	3.24557e-50	3.19253	0.191945	0.0280828	3.24557e-50	T cells
ATP5L	4.14054e-50	1.77818	0.258201	0.0975135	4.14054e-50	T cells
SLA	6.24607e-50	2.37919	0.215979	0.0526093	6.24607e-50	T cells
INPP5D	1.37678e-49	1.76291	0.264372	0.105247	1.37678e-49	T cells
CALM1	2.93026e-49	2.18675	0.224424	0.0646044	2.93026e-49	T cells
ACTB	3.55778e-49	1.16679	0.358233	0.229404	3.55778e-49	T cells
MLLT3	8.60944e-49	1.98448	0.247808	0.093167	8.60944e-49	T cells
LEPROTL1	9.16294e-49	2.17646	0.227671	0.0710113	9.16294e-49	T cells
NFATC2	2.82608e-48	2.27102	0.223449	0.0667212	2.82608e-48	T cells
RAC2	3.13249e-48	3.12826	0.187723	0.026474	3.13249e-48	T cells
ISG20	4.93227e-48	2.48545	0.206236	0.0454969	4.93227e-48	T cells
PIK3R1	6.76624e-48	1.27833	0.360507	0.237617	6.76624e-48	T cells
FLI1	9.02842e-48	1.47441	0.301397	0.149841	9.02842e-48	T cells
TRERF1	1.02878e-47	2.42937	0.213381	0.0557986	1.02878e-47	T cells
HMGB1	1.59233e-47	1.2831	0.326405	0.181141	1.59233e-47	T cells
SUB1	3.13873e-47	1.62113	0.267944	0.115972	3.13873e-47	T cells
CLIC1	4.41585e-47	2.45426	0.205586	0.0478112	4.41585e-47	T cells
SNRPD2	4.79497e-47	2.19551	0.218253	0.0625441	4.79497e-47	T cells
INPP4A	4.95411e-47	1.6328	0.276064	0.127346	4.95411e-47	T cells
MSN	1.01957e-46	1.45773	0.299123	0.153312	1.01957e-46	T cells
CD3G	1.0385e-46	6.63705	0.160766	0.00197567	1.0385e-46	T cells
OAZ1	1.08917e-46	1.69935	0.257551	0.09884	1.08917e-46	T cells
DOCK8	1.39214e-46	1.32945	0.321858	0.168355	1.39214e-46	T cells
COX4I1	1.66234e-46	1.65547	0.261449	0.106348	1.66234e-46	T cells
LCCI1	1.84313e-46	2.31028	0.217603	0.0641529	1.84313e-46	T cells
H3F3A	1.93912e-46	1.48321	0.288405	0.132596	1.93912e-46	T cells
D44	2.20907e-46	2.22892	0.219552	0.0635319	2.20907e-46	T cells
NIN	2.82165e-46	2.11884	0.226372	0.0741159	2.82165e-46	T cells
EIF4A2	4.74955e-46	1.67838	0.256252	0.107985	4.74955e-46	T cells
ITGAL	4.80709e-46	2.32774	0.210458	0.0542181	4.80709e-46	T cells
SLC25A6	5.27065e-46	1.91996	0.234492	0.0786599	5.27065e-46	T cells
COMMD6	2.71216e-45	1.98371	0.226697	0.0741441	2.71216e-45	T cells
APBA2	4.15522e-45	2.83055	0.189997	0.034546	4.15522e-45	T cells
SAA2	6.20318e-45	1.49522	0.285807	0.123113	6.20318e-45	T cells
UQCRB	6.66705e-45	1.57226	0.26697	0.116932	6.66705e-45	T cells
ARID4B	7.23507e-45	1.09729	0.38454	0.263667	7.23507e-45	T cells
PRF1	7.41164e-45	2.89562	0.18545	0.0290988	7.41164e-45	T cells
PTPN4	8.76166e-45	1.67046	0.263072	0.11998	8.76166e-45	T cells
ACTG1	2.06582e-44	1.41764	0.28938	0.148796	2.06582e-44	T cells
CD37	2.13347e-44	3.18618	0.178305	0.0235387	2.13347e-44	T cells
OST4	2.83431e-44	1.73912	0.244235	0.0933363	2.83431e-44	T cells
GAPDH	3.19487e-44	1.55232	0.269893	0.114843	3.19487e-44	T cells
EIF3E	1.60213e-43	1.41386	0.282884	0.143518	1.60213e-43	T cells
FXYD5	2.38591e-43	2.53466	0.193894	0.04211	2.38591e-43	T cells
MYO1F	2.5984e-43	1.6924	0.243586	0.0886794	2.5984e-43	T cells
LYST	3.00656e-43	1.54534	0.285482	0.148373	3.00656e-43	T cells
ALOX5AP	3.58381e-43	3.09566	0.177655	0.0249499	3.58381e-43	T cells
SMAP2	5.24022e-43	1.46692	0.288081	0.148429	5.24022e-43	T cells
PRKACB	6.83e-43	1.94384	0.23027	0.0850103	6.83e-43	T cells
ERN1	7.14448e-43	1.68156	0.260149	0.119754	7.14448e-43	T cells
YTH1	9.50309e-43	1.40522	0.307243	0.177726	9.50309e-43	T cells
PPP1R2	1.14436e-42	2.45699	0.198116	0.0497305	1.14436e-42	T cells
ANKRD11	1.61194e-42	1.00821	0.402728	0.290508	1.61194e-42	T cells
LAPTM5	2.11293e-42	1.88424	0.224099	0.0719991	2.11293e-42	T cells
COX7C	5.99047e-42	1.49462	0.270218	0.117524	5.99047e-42	T cells
PCSK7	9.51675e-42	2.04605	0.214031	0.0676526	9.51675e-42	T cells
SMARCA2	1.12501e-41	1.33933	0.308867	0.184584	1.12501e-41	T cells
CD53	1.45853e-41	2.93575	0.177655	0.0278852	1.45853e-41	T cells
TPT1	3.63173e-41	1.19885	0.324456	0.201914	3.63173e-41	T cells
TRBC1	4.42243e-41	3.85125	0.162715	0.0142813	4.42243e-41	T cells
TSPAN5	6.51652e-41	2.36638	0.194219	0.045892	6.51652e-41	T cells
HLA-F	1.33821e-40	2.59224	0.186424	0.040473	1.33821e-40	T cells
CIRBP	2.11067e-40	2.18891	0.201039	0.055093	2.11067e-40	T cells
YWHAB	3.08071e-40	1.73765	0.233193	0.0913042	3.08071e-40	T cells
SYNE2	1.0224e-39	1.0666	0.374147	0.250007	1.0224e-39	T cells
RARRES3	1.54219e-39	3.02963	0.171484	0.0264458	1.54219e-39	T cells
ANXA1	2.97066e-39	2.55002	0.183501	0.0384409	2.97066e-39	T cells
DOCK11	4.03857e-39	1.94432	0.215979	0.0731563	4.03857e-39	T cells
PSMB9	6.1592e-39	2.4233	0.187723	0.0451582	6.1592e-39	T cells
PLCL2	7.15645e-39	1.43939	0.280935	0.152352	7.15645e-39	T cells
IER2	1.14812e-38	2.04639	0.206885	0.0668059	1.14812e-38	T cells
PACS1	1.30786e-38	1.23792	0.319584	0.194124	1.30786e-38	T cells
IPOR2	2.59786e-38	1.86692	0.223124	0.0828371	2.59786e-38	T cells
LSP1	3.13819e-38	2.67289	0.176681	0.0334453	3.13819e-38	T cells
EIF3H	3.21585e-38	1.48421	0.255927	0.122915	3.21585e-38	T cells
VIM	3.94768e-38	1.80694	0.218902	0.0739183	3.94768e-38	T cells
ZFAS1	7.24454e-38	1.90959	0.211757	0.0723942	7.24454e-38	T cells
CCNI	1.16231e-37	2.16342	0.194544	0.0533149	1.16231e-37	T cells
SAMSN1	1.22186e-37	1.79467	0.218253	0.0748497	1.22186e-37	T cells
GPSM3	5.39686e-37	3.05391	0.164989	0.0243854	5.39686e-37	T cells
UBAC2	7.74379e-37	1.3167	0.290029	0.169456	7.74379e-37	T cells
PPDPF	1.81487e-36	1.8836	0.20786	0.0706726	1.81487e-36	T cells
CD99	2.1251e-36	2.36263	0.182527	0.0438034	2.1251e-36	T cells
MDFIC	3.32118e-36	1.7656	0.229945	0.100562	3.32118e-36	T cells
NAP1L1	3.86399e-36	1.36008	0.264047	0.133047	3.86399e-36	T cells
ADGRE5	5.69597e-36	2.03182	0.196168	0.0573509	5.69597e-36	T cells
TRAT1	8.11507e-36	5.45925	0.142579	0.0036691	8.11507e-36	T cells
ANKRD12	1.11554e-35	0.834275	0.440728	0.342892	1.11554e-35	T cells
AKT3	1.31904e-35	1.21642	0.320234	0.202365	1.31904e-35	T cells
GZMK	1.74325e-35	4.07262	0.149074	0.0111767	1.74325e-35	T cells
OXNAD1	2.66085e-35	2.21684	0.192595	0.0602862	2.66085e-35	T cells
ASA3	2.83199e-35	2.51694	0.179604	0.0444526	2.83199e-35	T cells
ARID5B	3.63859e-35	1.36968	0.28191	0.160679	3.63859e-35	T cells
FOXP1	4.2306e-35	0.735511	0.520624	0.454122	4.2306e-35	T cells
MVB12B	5.15612e-35	2.01391	0.206561	0.077277	5.15612e-35	T cells
BTN3A2	6.53096e-35	2.53625	0.173758	0.0384409	6.53096e-35	T cells
PTP4A2	1.5129e-34	1.60538	0.23027	0.102566	1.5129e-34	T cells
SRP14	1.56823e-34	1.4957	0.237415	0.103638	1.56823e-34	T cells
MYL6	2.16997e-34	1.28817	0.269568	0.140386	2.16997e-34	T cells
IPCEF1	3.24212e-34	2.39871	0.176681	0.0417149	3.24212e-34	T cells
MYCBP2	6.62835e-34	0.976942	0.36278	0.261212	6.62835e-34	T cells
TBC1D10C	7.75749e-34	3.61554	0.149399	0.01462	7.75749e-34	T cells
FOXN3	7.77325e-34	0.752722	0.469958	0.403206	7.77325e-34	T cells
LNPEP	1.02115e-33	1.59122	0.234492	0.11013	1.02115e-33	T cells
VPS37B	1.15063e-33	2.00658	0.204937	0.0782366	1.15063e-33	T cells
SSR2	1.52463e-33	1.9447	0.194868	0.0633626	1.52463e-33	T cells
ARL6IP5	2.67017e-33	2.07469	0.186749	0.0549237	2.67017e-33	T cells
DC88C	4.14781e-33	2.22074	0.184151	0.053456	4.14781e-33	T cells
KIF2A	4.87123e-33	2.10328	0.190971	0.0620361	4.87123e-33	T cells
ITGB2	5.60743e-33	2.25558	0.17733	0.0442268	5.60743e-33	T cells
FAM129A	6.30928e-33	2.56132	0.168561	0.0360137	6.30928e-33	T cells
LINC00623	1.27805e-32	1.88541	0.204287	0.0784624	1.27805e-32	T cells
D69	2.90029e-32	4.32825	0.140305	0.00866473	2.90029e-32	T cells
YBX1	4.1483e-32	1.37379	0.243261	0.116057	4.1483e-32	T cells
PRRC2C	7.79439e-32	0.938502	0.355635	0.251559	7.79439e-32	T cells
EP85L	1.5993e-31	1.48894	0.246833	0.132765	1.5993e-31	T cells
ATP5G2	1.68413e-31	1.51092	0.2228	0.092405	1.68413e-31	T cells
D53	2.11858e-31	2.62265	0.163365	0.0348283	2.11858e-31	T cells
NAP1L4	2.15424e-31	1.45949	0.239688	0.120883	2.15424e-31	T cells
TNIK	2.8269e-31	1.44724	0.248457	0.130677	2.8269e-31	T cells
PSME1	2.8806e-31	1.83134	0.194544	0.0670599	2.8806e-31	T cells
PCNX2	3.12015e-31	2.53844	0.164664	0.0357879	3.12015e-31	T cells
CD7	4.10313e-31	2.86078	0.153297	0.0223815	4.10313e-31	T cells
ARHGEF3	1.0554e-30	1.5826	0.219227	0.0941831	1.0554e-30	T cells
ZAP70	1.15977e-30	3.43819	0.144203	0.0160312	1.15977e-30	T cells
KIAA1551	3.00923e-30	1.32125	0.257876	0.143377	3.00923e-30	T cells
JAML	3.42123e-30	3.19907	0.146151	0.01891	3.42123e-30	T cells
XPO6	4.48955e-30	1.57949	0.22215	0.103864	4.48955e-30	T cells
CD44	4.75383e-30	3.08033	0.14745	0.0204341	4.75383e-30	T cells
PRDM1	5.36884e-30	2.89294	0.151673	0.025345	5.36884e-30	T cells
KAT2B	5.51656e-30	1.54438	0.230594	0.115436	5.51656e-30	T cells
PIK3R5	5.7923e-30	1.99461	0.182527	0.0566735	5.7923e-30	T cells
EEF2	1.24407e-29	1.22236	0.255927	0.136829	1.24407e-29	T cells
JAKMIP1	1.6312e-29	4.06549	0.135434	0.00951144	1.6312e-29	T cells
VAMP2	1.82228e-29	2.73078	0.152972	0.0280263	1.82228e-29	T cells
AP1A	3.79319e-29	1.26892	0.270542	0.16511	3.79319e-29	T cells
MBP	4.57799e-29	1.14032	0.283534	0.172787	4.57799e-29	T cells
SRSF5	5.49887e-29	1.11612	0.27444	0.162598	5.49887e-29	T cells
PNRC1	6.24111e-29	1.40305	0.226372	0.107956	6.24111e-29	T cells
MYL12B	6.324e-29	1.52417	0.212082	0.0913324	6.324e-29	T cells
TMEM181	1.07616e-28	1.73749	0.201364	0.0841354	1.07616e-28	T cells
STT3B	2.03086e-28	1.30033	0.254953	0.146284	2.03086e-28	T cells
DNAJB6	2.25753e-28	1.25641	0.25203	0.13889	2.25753e-28	T cells
MAP3K5	2.26754e-28	1.31314	0.255278	0.147639	2.26754e-28	T cells
TMC8	2.50485e-28	2.71882	0.151023	0.0283932	2.50485e-28	T cells
LCP2	2.66329e-28	1.7948	0.187723	0.0658745	2.66329e-28	T cells
PIK3IP1	4.008e-28	2.97653	0.144527	0.0220711	4.008e-28	T cells
CTSW	4.58887e-28	3.39887	0.137707	0.0147611	4.58887e-28	T cells
PPP1R12A	6.52483e-28	1.06781	0.29685	0.195055	6.52483e-28	T cells
JUN	6.89885e-28	1.34427	0.24456	0.138382	6.89885e-28	T cells
ARL4C	8.16011e-28	2.16869	0.164664	0.042618	8.16011e-28	T cells
SUMO2	8.63963e-28	1.65706	0.193894	0.0732127	8.63963e-28	T cells
XCR4	8.70741e-28	3.67387	0.135434	0.0137732	8.70741e-28	T cells
ARHGAP25	1.24708e-27	1.81126	0.185775	0.0657898	1.24708e-27	T cells
CHCHD2	1.29452e-27	1.58194	0.199091	0.0776156	1.29452e-27	T cells
EIF3F	1.52594e-27	1.79593	0.184151	0.0648867	1.52594e-27	T cells
EIF3K	1.6343e-27	1.5842	0.199415	0.0805227	1.6343e-27	T cells
OGT	2.96338e-27	1.26297	0.250406	0.142897	2.96338e-27	T cells
WNK1	3.93723e-27	0.892147	0.34849	0.260027	3.93723e-27	T cells
GIMAP4	6.66375e-27	2.94642	0.141604	0.0218735	6.66375e-27	T cells
SYNRG	7.3046e-27	1.4846	0.217278	0.106065	7.3046e-27	T cells
ODF2L	9.31069e-27	1.76893	0.189997	0.0752166	9.31069e-27	T cells
IFITM1	1.82849e-26	2.96387	0.139981	0.0208857	1.82849e-26	T cells
C19orf43	2.04427e-26	1.82961	0.17733	0.0599757	2.04427e-26	T cells
PTPN7	2.22214e-26	3.62831	0.131211	0.0124185	2.22214e-26	T cells
MSI2	2.64639e-26	0.958889	0.322832	0.225198	2.64639e-26	T cells
STIM2	2.77474e-26	1.57043	0.208834	0.0987553	2.77474e-26	T cells
CCND3	2.95227e-26	2.8794	0.140955	0.0225791	2.95227e-26	T cells
ARPC1B	3.23379e-26	1.76939	0.179604	0.0616409	3.23379e-26	T cells
UBB	3.7222e-26	1.05698	0.273141	0.161807	3.7222e-26	T cells
BIN2	5.20721e-26	2.2322	0.15622	0.0381305	5.20721e-26	T cells
GUK1	6.43217e-26	1.8655	0.172783	0.0561091	6.43217e-26	T cells
PREX1	7.21158e-26	1.62565	0.195518	0.0811154	7.21158e-26	T cells
PCED1B	7.92128e-26	1.68012	0.193894	0.0805792	7.92128e-26	T cells
LYAR	9.42123e-26	3.18421	0.134784	0.0176681	9.42123e-26	T cells
LTB	1.02232e-25	2.92535	0.139656	0.0230025	1.02232e-25	T cells
AC092580.4	1.02529e-25	4.60044	0.123417	0.00618103	1.02529e-25	T cells
RBM3	1.11586e-25	2.31641	0.152972	0.0362395	1.11586e-25	T cells
YFIP2	1.16731e-25	2.14878	0.165313	0.0516215	1.16731e-25	T cells
SLAMF6	1.61161e-25	3.70312	0.128938	0.0123338	1.61161e-25	T cells
D6	4.63576e-25	5.09736	0.120169	0.0043747	4.63576e-25	T cells
ARHGEF1	8.01909e-25	2.29183	0.151997	0.0377353	8.01909e-25	T cells
ASK	1.55593e-24	1.37602	0.22897	0.127572	1.55593e-24	T cells
CMC1	1.65538e-24	2.60328	0.142904	0.0287601	1.65538e-24	T cells
LDHB	2.03035e-24	2.12597	0.155245	0.0417149	2.03035e-24	T cells
ZFP36	2.1229e-24	1.29579	0.223774	0.116932	2.1229e-24	T cells
ITM2B	2.15125e-24	0.927408	0.295551	0.191584	2.15125e-24	T cells
ARHGAP30	2.32995e-24	2.61849	0.140305	0.0262482	2.32995e-24	T cells
VPS13C	2.88537e-24	0.941139	0.316336	0.228529	2.88537e-24	T cells
EPS15	3.78937e-24	0.978725	0.30302	0.213796	3.78937e-24	T cells
TRA2B	7.56481e-24	1.12419	0.247808	0.146059	7.56481e-24	T cells
CDC42	8.27904e-24	1.75477	0.171809	0.060004	8.27904e-24	T cells
FUS	8.38611e-24	1.08488	0.254953	0.15224	8.38611e-24	T cells
FMNL1	8.81641e-24	2.43172	0.144203	0.0319494	8.81641e-24	T cells
SERF2	8.97094e-24	0.976757	0.289055	0.173379	8.97094e-24	T cells
SRSF3	1.03511e-23	1.31008	0.213706	0.107702	1.03511e-23	T cells
TERF2IP	1.30073e-23	1.51722	0.190322	0.0809461	1.30073e-23	T cells
S100A10	1.31672e-23	1.54879	0.186099	0.0744263	1.31672e-23	T cells
D2	1.39367e-23	4.96112	0.116921	0.00468516	1.39367e-23	T cells
GYPC	2.01755e-23	2.46936	0.14063	0.028619	2.01755e-23	T cells
FOSB	2.14881e-23	2.2821	0.147775	0.0368322	2.14881e-23	T cells
SP100	2.57075e-23	0.965132	0.291653	0.196833	2.57075e-23	T cells
MCTP2	2.79975e-23	1.40277	0.203638	0.0937879	2.79975e-23	T cells
APBB1IP	4.94774e-23	0.940826	0.292303	0.191951	4.94774e-23	T cells
LBH	6.85416e-23	2.61174	0.135434	0.0246677	6.85416e-23	T cells
CAPZB	6.96064e-23	2.24358	0.146151	0.0362395	6.96064e-23	T cells
DDX6	8.21481e-23	1.41832	0.202988	0.0996303	8.21481e-23	T cells
ARPC3	8.46447e-23	1.23663	0.215979	0.108549	8.46447e-23	T cells
MGAT5	8.52957e-23	1.09477	0.278337	0.191443	8.52957e-23	T cells
HMGN1	8.64771e-23	1.62072	0.178629	0.0717169	8.64771e-23	T cells
YBG1	8.83894e-23	2.2396	0.152647	0.0451582	8.83894e-23	T cells
NKTR	9.63409e-23	0.868449	0.322183	0.23931	9.63409e-23	T cells
LS	1.01624e-22	1.25935	0.231569	0.132285	1.01624e-22	T cells
HSP90AB1	1.24823e-22	0.93499	0.284508	0.186616	1.24823e-22	T cells
FOS	1.46459e-22	1.31554	0.216629	0.11442	1.46459e-22	T cells
PS6KA3	1.698e-22	1.0471	0.286132	0.205526	1.698e-22	T cells
CD8A	1.74601e-22	5.98083	0.111725	0.00214501	1.74601e-22	T cells
DENND2D	1.94805e-22	2.66826	0.134134	0.0250346	1.94805e-22	T cells
MCOLN2	3.63312e-22	4.30847	0.115947	0.00722531	3.63312e-22	T cells
ANAPC16	4.10876e-22	1.0239	0.253654	0.156191	4.10876e-22	T cells
SIDT1	1.1507e-21	2.80288	0.129263	0.0218453	1.1507e-21	T cells
ALDOA	1.16579e-21	1.87823	0.15622	0.048912	1.16579e-21	T cells
KANSL1	1.29878e-21	0.821553	0.340045	0.270272	1.29878e-21	T cells
DDX24	1.37213e-21	1.79172	0.163365	0.0587903	1.37213e-21	T cells
LINC00861	1.39373e-21	3.78628	0.117246	0.00999125	1.39373e-21	T cells
EIF3G	1.49565e-21	1.8883	0.15557	0.0490249	1.49565e-21	T cells
IL2RG	1.52005e-21	3.33798	0.120818	0.013491	1.52005e-21	T cells
RBM39	1.76459e-21	1.89725	0.155245	0.0493353	1.76459e-21	T cells
IRF1	1.78527e-21	2.22437	0.142904	0.0368604	1.78527e-21	T cells
ARF6	2.85169e-21	1.86864	0.15622	0.0512828	2.85169e-21	T cells
C6orf48	4.12583e-21	2.50295	0.13316	0.0274054	4.12583e-21	T cells
HNRNPC	4.42886e-21	0.706303	0.358558	0.280207	4.42886e-21	T cells
MAPK1	4.49862e-21	1.07545	0.25138	0.15938	4.49862e-21	T cells
IL12RB2	4.55161e-21	3.08808	0.123417	0.0175552	4.55161e-21	T cells
ICAM3	6.18657e-21	2.14096	0.142904	0.0379047	6.18657e-21	T cells
GZMH	6.54912e-21	3.82011	0.115297	0.00985013	6.54912e-21	T cells
UBL5	7.58799e-21	1.32985	0.193894	0.0889334	7.58799e-21	T cells
SON	9.36871e-21	0.798749	0.308542	0.216731	9.36871e-21	T cells
HNRNPA3	9.38557e-21	0.963963	0.263397	0.172081	9.38557e-21	T cells
SLC2A3	1.156e-20	0.872615	0.275739	0.163924	1.156e-20	T cells
NLRC5	1.24876e-20	1.97293	0.151997	0.049166	1.24876e-20	T cells
FAM172A	1.33356e-20	0.871098	0.315687	0.241653	1.33356e-20	T cells
SACM1L	1.41485e-20	2.0018	0.153297	0.0521295	1.41485e-20	T cells
PRMT2	1.76139e-20	1.47879	0.183501	0.0833733	1.76139e-20	T cells
TRIM22	1.82257e-20	1.86333	0.156869	0.0547261	1.82257e-20	T cells
GZMM	1.83167e-20	3.56013	0.115622	0.011092	1.83167e-20	T cells
HNRNPDL	2.05005e-20	1.05502	0.238389	0.144647	2.05005e-20	T cells
BBX	2.441e-20	0.904702	0.298798	0.218255	2.441e-20	T cells
CDC42SE2	2.69383e-20	2.97609	0.121793	0.0180068	2.69383e-20	T cells
CALM2	3.18179e-20	1.49831	0.174082	0.0704468	3.18179e-20	T cells
HNRNPU	3.24222e-20	0.799079	0.314713	0.231662	3.24222e-20	T cells
UBC	3.59643e-20	0.791213	0.307567	0.227061	3.59643e-20	T cells
SEPT1	3.65047e-20	2.97068	0.121143	0.0176117	3.65047e-20	T cells
MT-ND5	3.75455e-20	0.817572	0.320559	0.22167	3.75455e-20	T cells
CELF2	4.61854e-20	2.71945	0.125041	0.0216759	4.61854e-20	T cells
CAP1	4.85963e-20	2.15307	0.139006	0.0360419	4.85963e-20	T cells
ACTR3	5.01604e-20	0.914065	0.271842	0.17956	5.01604e-20	T cells
DYRK1A	5.92716e-20	0.841583	0.319584	0.251305	5.92716e-20	T cells
KAT6A	7.56664e-20	0.885181	0.302696	0.226638	7.56664e-20	T cells
FYB	8.37896e-20	2.71775	0.124391	0.0217606	8.37896e-20	T cells
VAV3	1.09843e-19	1.25599	0.213706	0.117468	1.09843e-19	T cells
ALB	1.25203e-19	0.857888	0.279636	0.162372	1.25203e-19	T cells
HMGB2	1.88634e-19	1.98227	0.143228	0.0419407	1.88634e-19	T cells
CRIP1	2.02871e-19	3.22697	0.115622	0.0138015	2.02871e-19	T cells
MT-ND4L	2.08284e-19	0.812083	0.314063	0.20849	2.08284e-19	T cells
BUB3	2.55454e-19	2.12259	0.139981	0.040473	2.55454e-19	T cells
HOPX	4.3655e-19	3.12083	0.115297	0.0141119	4.3655e-19	T cells
HNRNPA0	5.43385e-19	1.99346	0.14128	0.0415738	5.43385e-19	T cells
TDC1	6.56548e-19	1.24473	0.218902	0.130931	6.56548e-19	T cells
ATRX	6.70565e-19	0.770409	0.3329	0.26251	6.70565e-19	T cells
PIK3CD	1.22886e-18	2.12939	0.135109	0.0357314	1.22886e-18	T cells
AP001011.1	1.47322e-18	1.7536	0.164989	0.070475	1.47322e-18	T cells
HCLS1	1.5297e-18	1.42088	0.172783	0.073749	1.5297e-18	T cells
NF213	1.79129e-18	0.972398	0.26697	0.185459	1.79129e-18	T cells
SKP1	1.89747e-18	1.316	0.183501	0.0874658	1.89747e-18	T cells
COX6B1	1.94555e-18	1.19365	0.195518	0.0930541	1.94555e-18	T cells
LIMD2	2.10207e-18	2.6374	0.120818	0.0218453	2.10207e-18	T cells
SSR4	2.72895e-18	1.28049	0.184151	0.0862804	2.72895e-18	T cells
SH3BGRL	3.11596e-18	1.16142	0.20786	0.113488	3.11596e-18	T cells
MPP7	3.51681e-18	2.09114	0.137707	0.0405295	3.51681e-18	T cells
PRDM2	4.12933e-18	1.29749	0.197791	0.10838	4.12933e-18	T cells
EMP3	4.84988e-18	1.98802	0.136733	0.0387232	4.84988e-18	T cells
BTN3A1	6.06081e-18	2.55047	0.123417	0.0268691	6.06081e-18	T cells
SP140	6.32212e-18	2.60344	0.120169	0.0225509	6.32212e-18	T cells
UQCR11	6.60649e-18	1.10349	0.206236	0.10344	6.60649e-18	T cells
HLA-DPB1	7.44032e-18	1.92453	0.137382	0.0391747	7.44032e-18	T cells
TUBA4A	8.19113e-18	2.58998	0.119519	0.0224098	8.19113e-18	T cells
EVI2B	1.07722e-17	2.4704	0.121468	0.0242161	1.07722e-17	T cells
CD74	1.24286e-17	1.55578	0.153297	0.0543027	1.24286e-17	T cells
FTN1	1.29162e-17	1.39928	0.18545	0.0955378	1.29162e-17	T cells
CNBP	1.36314e-17	2.26278	0.126989	0.031018	1.36314e-17	T cells
TNFAIP3	1.52533e-17	1.714	0.152322	0.0579718	1.52533e-17	T cells
OFD1	1.62611e-17	1.68395	0.15492	0.0617538	1.62611e-17	T cells
CKLF	1.62619e-17	2.65544	0.117895	0.0217606	1.62619e-17	T cells
CLEC2D	1.6795e-17	3.94356	0.104255	0.00790268	1.6795e-17	T cells
MECP2	1.76129e-17	1.18123	0.204937	0.115351	1.76129e-17	T cells
COX7A2	2.0416e-17	1.21668	0.186424	0.0877762	2.0416e-17	T cells
AC245297.3	2.47572e-17	1.18086	0.215005	0.131636	2.47572e-17	T cells
CYCS	2.85564e-17	1.96832	0.135109	0.0399368	2.85564e-17	T cells
PPP1R18	3.30453e-17	2.27174	0.124716	0.0294093	3.30453e-17	T cells
PPP1R15A	3.69274e-17	1.47901	0.164989	0.0724789	3.69274e-17	T cells
NCALD	3.78014e-17	1.39465	0.183176	0.0934775	3.78014e-17	T cells
NUP210	4.28178e-17	1.85984	0.144203	0.051311	4.28178e-17	T cells
BMS1	6.28458e-17	0.875304	0.28873	0.215828	6.28458e-17	T cells
APRT	6.36247e-17	1.58449	0.152322	0.0589314	6.36247e-17	T cells
HNRNPH1	7.80484e-17	0.725086	0.316986	0.248342	7.80484e-17	T cells
TCF7	8.46532e-17	3.28646	0.107502	0.0133781	8.46532e-17	T cells
MIF	8.99178e-17	1.5008	0.156544	0.0623183	8.99178e-17	T cells
SLC4A10	8.99178e-17	3.09157	0.108802	0.0142248	8.99178e-17	T cells
LAT	1.01065e-16	3.22697	0.107178	0.0131241	1.01065e-16	T cells
ERAP2	1.03855e-16	2.14957	0.128613	0.0355339	1.03855e-16	T cells
RNF213	1.08365e-16	2.49555	0.117895	0.0241596	1.08365e-16	T cells
PTGER2	1.10844e-16	3.56935	0.10393	0.00982191	1.10844e-16	T cells
EDF1	1.16143e-16	1.08193	0.201689	0.109085	1.16143e-16	T cells
ARID1B	1.22816e-16	0.566544	0.414745	0.381954	1.22816e-16	T cells
UBXN1	1.278e-16	1.94089	0.133485	0.0403884	1.278e-16	T cells
C9orf16	1.32404e-16	2.08585	0.127964	0.0346307	1.32404e-16	T cells
PSIP1	1.60988e-16	1.9751	0.135758	0.0443679	1.60988e-16	T cells
UXT	1.81869e-16	1.69655	0.144203	0.0521859	1.81869e-16	T cells
IL18R1	1.81869e-16	1.97807	0.138032	0.0470492	1.81869e-16	T cells
APMAP	1.89565e-16	1.34458	0.17733	0.0898084	1.89565e-16	T cells
PRPF38B	2.19288e-16	1.48921	0.159143	0.0686405	2.19288e-16	T cells
EPC1	2.62731e-16	0.878652	0.262423	0.18481	2.62731e-16	T cells
GTF3A	2.90124e-16	2.2104	0.123092	0.0307922	2.90124e-16	T cells
BTG2	3.15016e-16	2.27409	0.121468	0.0290706	3.15016e-16	T cells
PPIA	3.48831e-16	0.926407	0.229295	0.136632	3.48831e-16	T cells
TNRC6C	3.6703e-16	1.39227	0.173108	0.0860264	3.6703e-16	T cells
DNAJC1	3.72709e-16	0.798531	0.291978	0.21992	3.72709e-16	T cells
TCEB2	3.93765e-16	1.18438	0.182202	0.0878609	3.93765e-16	T cells
PTGDR	4.28439e-16	2.86786	0.109776	0.0176117	4.28439e-16	T cells
PHACTR2	4.87325e-16	1.02374	0.249756	0.178403	4.87325e-16	T cells
HINT1	5.38827e-16	0.958553	0.223774	0.13141	5.38827e-16	T cells
PPP1CB	5.53407e-16	1.07947	0.209159	0.123818	5.53407e-16	T cells
CLEC2B	6.88925e-16	2.72026	0.11075	0.0191358	6.88925e-16	T cells
DUSP1	7.09496e-16	0.939914	0.240013	0.164319	7.09496e-16	T cells
HIVEP2	7.55593e-16	0.874204	0.277688	0.207361	7.55593e-16	T cells
MPHOSPH8	8.29888e-16	1.24438	0.182202	0.0962999	8.29888e-16	T cells
SIK3	8.92205e-16	0.602381	0.389737	0.357484	8.92205e-16	T cells
PPP3CA	9.18234e-16	0.781576	0.307243	0.242189	9.18234e-16	T cells
EIF3L	1.08394e-15	1.30741	0.169211	0.0812848	1.08394e-15	T cells
AB27A	1.20288e-15	1.41446	0.172134	0.0870424	1.20288e-15	T cells
C12orf57	1.28418e-15	1.94422	0.129588	0.0398521	1.28418e-15	T cells
CYTIP	1.3201e-15	3.05949	0.104904	0.0138861	1.3201e-15	T cells
HIST1H2AC	1.66252e-15	1.59637	0.160117	0.0749344	1.66252e-15	T cells
LY9	2.06708e-15	3.52184	0.100032	0.00965256	2.06708e-15	T cells
PNISR	2.53345e-15	0.640033	0.33355	0.263555	2.53345e-15	T cells
HERPUD2	2.6057e-15	1.53435	0.156544	0.0710113	2.6057e-15	T cells
AP1GDS1	2.61661e-15	1.07937	0.22215	0.147187	2.61661e-15	T cells
TRAPPC1	2.65894e-15	1.99447	0.125365	0.0357596	2.65894e-15	T cells
N4BP2L2	2.72385e-15	0.517187	0.418318	0.363947	2.72385e-15	T cells
MATK	3.09862e-15	2.61271	0.109451	0.0195309	3.09862e-15	T cells
COX6C	3.12114e-15	1.11131	0.186424	0.0935621	3.12114e-15	T cells
HIGD2A	3.58446e-15	1.81842	0.131211	0.041856	3.58446e-15	T cells
DEK	3.69809e-15	1.33173	0.167587	0.0820186	3.69809e-15	T cells
DC91	3.87928e-15	0.876943	0.27379	0.210494	3.87928e-15	T cells
CCDC85B	4.01371e-15	2.16452	0.119195	0.0298891	4.01371e-15	T cells
MZT2B	4.67834e-15	1.46823	0.151023	0.0634755	4.67834e-15	T cells
PR174	5.95478e-15	4.35851	0.0945112	0.00564477	5.95478e-15	T cells
C19orf53	6.52469e-15	1.65262	0.137707	0.0493636	6.52469e-15	T cells
IL18RAP	6.67633e-15	3.62532	0.0980838	0.0093421	6.67633e-15	T cells
RSRP1	7.59047e-15	2.85836	0.105229	0.0169625	7.59047e-15	T cells
SLFN5	8.56249e-15	1.88716	0.128613	0.041348	8.56249e-15	T cells
TRGC1	1.01785e-14	3.6746	0.0971095	0.00900342	1.01785e-14	T cells
USP15	1.14916e-14	0.713386	0.310815	0.247298	1.14916e-14	T cells
FKBP5	1.35235e-14	0.66964	0.343943	0.283735	1.35235e-14	T cells
AGTPBP1	1.44271e-14	1.07986	0.203638	0.122717	1.44271e-14	T cells
RHOA	1.53046e-14	1.51885	0.143228	0.0555446	1.53046e-14	T cells
FGD3	1.54479e-14	2.15696	0.117895	0.0306229	1.54479e-14	T cells
MYO5A	1.71364e-14	1.37338	0.161091	0.0760351	1.71364e-14	T cells
EIF3D	1.7353e-14	1.7604	0.130887	0.0443397	1.7353e-14	T cells
PRKX	1.7756e-14	1.84387	0.132511	0.046767	1.7756e-14	T cells
SLC4A7	2.15099e-14	1.263	0.175057	0.0922921	2.15099e-14	T cells
RBMX	2.22465e-14	1.81515	0.127964	0.0412633	2.22465e-14	T cells
ATP11B	2.22465e-14	0.996196	0.2228	0.148091	2.22465e-14	T cells
IDS	2.41438e-14	2.01797	0.122118	0.0362395	2.41438e-14	T cells
BL2	2.90198e-14	1.47114	0.159792	0.0789422	2.90198e-14	T cells
SUPT3H	3.27005e-14	1.10847	0.197142	0.116621	3.27005e-14	T cells
FTH1	3.68388e-14	0.69437	0.305943	0.21357	3.68388e-14	T cells
DDHD1	4.15788e-14	1.53169	0.14875	0.0655076	4.15788e-14	T cells
MAML2	4.30056e-14	0.720651	0.31049	0.234879	4.30056e-14	T cells
PAN3	4.79223e-14	0.703391	0.313089	0.254862	4.79223e-14	T cells
ANK3	6.48248e-14	1.08081	0.208834	0.128673	6.48248e-14	T cells
WAC	6.80687e-14	0.652865	0.329003	0.274505	6.80687e-14	T cells
MIP-1	7.12354e-14	0.811697	0.287756	0.230166	7.12354e-14	T cells
ELMO1	7.13529e-14	0.620117	0.35596	0.306822	7.13529e-14	T cells
ITM2A	7.28964e-14	3.28488	0.0971095	0.0117976	7.28964e-14	T cells
LPXN	7.31151e-14	1.92939	0.124066	0.0398239	7.31151e-14	T cells
GIMAP1	7.48186e-14	2.85173	0.101332	0.0159747	7.48186e-14	T cells
PAG1	8.63596e-14	0.826622	0.24456	0.163388	8.63596e-14	T cells
TMEM71	8.81368e-14	2.78735	0.101656	0.0163416	8.81368e-14	T cells
RAN	9.63205e-14	1.82672	0.124066	0.0391183	9.63205e-14	T cells
GSTK1	9.64088e-14	1.82495	0.124716	0.040219	9.64088e-14	T cells
UNX2	1.05887e-13	2.30304	0.113348	0.0290706	1.05887e-13	T cells
DGKD	1.10635e-13	1.33623	0.165313	0.0853208	1.10635e-13	T cells
NIPBL	1.16037e-13	0.610128	0.350114	0.302927	1.16037e-13	T cells
NLRP1	1.29708e-13	1.53766	0.143553	0.0609918	1.29708e-13	T cells
KMT2A	1.40787e-13	0.940622	0.22215	0.148768	1.40787e-13	T cells
PSMB8	1.41094e-13	1.89141	0.121143	0.0371144	1.41094e-13	T cells
NEDD8	1.46744e-13	1.48676	0.140305	0.0561091	1.46744e-13	T cells
TRMT112	1.48243e-13	1.66082	0.130562	0.0466258	1.48243e-13	T cells
RSL24D1	1.67406e-13	2.26658	0.110101	0.0260506	1.67406e-13	T cells
TLE4	1.71644e-13	1.05329	0.189022	0.10838	1.71644e-13	T cells
ASA1	1.74577e-13	0.982331	0.225398	0.156812	1.74577e-13	T cells
DOK2	1.85308e-13	2.48014	0.105554	0.0215066	1.85308e-13	T cells
OXCT1	2.00935e-13	2.62907	0.104255	0.0205752	2.00935e-13	T cells
IQGAP1	2.40274e-13	0.815674	0.23709	0.157884	2.40274e-13	T cells
SET	2.65927e-13	1.32107	0.152322	0.0699105	2.65927e-13	T cells
TMEM258	2.91351e-13	1.19162	0.162066	0.0787164	2.91351e-13	T cells
CTSC	2.99362e-13	2.44399	0.104904	0.0212526	2.99362e-13	T cells
HECA	3.28758e-13	1.80253	0.128613	0.0475572	3.28758e-13	T cells
PAM	3.35389e-13	0.856199	0.238389	0.161299	3.35389e-13	T cells
BCLAF1	3.95984e-13	0.981787	0.207535	0.134346	3.95984e-13	T cells
AF165147.1	4.17276e-13	1.41491	0.143878	0.0607378	4.17276e-13	T cells
EOMES	4.49263e-13	3.36199	0.0935369	0.0106968	4.49263e-13	T cells
HBB	5.02036e-13	1.00613	0.163365	0.0777003	5.02036e-13	T cells
NCOA1	5.23592e-13	0.691113	0.322183	0.279642	5.23592e-13	T cells
MLLT6	5.58929e-13	1.60518	0.134784	0.0540769	5.58929e-13	T cells
DIP2A	5.66656e-13	1.16233	0.179929	0.103807	5.66656e-13	T cells
FGFR1OP2	5.71893e-13	1.1275	0.176681	0.0992069	5.71893e-13	T cells
MT-ND1	5.86655e-13	0.618032	0.330952	0.255821	5.86655e-13	T cells
SNRPB	5.99476e-13	1.96476	0.115622	0.0334735	5.99476e-13	T cells
FKBP11	6.87812e-13	2.13099	0.109126	0.0264458	6.87812e-13	T cells
LINC00152	6.99509e-13	2.60044	0.101007	0.0187971	6.99509e-13	T cells
NH	7.10887e-13	0.945871	0.230919	0.164517	7.10887e-13	T cells
RGS1	7.11918e-13	2.93077	0.0971095	0.0150433	7.11918e-13	T cells
PHIP	7.42856e-13	0.74647	0.277363	0.213909	7.42856e-13	T cells
PTGES3	8.17289e-13	0.751465	0.259825	0.192148	8.17289e-13	T cells
PBXIP1	8.59838e-13	2.94203	0.0961351	0.0141966	8.59838e-13	T cells
C9orf142	8.96972e-13	2.72577	0.0987334	0.0168779	8.96972e-13	T cells
IL16	9.06768e-13	1.97603	0.113998	0.032147	9.06768e-13	T cells
IGKC	9.08008e-13	1.17205	0.144527	0.0602297	9.08008e-13	T cells
PDE3B	1.18952e-12	1.00146	0.250731	0.197539	1.18952e-12	T cells
HSPH1	1.21011e-12	0.836242	0.24456	0.171178	1.21011e-12	T cells
ITPKB	1.22862e-12	1.26483	0.157519	0.0776721	1.22862e-12	T cells
A2M-AS1	1.25167e-12	4.69716	0.0854173	0.00392312	1.25167e-12	T cells
PPP3CC	1.28998e-12	1.07478	0.19292	0.121165	1.28998e-12	T cells
SUN2	1.48549e-12	1.43352	0.141604	0.0626288	1.48549e-12	T cells
TMC6	1.49624e-12	2.0088	0.112699	0.0318648	1.49624e-12	T cells
P2RY8	1.85822e-12	2.19419	0.107827	0.0270102	1.85822e-12	T cells
CCNL1	1.92203e-12	1.87647	0.115947	0.0352798	1.92203e-12	T cells
STIM1	1.95369e-12	0.873028	0.238389	0.174141	1.95369e-12	T cells
RAP1B	2.19165e-12	2.47274	0.100682	0.0200107	2.19165e-12	T cells
AES	2.78142e-12	1.10641	0.165313	0.0862239	2.78142e-12	T cells
EPB41	3.0275e-12	0.690458	0.288405	0.227259	3.0275e-12	T cells
CASP4	3.43122e-12	2.33866	0.102631	0.0227202	3.43122e-12	T cells
CD247	4.71475e-12	2.55973	0.0971095	0.0170472	4.71475e-12	T cells
ARHGAP26	4.87531e-12	0.545083	0.362131	0.295871	4.87531e-12	T cells
TPM3	5.3181e-12	1.17598	0.159467	0.0831758	5.3181e-12	T cells
D47	5.35441e-12	1.322	0.154596	0.0797607	5.35441e-12	T cells
PLEKHA2	5.35441e-12	1.17538	0.175706	0.103553	5.35441e-12	T cells
CUTA	5.36594e-12	1.56636	0.126665	0.0476983	5.36594e-12	T cells
PLXNC1	5.6605e-12	1.71663	0.123741	0.0455816	5.6605e-12	T cells
DHX36	7.40261e-12	1.0278	0.190322	0.119613	7.40261e-12	T cells
ARPC5L	7.57486e-12	1.8388	0.113998	0.0353363	7.57486e-12	T cells
DEF6	7.58328e-12	2.69318	0.0951608	0.0163698	7.58328e-12	T cells
ZNF292	8.37479e-12	0.632432	0.315687	0.264034	8.37479e-12	T cells
ARHGEF6	8.90005e-12	1.62892	0.128613	0.0519319	8.90005e-12	T cells
MYLIP	9.09199e-12	2.19486	0.104255	0.0259942	9.09199e-12	T cells
CITED2	9.45719e-12	2.49258	0.0980838	0.0197849	9.45719e-12	T cells
AC006369.1	1.05868e-11	3.77815	0.0860669	0.00784624	1.05868e-11	T cells
POLR2J3	1.07068e-11	2.3163	0.101007	0.0228613	1.07068e-11	T cells
MYH9	1.10035e-11	0.681314	0.268594	0.200389	1.10035e-11	T cells
AD51B	1.13408e-11	0.81454	0.259175	0.200587	1.13408e-11	T cells
PARK7	1.13484e-11	1.23218	0.147775	0.0705597	1.13484e-11	T cells
FCMR	1.21415e-11	3.21948	0.0886652	0.0104711	1.21415e-11	T cells
MT-ND6	1.28716e-11	0.841038	0.198766	0.118879	1.28716e-11	T cells
PIM1	1.2922e-11	1.8444	0.112049	0.0341509	1.2922e-11	T cells
METTL9	1.36782e-11	1.27022	0.147775	0.0720838	1.36782e-11	T cells
RP11-347P5.1	1.43159e-11	2.88819	0.0915882	0.0136321	1.43159e-11	T cells
DRAP1	1.48963e-11	1.92003	0.110101	0.0325986	1.48963e-11	T cells
MZT2A	1.49106e-11	1.78831	0.113998	0.0365499	1.49106e-11	T cells
SFI1	1.55959e-11	1.8206	0.116272	0.0395699	1.55959e-11	T cells
C11orf58	1.67913e-11	1.83729	0.112699	0.0353927	1.67913e-11	T cells
FUT8	1.87224e-11	1.20461	0.160766	0.0870706	1.87224e-11	T cells
SH2D2A	1.98713e-11	3.93018	0.0837934	0.00643504	1.98713e-11	T cells
ATP5D	2.04996e-11	1.1543	0.152647	0.0747368	2.04996e-11	T cells
SF1	2.31541e-11	1.7514	0.116596	0.040473	2.31541e-11	T cells
TIGIT	2.36042e-11	3.65013	0.0850926	0.00807203	2.36042e-11	T cells
TRA2A	2.44049e-11	0.736163	0.257226	0.198301	2.44049e-11	T cells
USP36	2.62086e-11	1.38634	0.144527	0.0710113	2.62086e-11	T cells
TRAF5	2.63908e-11	2.11715	0.104579	0.0280545	2.63908e-11	T cells
NAA50	2.68673e-11	1.1453	0.169536	0.0996303	2.68673e-11	T cells
DENND1B	2.74149e-11	0.947802	0.204612	0.138382	2.74149e-11	T cells
PPP6R3	2.85529e-11	0.5968	0.328029	0.28921	2.85529e-11	T cells
ANKRD36	3.14934e-11	1.47023	0.139006	0.0662132	3.14934e-11	T cells
LY6E	3.25531e-11	1.09574	0.15622	0.0799018	3.25531e-11	T cells
BRK1	3.38124e-11	1.3101	0.138357	0.0625441	3.38124e-11	T cells
LIP4	3.55753e-11	1.53613	0.13316	0.0597217	3.55753e-11	T cells
OSBPL3	4.49638e-11	1.47511	0.131211	0.0562502	4.49638e-11	T cells
FUBP1	5.4924e-11	1.09598	0.17733	0.110609	5.4924e-11	T cells
PTPRJ	5.91436e-11	0.651306	0.293602	0.235387	5.91436e-11	T cells
HNRNPF	9.79269e-11	1.04343	0.164014	0.0920663	9.79269e-11	T cells
XKR6	9.79269e-11	1.07476	0.174407	0.104711	9.79269e-11	T cells
SIT1	1.10586e-10	5.51382	0.0766483	0.00183455	1.10586e-10	T cells
PS6KA5	1.10613e-10	1.63045	0.123417	0.0507183	1.10613e-10	T cells
SH2D1A	1.1788e-10	3.61741	0.0821695	0.00753577	1.1788e-10	T cells
H2AFZ	1.28838e-10	1.53299	0.119844	0.0454404	1.28838e-10	T cells
DIAPH1	1.3016e-10	0.799062	0.229945	0.168863	1.3016e-10	T cells
OGA	1.35482e-10	0.762705	0.252355	0.199994	1.35482e-10	T cells
C14orf2	1.42446e-10	0.926821	0.173108	0.0951991	1.42446e-10	T cells
ST8SIA4	1.44981e-10	1.31677	0.13381	0.0596935	1.44981e-10	T cells
PSTPIP1	1.58228e-10	2.97707	0.0867165	0.0126443	1.58228e-10	T cells
PVT1	1.67721e-10	1.276	0.144852	0.0730434	1.67721e-10	T cells
RUNX3	1.75657e-10	3.38193	0.0828191	0.00877762	1.75657e-10	T cells
ARPC4	1.94808e-10	2.02678	0.101332	0.0276876	1.94808e-10	T cells
DDX17	2.03915e-10	0.497607	0.354336	0.31495	2.03915e-10	T cells
KCNAB2	2.25971e-10	1.64626	0.113998	0.0406424	2.25971e-10	T cells
TAGAP	2.27777e-10	3.02321	0.0854173	0.0118823	2.27777e-10	T cells
MRPL1	2.5351e-10	1.49158	0.134134	0.0651125	2.5351e-10	T cells
UBE2D3	2.75494e-10	0.482271	0.347191	0.297	2.75494e-10	T cells
SNHG8	2.78188e-10	1.40558	0.126989	0.0550365	2.78188e-10	T cells
HNRNPUL1	2.95123e-10	1.36391	0.131536	0.0603709	2.95123e-10	T cells
PTGER4	2.96218e-10	2.94523	0.0860669	0.0130394	2.96218e-10	T cells
SEP15	3.1696e-10	2.02485	0.100032	0.0271231	3.1696e-10	T cells
TBL1XR1	3.30031e-10	0.601695	0.308542	0.265869	3.30031e-10	T cells
PHC3	3.45805e-10	0.763025	0.246833	0.194604	3.45805e-10	T cells
YWHAQ	3.90172e-10	1.14101	0.149399	0.079422	3.90172e-10	T cells
ACTR2	4.19466e-10	0.825271	0.202338	0.136293	4.19466e-10	T cells
NDUFS5	4.40062e-10	1.12773	0.145177	0.0727894	4.40062e-10	T cells
USP25	4.51252e-10	0.784268	0.23774	0.182608	4.51252e-10	T cells
SRSF2	5.51364e-10	1.06807	0.155895	0.0872118	5.51364e-10	T cells
CCNH	5.63856e-10	3.05562	0.0831439	0.0109791	5.63856e-10	T cells
RHOH	5.64431e-10	3.73328	0.0785969	0.0063786	5.64431e-10	T cells
CD96	5.87674e-10	3.8032	0.0782722	0.0061528	5.87674e-10	T cells
HELB	5.9554e-10	1.82772	0.109126	0.0384691	5.9554e-10	T cells
RP11-51J9.5	6.59586e-10	3.11897	0.0824943	0.0106686	6.59586e-10	T cells
KRTCAP2	6.68532e-10	1.71196	0.108477	0.0371426	6.68532e-10	T cells
ERP29	7.28027e-10	1.17934	0.139331	0.0684429	7.28027e-10	T cells
ADD3	7.67685e-10	0.815666	0.200065	0.132624	7.67685e-10	T cells
RORA	7.89427e-10	2.53156	0.0883404	0.0167932	7.89427e-10	T cells
PPP1CA	8.18238e-10	1.39586	0.122118	0.0509159	8.18238e-10	T cells
AB8B	8.34502e-10	0.85105	0.215979	0.157151	8.34502e-10	T cells
GABARAPL2	9.19667e-10	1.83609	0.102631	0.0315261	9.19667e-10	T cells
NCKAP1L	9.21042e-10	1.49784	0.116921	0.0458073	9.21042e-10	T cells
STAMBPL1	1.05365e-09	1.98393	0.101981	0.0318365	1.05365e-09	T cells
ORA-AS1	1.15592e-09	1.50587	0.135758	0.0700799	1.15592e-09	T cells
CD8B	1.21487e-09	6.56163	0.0717766	0.000846716	1.21487e-09	T cells
PCM1	1.4168e-09	0.655517	0.267619	0.21755	1.4168e-09	T cells
ZCCHC7	1.55263e-09	0.581131	0.31796	0.284384	1.55263e-09	T cells
ATG5	1.74574e-09	1.05301	0.168886	0.105811	1.74574e-09	T cells
CHMP4A	1.75275e-09	2.20403	0.0925625	0.0225791	1.75275e-09	T cells
COX8A	1.87745e-09	1.04063	0.147775	0.0764867	1.87745e-09	T cells
HMGN2	1.87909e-09	1.1232	0.143228	0.0746521	1.87909e-09	T cells
SASH3	1.98466e-09	2.46662	0.087366	0.0173577	1.98466e-09	T cells
MCUB	2.08316e-09	1.83806	0.105229	0.0362677	2.08316e-09	T cells
GSTP1	2.08328e-09	1.39781	0.117246	0.046146	2.08328e-09	T cells
ZNRF2	2.11241e-09	1.32811	0.139981	0.0752166	2.11241e-09	T cells
NR3C1	2.44865e-09	0.663013	0.280611	0.239254	2.44865e-09	T cells
D28	2.49728e-09	5.25691	0.0717766	0.00206034	2.49728e-09	T cells
PTPRA	2.58195e-09	0.840421	0.201364	0.140781	2.58195e-09	T cells
CXCR6	2.68875e-09	4.42676	0.0734005	0.00386667	2.68875e-09	T cells
TCF25	2.76322e-09	0.77687	0.201689	0.138579	2.76322e-09	T cells
PBX4	2.79464e-09	3.16433	0.0785969	0.00894697	2.79464e-09	T cells
TGFB1	2.96223e-09	1.21354	0.134459	0.0662979	2.96223e-09	T cells
LINC02328	3.05858e-09	1.98804	0.100682	0.0326268	3.05858e-09	T cells
ELF1-1	3.16242e-09	0.790983	0.225073	0.171319	3.16242e-09	T cells
LSM14A	3.29644e-09	0.7753	0.215654	0.158675	3.29644e-09	T cells
DPP4	3.35344e-09	2.05739	0.0993829	0.0314978	3.35344e-09	T cells
APOBEC3G	3.41071e-09	2.536	0.0850926	0.0159747	3.41071e-09	T cells
SOS1	3.50474e-09	0.75375	0.238389	0.188677	3.50474e-09	T cells
SF3B5	3.74878e-09	1.2959	0.123741	0.0550083	3.74878e-09	T cells
D226	3.78831e-09	2.10622	0.0941864	0.0255708	3.78831e-09	T cells
SNRPB2	3.96327e-09	1.57302	0.110425	0.0425898	3.96327e-09	T cells
IFNG-AS1	4.22821e-09	2.51433	0.0850926	0.0162005	4.22821e-09	T cells
ATP6V1G1	4.68521e-09	1.06749	0.144852	0.078293	4.68521e-09	T cells
SAP18	4.86803e-09	1.29638	0.123417	0.0555446	4.86803e-09	T cells
STAT5B	4.86803e-09	1.00018	0.17051	0.10869	4.86803e-09	T cells
MIER1	5.31726e-09	1.03036	0.164989	0.103525	5.31726e-09	T cells
HNRNPLL	5.34661e-09	1.64435	0.113998	0.0481217	5.34661e-09	T cells
ANP32B	5.7819e-09	1.17602	0.132186	0.0648585	5.7819e-09	T cells
ZFYVE28	5.90204e-09	1.40055	0.124716	0.0586774	5.90204e-09	T cells
MYEOV2	6.17068e-09	1.31396	0.121468	0.0539076	6.17068e-09	T cells
TAF7	6.19383e-09	1.63063	0.106853	0.0395416	6.19383e-09	T cells
MC1	6.19486e-09	1.24815	0.146151	0.0843612	6.19486e-09	T cells
EIF4B	6.45933e-09	0.896652	0.17051	0.107392	6.45933e-09	T cells
BTBD11	6.46676e-09	2.47355	0.0860669	0.0182044	6.46676e-09	T cells
URI1	6.64385e-09	0.943879	0.179604	0.120234	6.64385e-09	T cells
UFC1	6.64478e-09	1.73018	0.101007	0.0332477	6.64478e-09	T cells
COX7A2L	7.12975e-09	1.58727	0.106528	0.0389772	7.12975e-09	T cells
CCL3L3	7.36457e-09	3.18043	0.0776226	0.0099348	7.36457e-09	T cells
PPM1K	7.72731e-09	1.71609	0.106528	0.0405859	7.72731e-09	T cells
PPM1B	7.77146e-09	0.917258	0.181552	0.121899	7.77146e-09	T cells
STAG2	8.0422e-09	0.760613	0.223449	0.169767	8.0422e-09	T cells
SPCS1	8.13327e-09	1.31434	0.119844	0.0527504	8.13327e-09	T cells
LSM8	9.25632e-09	1.55538	0.109451	0.0432672	9.25632e-09	T cells
SYF2	9.84333e-09	1.44536	0.112374	0.0455816	9.84333e-09	T cells
DNAJB14	1.03496e-08	1.12123	0.149074	0.0869295	1.03496e-08	T cells
TENT5C	1.05702e-08	2.35254	0.0870412	0.0202083	1.05702e-08	T cells
CAPZA1	1.08658e-08	1.78321	0.0984086	0.0315261	1.08658e-08	T cells
PDGFD	1.09779e-08	1.33138	0.122118	0.0555446	1.09779e-08	T cells
TSC22D4	1.13865e-08	1.71432	0.101656	0.0353363	1.13865e-08	T cells
COPE	1.14207e-08	1.61305	0.10328	0.0361266	1.14207e-08	T cells
FBXW4	1.19943e-08	1.07307	0.159792	0.0997714	1.19943e-08	T cells
NFATC3	1.1995e-08	0.667899	0.242611	0.19006	1.1995e-08	T cells
MT-ND2	1.22089e-08	0.476292	0.331276	0.272586	1.22089e-08	T cells
ATPIF1	1.25978e-08	1.05937	0.137382	0.0691767	1.25978e-08	T cells
SELT	1.30411e-08	1.91408	0.0938616	0.0272078	1.30411e-08	T cells
CD27	1.46009e-08	3.30915	0.0746996	0.0080438	1.46009e-08	T cells
APGEF1	1.52075e-08	0.685564	0.24391	0.191555	1.52075e-08	T cells
YLD	1.54977e-08	1.18511	0.145177	0.0844176	1.54977e-08	T cells
CH17-189H20.1	1.64336e-08	2.67411	0.0802209	0.0139144	1.64336e-08	T cells
UBASH3A	1.65723e-08	4.67167	0.0691783	0.00273772	1.65723e-08	T cells
PRR13	1.66191e-08	1.31116	0.11822	0.0524117	1.66191e-08	T cells
RGS10	1.66404e-08	2.85583	0.0776226	0.0111202	1.66404e-08	T cells
FBL	1.67946e-08	1.79043	0.0971095	0.0311309	1.67946e-08	T cells
PZP	1.6863e-08	1.82901	0.104579	0.0404448	1.6863e-08	T cells
CHST12	1.90644e-08	2.33575	0.084443	0.018402	1.90644e-08	T cells
ELOVL5	1.96209e-08	0.683058	0.212731	0.153002	1.96209e-08	T cells
PSMA7	1.99134e-08	0.870013	0.164664	0.099348	1.99134e-08	T cells
PPHLN1	2.13893e-08	0.853335	0.183176	0.124213	2.13893e-08	T cells
PCNP	2.28279e-08	1.15229	0.137382	0.0754142	2.28279e-08	T cells
PKM	2.36145e-08	1.18711	0.127314	0.0624877	2.36145e-08	T cells
EIF4E3	2.42004e-08	1.9235	0.0951608	0.0302842	2.42004e-08	T cells
FX3	2.46317e-08	0.953605	0.17733	0.120121	2.46317e-08	T cells
ARHGAP9	2.48177e-08	2.44715	0.0821695	0.0166239	2.48177e-08	T cells
DK6	2.51037e-08	0.970628	0.182202	0.128136	2.51037e-08	T cells
TMEM50A	2.57751e-08	1.37415	0.114323	0.0497305	2.57751e-08	T cells
ATP5I	2.66537e-08	0.740669	0.179929	0.106573	2.66537e-08	T cells
EIF4A1	2.80433e-08	1.48178	0.107827	0.0430696	2.80433e-08	T cells
HMHA1	2.83e-08	3.0062	0.0756739	0.0102735	2.83e-08	T cells
TSEN54	2.83317e-08	2.60284	0.0805456	0.0154385	2.83317e-08	T cells
WAS	2.87435e-08	2.34092	0.0831439	0.0178093	2.87435e-08	T cells
COX6A1	2.94024e-08	0.946958	0.146476	0.0794784	2.94024e-08	T cells
IL10RA	2.96443e-08	1.69321	0.0990581	0.0339815	2.96443e-08	T cells
ORM1	3.01179e-08	0.537664	0.244235	0.167509	3.01179e-08	T cells
CDC42SE1	3.09648e-08	2.10634	0.087366	0.022184	3.09648e-08	T cells
ILF3-AS1	3.33925e-08	2.73999	0.0779474	0.0128983	3.33925e-08	T cells
SEC61G	3.37726e-08	0.952224	0.147775	0.0826677	3.37726e-08	T cells
HIPK1	3.39829e-08	1.30136	0.124716	0.0621772	3.39829e-08	T cells
LEC2B	3.40341e-08	1.23732	0.129912	0.0668059	3.40341e-08	T cells
CFLAR	3.42594e-08	1.65029	0.0993829	0.0344331	3.42594e-08	T cells
JAZF1	3.59585e-08	0.728002	0.225073	0.172815	3.59585e-08	T cells
PPIB	3.73469e-08	0.982973	0.143228	0.0785188	3.73469e-08	T cells
ABRACL	3.74223e-08	1.35538	0.113998	0.0499563	3.74223e-08	T cells
USP24	3.98721e-08	0.844626	0.198766	0.147272	3.98721e-08	T cells
ATP5O	4.83043e-08	1.27828	0.115622	0.0511699	4.83043e-08	T cells
RBL2	5.50187e-08	2.78538	0.0763235	0.0121927	5.50187e-08	T cells
TRAPPC9	5.67237e-08	0.634683	0.263722	0.221586	5.67237e-08	T cells
KCNQ5	5.8859e-08	1.49245	0.107178	0.0432954	5.8859e-08	T cells
PLAC8	6.36674e-08	1.14369	0.126015	0.0622336	6.36674e-08	T cells
GABPB1	6.49762e-08	2.46661	0.0795713	0.0157489	6.49762e-08	T cells
CIB1	6.69183e-08	1.71789	0.0954855	0.0319212	6.69183e-08	T cells
UBE2D2	7.32793e-08	0.689191	0.207535	0.149502	7.32793e-08	T cells
TGFBR1	7.42112e-08	1.3985	0.116596	0.0552341	7.42112e-08	T cells
AC010894.3	7.87327e-08	1.85581	0.0935369	0.0305382	7.87327e-08	T cells
C14orf166	7.92564e-08	1.79219	0.0928873	0.0297197	7.92564e-08	T cells
DGKZ	7.95937e-08	1.53033	0.104255	0.0417431	7.95937e-08	T cells
[truncated: 42,897 more rows]
