# Supplementary material for: Downregulation of the Protein C Signaling System Is Associated with COVID-19 Hypercoagulability—A Single-Cell Transcriptomics Analysis
Source: Viruses. 2022 Dec 9;14(12):2753. doi: 10.3390/v14122753 (PMC9785999; doi:10.3390/v14122753)
Supplement: Supplementary file 1 [file viruses-14-02753-s001.zip › Supp_Table_S2_markers_PBMC_wilcoxon.xlsx]

## Sheet: Supplementary Table S2 
Supplementary Table S2 | PBMC DE genes used to annotate cluster identity
Differentially expressed genes with p values calculated by Scanpy's implementation of two-sided Wilcoxon rank-sum test.
gene	p_val	avg_logFC	pct.1	pct.2	p_val_adj	cell type
S100A8	3.72222e-97	5.0764	0.980583	0.338156	3.72222e-97	Activated Granulocyte
S100A9	2.37927e-82	4.40412	0.966019	0.348804	2.37927e-82	Activated Granulocyte
CEACAM8	1.22372e-81	10.4668	0.791262	0.00179715	1.22372e-81	Activated Granulocyte
BPI	3.66609e-75	8.3513	0.762136	0.00788498	3.66609e-75	Activated Granulocyte
S100P	5.71262e-72	6.73423	0.752427	0.0159048	5.71262e-72	Activated Granulocyte
FAM101B	1.78464e-71	3.5328	0.839806	0.165001	1.78464e-71	Activated Granulocyte
LTF	1.26685e-63	12.1696	0.699029	0.00206672	1.26685e-63	Activated Granulocyte
MMP8	8.27279e-63	11.4996	0.694175	0.00130293	8.27279e-63	Activated Granulocyte
LCN2	3.08963e-59	10.5213	0.674757	0.00181961	3.08963e-59	Activated Granulocyte
TSPO	1.09148e-57	2.4987	0.868932	0.305425	1.09148e-57	Activated Granulocyte
TKT	1.6471e-54	2.2841	0.898058	0.365405	1.6471e-54	Activated Granulocyte
RAB31	6.27267e-53	2.88079	0.781553	0.194182	6.27267e-53	Activated Granulocyte
MNDA	6.75494e-53	2.57599	0.864078	0.260429	6.75494e-53	Activated Granulocyte
DEFA1B	2.53228e-48	9.67176	0.616505	0.0150736	2.53228e-48	Activated Granulocyte
UGCG	7.98565e-48	3.84817	0.669903	0.0857014	7.98565e-48	Activated Granulocyte
ANXA3	1.40155e-46	7.70607	0.601942	0.00494215	1.40155e-46	Activated Granulocyte
STOM	1.57441e-44	3.16575	0.684466	0.143367	1.57441e-44	Activated Granulocyte
SERPINB1	8.06516e-44	2.35574	0.776699	0.299719	8.06516e-44	Activated Granulocyte
RETN	3.13232e-43	4.86851	0.606796	0.0383466	3.13232e-43	Activated Granulocyte
CPNE3	1.40923e-38	3.09046	0.650485	0.1546	1.40923e-38	Activated Granulocyte
DEFA3	5.60789e-38	9.79258	0.543689	0.00635741	5.60789e-38	Activated Granulocyte
CYBB	6.22186e-37	2.1916	0.815534	0.322228	6.22186e-37	Activated Granulocyte
GCA	7.84658e-37	3.20624	0.621359	0.109491	7.84658e-37	Activated Granulocyte
EMB	2.80755e-35	2.18768	0.723301	0.29006	2.80755e-35	Activated Granulocyte
CAMP	7.58697e-35	9.89058	0.519417	0.00267326	7.58697e-35	Activated Granulocyte
DEFA1	4.39622e-34	9.61819	0.514563	0.0045378	4.39622e-34	Activated Granulocyte
TCN1	1.06802e-33	10.2922	0.509709	0.000763787	1.06802e-33	Activated Granulocyte
BASP1	1.0746e-33	3.34838	0.582524	0.0854768	1.0746e-33	Activated Granulocyte
LYZ	3.307e-33	2.04336	0.854369	0.308368	3.307e-33	Activated Granulocyte
B4GALT5	2.8576e-32	3.07864	0.592233	0.111558	2.8576e-32	Activated Granulocyte
MYL6	2.89555e-32	1.27869	0.912621	0.709446	2.89555e-32	Activated Granulocyte
ABCA13	1.56773e-31	7.99537	0.495146	0.00370662	1.56773e-31	Activated Granulocyte
MSRB1	1.9556e-31	2.84055	0.597087	0.114366	1.9556e-31	Activated Granulocyte
MS4A3	4.95699e-31	8.57237	0.490291	0.0025834	4.95699e-31	Activated Granulocyte
PGD	8.10882e-31	2.38121	0.645631	0.184634	8.10882e-31	Activated Granulocyte
ARG1	1.87123e-30	8.52839	0.485437	0.00213411	1.87123e-30	Activated Granulocyte
ACTN1	1.35867e-29	2.68231	0.592233	0.131686	1.35867e-29	Activated Granulocyte
CD63	2.81809e-28	1.93667	0.703883	0.301921	2.81809e-28	Activated Granulocyte
HP	2.96187e-28	4.61562	0.495146	0.0372908	2.96187e-28	Activated Granulocyte
HMGB2	1.15699e-27	2.13305	0.65534	0.25324	1.15699e-27	Activated Granulocyte
GSN	1.16484e-27	3.67997	0.514563	0.0625856	1.16484e-27	Activated Granulocyte
PADI4	1.19807e-27	4.16838	0.504854	0.0597551	1.19807e-27	Activated Granulocyte
PGLYRP1	1.3558e-27	9.93888	0.461165	0.000763787	1.3558e-27	Activated Granulocyte
NCF4	1.45006e-25	2.94318	0.529126	0.0970235	1.45006e-25	Activated Granulocyte
CEACAM6	3.04211e-25	9.76185	0.441748	0.00105582	3.04211e-25	Activated Granulocyte
TALDO1	1.29215e-24	1.8826	0.65534	0.239492	1.29215e-24	Activated Granulocyte
SLPI	1.66391e-24	7.97758	0.436893	0.00276311	1.66391e-24	Activated Granulocyte
PYGL	5.1424e-24	3.18438	0.504854	0.0918567	5.1424e-24	Activated Granulocyte
ALOX5AP	2.67426e-23	2.66104	0.529126	0.116343	2.67426e-23	Activated Granulocyte
CRISP3	4.97728e-22	11.63	0.412621	0.000269572	4.97728e-22	Activated Granulocyte
ANXA1	1.3691e-21	1.42072	0.76699	0.45488	1.3691e-21	Activated Granulocyte
MAPK14	4.92527e-21	2.07997	0.567961	0.193171	4.92527e-21	Activated Granulocyte
CYP4F3	5.45841e-21	6.59001	0.407767	0.00557116	5.45841e-21	Activated Granulocyte
RTN3	5.33415e-20	2.03838	0.563107	0.189644	5.33415e-20	Activated Granulocyte
DEFA4	2.31634e-19	9.62075	0.38835	0.00175222	2.31634e-19	Activated Granulocyte
CKAP4	4.36246e-19	2.43419	0.514563	0.168909	4.36246e-19	Activated Granulocyte
ACTG1	3.58772e-18	0.961073	0.92233	0.730608	3.58772e-18	Activated Granulocyte
PLBD1	4.42237e-18	2.10452	0.553398	0.201842	4.42237e-18	Activated Granulocyte
GRN	1.62607e-17	1.42667	0.679612	0.288465	1.62607e-17	Activated Granulocyte
APMAP	1.62607e-17	2.0011	0.533981	0.190543	1.62607e-17	Activated Granulocyte
ACTB	1.63408e-17	0.939792	0.966019	0.795911	1.63408e-17	Activated Granulocyte
LDHA	1.98224e-17	1.46688	0.65534	0.359699	1.98224e-17	Activated Granulocyte
CEACAM1	6.7338e-17	6.0648	0.368932	0.00763787	6.7338e-17	Activated Granulocyte
GPI	7.24822e-17	2.33589	0.475728	0.126564	7.24822e-17	Activated Granulocyte
C19orf59	7.53134e-17	2.82153	0.436893	0.0790071	7.53134e-17	Activated Granulocyte
CEBPE	2.7003e-16	6.91234	0.359223	0.00406605	2.7003e-16	Activated Granulocyte
RAB27A	3.68666e-16	1.85694	0.533981	0.200427	3.68666e-16	Activated Granulocyte
RGL4	1.54013e-15	4.75352	0.364078	0.0182635	1.54013e-15	Activated Granulocyte
HMGN2	1.54013e-15	1.8884	0.538835	0.249601	1.54013e-15	Activated Granulocyte
SRGN	8.63109e-15	2.07516	0.645631	0.534494	8.63109e-15	Activated Granulocyte
PKM	5.41028e-14	1.09986	0.73301	0.436033	5.41028e-14	Activated Granulocyte
CHI3L1	6.9555e-14	8.13944	0.330097	0.00155004	6.9555e-14	Activated Granulocyte
ATP8B4	1.05097e-13	4.21558	0.349515	0.0248456	1.05097e-13	Activated Granulocyte
SERPINB10	1.6677e-13	6.09453	0.330097	0.00620016	1.6677e-13	Activated Granulocyte
CDA	1.8198e-13	3.7856	0.354369	0.0321465	1.8198e-13	Activated Granulocyte
MPO	3.92906e-13	5.98813	0.334951	0.0203078	3.92906e-13	Activated Granulocyte
LTA4H	5.44571e-13	1.68617	0.509709	0.204987	5.44571e-13	Activated Granulocyte
CSF3R	5.58371e-13	2.02457	0.441748	0.124115	5.58371e-13	Activated Granulocyte
CTSD	7.3113e-13	1.32825	0.582524	0.262047	7.3113e-13	Activated Granulocyte
DYSF	8.3281e-13	2.13312	0.427184	0.109985	8.3281e-13	Activated Granulocyte
PDZD8	3.00598e-12	2.47872	0.393204	0.0893407	3.00598e-12	Activated Granulocyte
FAM107B	4.27347e-12	1.28318	0.587379	0.314119	4.27347e-12	Activated Granulocyte
S100A12	4.8893e-12	2.46917	0.451456	0.178794	4.8893e-12	Activated Granulocyte
APP	1.09349e-11	2.26606	0.398058	0.100595	1.09349e-11	Activated Granulocyte
ITGAM	1.53388e-11	1.56208	0.519417	0.257509	1.53388e-11	Activated Granulocyte
VAT1	1.96742e-11	3.00217	0.349515	0.0524992	1.96742e-11	Activated Granulocyte
FCN1	2.43786e-11	1.13085	0.645631	0.28669	2.43786e-11	Activated Granulocyte
FBXO9	3.39112e-11	1.85713	0.436893	0.149927	3.39112e-11	Activated Granulocyte
ELANE	4.7129e-11	8.17683	0.296117	0.0025834	4.7129e-11	Activated Granulocyte
INHBA	5.20153e-11	6.97439	0.296117	0.00274065	5.20153e-11	Activated Granulocyte
NUCB2	1.45301e-10	2.2935	0.402913	0.144244	1.45301e-10	Activated Granulocyte
BAZ1A	1.5218e-10	1.29674	0.543689	0.282736	1.5218e-10	Activated Granulocyte
RNA18S5	1.53546e-10	0.404818	1	1	1.53546e-10	Activated Granulocyte
LYST	1.58999e-10	1.13791	0.592233	0.310682	1.58999e-10	Activated Granulocyte
RNASE2	1.58999e-10	2.35354	0.373786	0.0907335	1.58999e-10	Activated Granulocyte
ADSS	2.03284e-10	2.13723	0.38835	0.108323	2.03284e-10	Activated Granulocyte
ARPC5	4.33367e-10	0.98562	0.694175	0.495339	4.33367e-10	Activated Granulocyte
OLFM4	4.63183e-10	9.96966	0.281553	0.000853645	4.63183e-10	Activated Granulocyte
PRAM1	7.70726e-10	2.5279	0.34466	0.0675727	7.70726e-10	Activated Granulocyte
CHIT1	2.59519e-09	8.03248	0.271845	0.00148265	2.59519e-09	Activated Granulocyte
OAZ1	3.6128e-09	0.738968	0.873786	0.651443	3.6128e-09	Activated Granulocyte
MEGF9	4.43537e-09	1.35933	0.490291	0.23619	4.43537e-09	Activated Granulocyte
AZU1	6.04086e-09	7.8385	0.26699	0.00199933	6.04086e-09	Activated Granulocyte
HDGF	6.56502e-09	1.39713	0.480583	0.233741	6.56502e-09	Activated Granulocyte
FAR2	1.3458e-08	3.9657	0.281553	0.0225093	1.3458e-08	Activated Granulocyte
ANXA11	1.92932e-08	1.21183	0.509709	0.270224	1.92932e-08	Activated Granulocyte
TMSB4X	2.3808e-08	0.536763	0.951456	0.879119	2.3808e-08	Activated Granulocyte
GAPDH	3.80136e-08	1.13132	0.548544	0.325643	3.80136e-08	Activated Granulocyte
MKI67	4.01536e-08	2.61665	0.320388	0.0706054	4.01536e-08	Activated Granulocyte
RCOR1	5.20259e-08	2.03696	0.34466	0.0942379	5.20259e-08	Activated Granulocyte
OLR1	5.74636e-08	7.54408	0.252427	0.00184208	5.74636e-08	Activated Granulocyte
H1F0	7.32451e-08	2.79555	0.305825	0.0610131	7.32451e-08	Activated Granulocyte
RAB13	8.13579e-08	4.04791	0.26699	0.0188251	8.13579e-08	Activated Granulocyte
MGAM	9.44955e-08	4.10547	0.26699	0.0206447	9.44955e-08	Activated Granulocyte
BST1	1.01482e-07	2.08695	0.339806	0.0969112	1.01482e-07	Activated Granulocyte
SNX3	1.18588e-07	1.36235	0.432039	0.190565	1.18588e-07	Activated Granulocyte
GYG1	1.27862e-07	2.17461	0.330097	0.0886667	1.27862e-07	Activated Granulocyte
DUSP6	1.75189e-07	1.19321	0.451456	0.195956	1.75189e-07	Activated Granulocyte
SORT1	2.24325e-07	1.99176	0.339806	0.100977	2.24325e-07	Activated Granulocyte
ARHGDIB	3.42188e-07	0.644146	0.796117	0.642278	3.42188e-07	Activated Granulocyte
NCF2	3.50625e-07	1.09452	0.504854	0.253869	3.50625e-07	Activated Granulocyte
CAP1	3.68703e-07	0.719072	0.81068	0.610513	3.68703e-07	Activated Granulocyte
YWHAH	5.18443e-07	1.78205	0.354369	0.124587	5.18443e-07	Activated Granulocyte
CFLAR	6.13048e-07	0.877447	0.606796	0.403662	6.13048e-07	Activated Granulocyte
ALOX5	6.79489e-07	1.8775	0.349515	0.123756	6.79489e-07	Activated Granulocyte
APAF1	9.19798e-07	1.68806	0.359223	0.132787	9.19798e-07	Activated Granulocyte
BAZ2B	9.19798e-07	1.48593	0.393204	0.166259	9.19798e-07	Activated Granulocyte
SYNE1	1.2419e-06	0.95414	0.621359	0.435943	1.2419e-06	Activated Granulocyte
VSTM1	1.33358e-06	3.37105	0.257282	0.0288442	1.33358e-06	Activated Granulocyte
PLSCR1	1.43471e-06	1.70923	0.349515	0.124879	1.43471e-06	Activated Granulocyte
RNA28S5	1.75773e-06	0.338722	1	0.999978	1.75773e-06	Activated Granulocyte
TYROBP	1.84465e-06	0.734092	0.68932	0.396316	1.84465e-06	Activated Granulocyte
AMPD3	2.16469e-06	3.16105	0.257282	0.0323037	2.16469e-06	Activated Granulocyte
VASP	2.35765e-06	1.11815	0.470874	0.272043	2.35765e-06	Activated Granulocyte
CYSTM1	3.3268e-06	4.22207	0.237864	0.0166685	3.3268e-06	Activated Granulocyte
CTSG	3.71381e-06	7.94529	0.223301	0.00224643	3.71381e-06	Activated Granulocyte
S100A6	5.4512e-06	0.799383	0.65534	0.476895	5.4512e-06	Activated Granulocyte
CLEC12A	5.48804e-06	1.69609	0.34466	0.135999	5.48804e-06	Activated Granulocyte
VIM	6.9708e-06	0.679241	0.728155	0.608716	6.9708e-06	Activated Granulocyte
ARFGEF1	7.05684e-06	1.35357	0.398058	0.195867	7.05684e-06	Activated Granulocyte
CORO1A	8.16924e-06	0.671359	0.708738	0.50848	8.16924e-06	Activated Granulocyte
TSPAN2	9.4273e-06	3.11278	0.247573	0.0350219	9.4273e-06	Activated Granulocyte
SYK	9.5185e-06	0.893474	0.524272	0.301763	9.5185e-06	Activated Granulocyte
KIF1B	9.88956e-06	2.02517	0.296117	0.0852072	9.88956e-06	Activated Granulocyte
PRDX5	1.05603e-05	1.38137	0.38835	0.192632	1.05603e-05	Activated Granulocyte
HK3	1.12382e-05	2.16255	0.286408	0.0762215	1.12382e-05	Activated Granulocyte
SKAP2	1.15376e-05	1.22601	0.398058	0.182927	1.15376e-05	Activated Granulocyte
MBOAT2	1.15699e-05	4.47845	0.223301	0.0108278	1.15699e-05	Activated Granulocyte
BRI3	1.16787e-05	1.37478	0.368932	0.15925	1.16787e-05	Activated Granulocyte
PAK1	1.21793e-05	1.50968	0.349515	0.139796	1.21793e-05	Activated Granulocyte
HSPA1A	1.27915e-05	1.87885	0.305825	0.0970235	1.27915e-05	Activated Granulocyte
RNASE3	1.30694e-05	4.43537	0.223301	0.0121757	1.30694e-05	Activated Granulocyte
FUT4	1.30694e-05	3.38895	0.237864	0.0273616	1.30694e-05	Activated Granulocyte
ORAI2	1.35432e-05	1.54867	0.334951	0.12288	1.35432e-05	Activated Granulocyte
LPCAT2	1.36228e-05	2.34627	0.26699	0.0555094	1.36228e-05	Activated Granulocyte
H2AFY	1.78065e-05	0.908874	0.514563	0.322655	1.78065e-05	Activated Granulocyte
SVIP	1.78065e-05	2.12715	0.281553	0.0745816	1.78065e-05	Activated Granulocyte
GLRX	1.9027e-05	1.22883	0.398058	0.198427	1.9027e-05	Activated Granulocyte
RNF24	2.29417e-05	1.9765	0.286408	0.0801078	2.29417e-05	Activated Granulocyte
MYB	2.52788e-05	3.77579	0.223301	0.0171852	2.52788e-05	Activated Granulocyte
MMP9	2.65555e-05	7.32251	0.208738	0.00363922	2.65555e-05	Activated Granulocyte
DNAJC13	2.98515e-05	1.24009	0.393204	0.195889	2.98515e-05	Activated Granulocyte
AP5B1	3.89445e-05	2.18173	0.26699	0.0646524	3.89445e-05	Activated Granulocyte
CORO2A	4.34394e-05	2.5753	0.247573	0.0465236	4.34394e-05	Activated Granulocyte
ACTR3	4.3872e-05	0.688698	0.660194	0.478648	4.3872e-05	Activated Granulocyte
FAM47E-STBD1	4.45481e-05	5.01519	0.208738	0.00739077	4.45481e-05	Activated Granulocyte
CCND3	5.13703e-05	0.893521	0.495146	0.305021	5.13703e-05	Activated Granulocyte
ADRBK1	5.14908e-05	1.12799	0.417476	0.23282	5.14908e-05	Activated Granulocyte
FGR	6.08166e-05	0.891451	0.495146	0.29891	6.08166e-05	Activated Granulocyte
GPR97	6.5454e-05	5.32498	0.203883	0.00572841	6.5454e-05	Activated Granulocyte
GADD45A	7.3571e-05	2.85388	0.23301	0.0365495	7.3571e-05	Activated Granulocyte
CAMKK2	8.01025e-05	1.83217	0.286408	0.0933843	8.01025e-05	Activated Granulocyte
SVIL	8.35754e-05	1.91627	0.271845	0.0744244	8.35754e-05	Activated Granulocyte
NLRC4	0.000123035	2.85869	0.228155	0.0364821	0.000123035	Activated Granulocyte
TACSTD2	0.000137314	6.68494	0.194175	0.00240368	0.000137314	Activated Granulocyte
RGCC	0.000138758	3.05893	0.223301	0.0323486	0.000138758	Activated Granulocyte
GNAQ	0.000140681	1.40126	0.325243	0.133214	0.000140681	Activated Granulocyte
CDCA7L	0.000177987	2.84952	0.223301	0.0338538	0.000177987	Activated Granulocyte
ALDH3B1	0.000184491	2.06312	0.257282	0.0698866	0.000184491	Activated Granulocyte
IL17RA	0.00018487	0.958906	0.432039	0.251758	0.00018487	Activated Granulocyte
IRS2	0.000191058	1.54864	0.305825	0.120162	0.000191058	Activated Granulocyte
ENO1	0.000202751	0.615837	0.713592	0.53391	0.000202751	Activated Granulocyte
IVNS1ABP	0.000208801	1.36718	0.34466	0.163698	0.000208801	Activated Granulocyte
TUBA4A	0.000234179	1.70073	0.286408	0.1021	0.000234179	Activated Granulocyte
NADK	0.000254312	1.20248	0.349515	0.16244	0.000254312	Activated Granulocyte
NSUN5	0.000255273	1.98504	0.257282	0.0719083	0.000255273	Activated Granulocyte
CLC	0.000266706	5.96442	0.18932	0.00357183	0.000266706	Activated Granulocyte
CLEC5A	0.000329937	4.37686	0.194175	0.0104235	0.000329937	Activated Granulocyte
CD59	0.000360537	2.14216	0.247573	0.0663821	0.000360537	Activated Granulocyte
CCDC125	0.000472479	3.06448	0.208738	0.0286645	0.000472479	Activated Granulocyte
AGO4	0.000495548	1.183	0.34466	0.168011	0.000495548	Activated Granulocyte
CSGALNACT2	0.000537356	1.19087	0.339806	0.159901	0.000537356	Activated Granulocyte
PRTN3	0.000575868	8.59303	0.179612	0.000853645	0.000575868	Activated Granulocyte
COL17A1	0.000582166	7.8469	0.179612	0.000898574	0.000582166	Activated Granulocyte
RRAGD	0.000616656	3.11285	0.203883	0.0260362	0.000616656	Activated Granulocyte
RALGAPA2	0.000662122	1.67707	0.26699	0.0893407	0.000662122	Activated Granulocyte
JDP2	0.000667874	2.68701	0.213592	0.0366169	0.000667874	Activated Granulocyte
NQO2	0.000862163	2.25641	0.228155	0.0546333	0.000862163	Activated Granulocyte
MYH9	0.000914425	0.465335	0.859223	0.775783	0.000914425	Activated Granulocyte
ACSL1	0.000998743	1.21584	0.315534	0.13883	0.000998743	Activated Granulocyte
SEC63	0.00112527	1.07763	0.349515	0.180366	0.00112527	Activated Granulocyte
ORM1	0.00113012	6.39981	0.174757	0.00247108	0.00113012	Activated Granulocyte
STX3	0.00117609	2.1108	0.228155	0.0564753	0.00117609	Activated Granulocyte
KIF5B	0.00127815	0.784588	0.466019	0.302752	0.00127815	Activated Granulocyte
FLOT1	0.00135534	1.04592	0.359223	0.192385	0.00135534	Activated Granulocyte
CNN2	0.00163233	1.14593	0.334951	0.169426	0.00163233	Activated Granulocyte
MCU	0.00164217	3.06485	0.194175	0.0259238	0.00164217	Activated Granulocyte
AGTPBP1	0.00180119	1.15112	0.334951	0.172122	0.00180119	Activated Granulocyte
FLOT2	0.00182938	1.17767	0.330097	0.166438	0.00182938	Activated Granulocyte
PPP1R15A	0.00203164	0.777318	0.451456	0.284646	0.00203164	Activated Granulocyte
MSRB3	0.00206536	4.42442	0.174757	0.00842413	0.00206536	Activated Granulocyte
GPR160	0.00228721	2.85076	0.194175	0.0290464	0.00228721	Activated Granulocyte
RALB	0.00254914	1.25418	0.305825	0.145861	0.00254914	Activated Granulocyte
CLEC4D	0.00267226	3.03317	0.18932	0.0261036	0.00267226	Activated Granulocyte
ARRB2	0.00273258	0.805308	0.42233	0.262496	0.00273258	Activated Granulocyte
LIN7A	0.00275961	3.58874	0.179612	0.0164214	0.00275961	Activated Granulocyte
CPNE2	0.00285065	3.15622	0.184466	0.0212962	0.00285065	Activated Granulocyte
SLC40A1	0.00311417	2.2323	0.208738	0.046636	0.00311417	Activated Granulocyte
AFF2	0.00329254	5.74813	0.165049	0.00359429	0.00329254	Activated Granulocyte
QSOX1	0.00356037	1.76941	0.237864	0.0791868	0.00356037	Activated Granulocyte
LTB4R	0.00366568	1.97091	0.223301	0.0646973	0.00366568	Activated Granulocyte
MICAL1	0.00366568	1.21252	0.305825	0.148512	0.00366568	Activated Granulocyte
HIST1H1E	0.00366568	0.859039	0.42233	0.276806	0.00366568	Activated Granulocyte
STAT3	0.00392791	0.714473	0.466019	0.313625	0.00392791	Activated Granulocyte
DOPEY2	0.00429653	1.90882	0.223301	0.0655509	0.00429653	Activated Granulocyte
SUCO	0.00430259	1.43246	0.26699	0.111019	0.00430259	Activated Granulocyte
STXBP5	0.00489543	2.0077	0.213592	0.056408	0.00489543	Activated Granulocyte
KIAA1715	0.00491525	1.9014	0.223301	0.067393	0.00491525	Activated Granulocyte
LAMP2	0.00514962	1.06936	0.325243	0.1732	0.00514962	Activated Granulocyte
FAM46A	0.00515422	1.78468	0.242718	0.0919016	0.00515422	Activated Granulocyte
GRK6	0.00542077	0.970033	0.364078	0.21586	0.00542077	Activated Granulocyte
ASAP1	0.00547336	1.24059	0.296117	0.144738	0.00547336	Activated Granulocyte
POLE	0.00562552	2.1972	0.203883	0.0487925	0.00562552	Activated Granulocyte
GMFG	0.00576462	0.619733	0.524272	0.38277	0.00576462	Activated Granulocyte
DNAJC5	0.00618238	1.39986	0.271845	0.122071	0.00618238	Activated Granulocyte
ERLIN1	0.00621005	2.32874	0.199029	0.0452881	0.00621005	Activated Granulocyte
YWHAB	0.00679699	0.416903	0.825243	0.678064	0.00679699	Activated Granulocyte
CD82	0.00742042	1.50015	0.242718	0.0891385	0.00742042	Activated Granulocyte
GYS1	0.00745811	2.64623	0.184466	0.0320117	0.00745811	Activated Granulocyte
CAT	0.00749822	1.21661	0.286408	0.136471	0.00749822	Activated Granulocyte
CHD7	0.0076709	1.50142	0.242718	0.0900146	0.0076709	Activated Granulocyte
MARCKS	0.0078965	1.21008	0.26699	0.111917	0.0078965	Activated Granulocyte
CFP	0.00793663	0.940883	0.330097	0.174683	0.00793663	Activated Granulocyte
ERG	0.00804974	5.5864	0.15534	0.00361676	0.00804974	Activated Granulocyte
PADI2	0.00805944	2.87752	0.179612	0.0283725	0.00805944	Activated Granulocyte
WSB1	0.00831112	0.910408	0.364078	0.219499	0.00831112	Activated Granulocyte
GBA	0.00893035	1.91157	0.208738	0.0580029	0.00893035	Activated Granulocyte
IRAK3	0.00933299	1.28291	0.26699	0.11641	0.00933299	Activated Granulocyte
GLT1D1	0.00954312	2.08066	0.203883	0.0554645	0.00954312	Activated Granulocyte
AP3S1	0.0102955	1.78521	0.218447	0.0709648	0.0102955	Activated Granulocyte
ARHGAP9	0.0104241	0.780704	0.407767	0.267505	0.0104241	Activated Granulocyte
ICAM3	0.0106952	0.679421	0.446602	0.301426	0.0106952	Activated Granulocyte
FOLR3	0.0106952	3.12184	0.169903	0.0214984	0.0106952	Activated Granulocyte
RGS19	0.0118916	1.00982	0.320388	0.175806	0.0118916	Activated Granulocyte
SLC16A3	0.0119938	1.63589	0.228155	0.0818825	0.0119938	Activated Granulocyte
PSTPIP2	0.0120747	1.86467	0.208738	0.0616646	0.0120747	Activated Granulocyte
SUSD3	0.0138228	2.38607	0.184466	0.0394249	0.0138228	Activated Granulocyte
ENTPD1	0.0140047	1.48833	0.237864	0.0942154	0.0140047	Activated Granulocyte
SLC2A5	0.0144764	4.09057	0.15534	0.0105807	0.0144764	Activated Granulocyte
SCD	0.0147742	2.52335	0.179612	0.035561	0.0147742	Activated Granulocyte
PHACTR2	0.01588	1.19925	0.276699	0.136044	0.01588	Activated Granulocyte
NFE2	0.0164047	1.5022	0.223301	0.0782658	0.0164047	Activated Granulocyte
SIRPA	0.0169427	1.25006	0.247573	0.101494	0.0169427	Activated Granulocyte
SRPK1	0.0179427	1.42301	0.23301	0.0903291	0.0179427	Activated Granulocyte
CAPG	0.0180897	1.15551	0.271845	0.130832	0.0180897	Activated Granulocyte
MAFG	0.0184738	2.34882	0.179612	0.0376053	0.0184738	Activated Granulocyte
HDAC4	0.0185088	1.77234	0.203883	0.06144	0.0185088	Activated Granulocyte
METTL9	0.0204378	0.855617	0.354369	0.218937	0.0204378	Activated Granulocyte
PDXK	0.0212323	1.25088	0.257282	0.118005	0.0212323	Activated Granulocyte
CSGALNACT1	0.0216718	1.96359	0.194175	0.0543188	0.0216718	Activated Granulocyte
P4HB	0.0236694	0.839562	0.378641	0.253622	0.0236694	Activated Granulocyte
ANP32E	0.0282045	0.805309	0.349515	0.215927	0.0282045	Activated Granulocyte
TMEM123	0.0290896	0.49239	0.543689	0.407593	0.0290896	Activated Granulocyte
KDM1B	0.0295699	1.31739	0.23301	0.0959452	0.0295699	Activated Granulocyte
CYBA	0.0295699	0.483368	0.553398	0.427429	0.0295699	Activated Granulocyte
MID1IP1	0.0300471	1.68095	0.203883	0.0680445	0.0300471	Activated Granulocyte
CLINT1	0.0307598	0.853973	0.334951	0.20501	0.0307598	Activated Granulocyte
CST7	0.0321781	0.995794	0.300971	0.16819	0.0321781	Activated Granulocyte
FAM105A	0.0327073	1.42458	0.223301	0.0888015	0.0327073	Activated Granulocyte
MXD1	0.0334533	1.33907	0.237864	0.10401	0.0334533	Activated Granulocyte
PRKCD	0.033668	1.12097	0.262136	0.126856	0.033668	Activated Granulocyte
SIRPB1	0.035728	1.31395	0.228155	0.0931596	0.035728	Activated Granulocyte
CEBPD	0.0365302	0.802621	0.315534	0.173694	0.0365302	Activated Granulocyte
LST1	0.0389999	0.721854	0.330097	0.187645	0.0389999	Activated Granulocyte
P2RY13	0.0405013	2.06129	0.179612	0.0478041	0.0405013	Activated Granulocyte
LRG1	0.0412475	3.41952	0.145631	0.0132315	0.0412475	Activated Granulocyte
RAB32	0.0449826	1.67825	0.194175	0.06299	0.0449826	Activated Granulocyte
MED12L	0.0463228	4.94565	0.135922	0.00530158	0.0463228	Activated Granulocyte
HLX	0.046687	2.02787	0.174757	0.0438953	0.046687	Activated Granulocyte
MS4A1	0	7.61305	0.926107	0.019883	0	B
CD74	0	3.31545	0.991035	0.491691	0	B
HLA-DRA	0	3.18421	0.935615	0.266033	0	B
BANK1	0	6.4445	0.717196	0.0178606	0	B
IGHM	0	3.60117	0.782939	0.134722	0	B
HLA-DRB1	0	2.49692	0.881282	0.322783	0	B
CD79A	0	5.56913	0.659332	0.0249025	0	B
HLA-DPB1	0	2.54109	0.827221	0.293713	0	B
HLA-DPA1	0	2.45035	0.778321	0.25268	0	B
RPS11	0	1.09695	0.98207	0.891009	0	B
RALGPS2	0	4.86539	0.581364	0.0348684	0	B
PAX5	0	6.70789	0.546319	0.0085039	0	B
LTB	0	2.21643	0.72752	0.247393	0	B
SWAP70	0	3.4102	0.580549	0.0903509	0	B
CD79B	0	4.44898	0.525944	0.0399123	0	B
BIRC3	0	2.74161	0.607172	0.150999	0	B
RPS5	0	1.31273	0.908992	0.655702	0	B
CD22	0	6.63488	0.485194	0.007846	0	B
RPL13A	0	1.05244	0.964684	0.821564	0	B
RPS8	0	1.12381	0.932355	0.7471	0	B
RPS6	0	0.946228	0.984515	0.892958	0	B
RPL13	0	1.00155	0.959794	0.817714	0	B
MT-ND4	0	0.898947	0.9837	0.919128	0	B
HLA-DQA1	0	3.21331	0.488183	0.0654727	0	B
RPL18	0	0.959615	0.938332	0.794201	0	B
RPLP2	0	1.01617	0.917957	0.736184	0	B
RPL11	0	0.900329	0.945124	0.810307	0	B
RPS18	0	0.960274	0.919859	0.77902	0	B
FCRL1	0	6.68953	0.40125	0.00548246	0	B
RPL8	0	0.895645	0.929367	0.798148	0	B
IGHD	0	6.08148	0.390655	0.00631092	0	B
FAM129C	0	5.65109	0.394186	0.0102339	0	B
EEF2	0	0.899789	0.923662	0.782505	0	B
RPS23	0	1.12301	0.819343	0.586672	0	B
MT-CO3	0	0.865542	0.953274	0.845443	0	B
RPL18A	0	1.08305	0.819071	0.606579	0	B
RPL19	5.28534e-293	0.775644	0.949199	0.85251	5.28534e-293	B
HLA-DMB	5.4477e-288	2.72709	0.445531	0.0897417	5.4477e-288	B
MT-ATP6	1.21107e-285	0.767044	0.975007	0.905117	1.21107e-285	B
MT-CO2	3.73827e-274	0.757531	0.968215	0.884503	3.73827e-274	B
WDFY4	1.66452e-273	3.16379	0.408585	0.0602339	1.66452e-273	B
MT-CYB	1.64079e-268	0.853645	0.932355	0.809089	1.64079e-268	B
CD19	5.86134e-268	5.47616	0.359413	0.0112086	5.86134e-268	B
MT-CO1	2.3848e-266	0.731792	0.98696	0.940911	2.3848e-266	B
RPS20	1.14544e-265	0.914756	0.863352	0.685867	1.14544e-265	B
RPS2	3.15002e-263	0.83139	0.919859	0.789303	3.15002e-263	B
RPL34	1.77905e-261	0.862916	0.892692	0.73192	1.77905e-261	B
RPL3	1.80561e-261	0.793916	0.960609	0.85095	1.80561e-261	B
BTG1	1.07816e-255	1.08769	0.778593	0.556092	1.07816e-255	B
RPS21	1.37718e-249	0.908965	0.842434	0.654605	1.37718e-249	B
GNB2L1	1.956e-234	0.761687	0.902472	0.778728	1.956e-234	B
TCF4	1.38166e-231	2.93012	0.385765	0.0655458	1.38166e-231	B
LINC00926	2.27704e-231	6.40089	0.329258	0.00516569	2.27704e-231	B
FAIM3	6.19684e-226	2.21605	0.433849	0.122076	6.19684e-226	B
HLA-DOA	5.10117e-225	4.14053	0.343385	0.0245614	5.10117e-225	B
RPL12	5.26373e-225	0.966324	0.766368	0.564888	5.26373e-225	B
RPS12	1.69341e-221	0.754673	0.924205	0.797368	1.69341e-221	B
RPS16	2.93845e-216	0.747237	0.904374	0.769152	2.93845e-216	B
EZR	1.49417e-214	1.18763	0.65906	0.420882	1.49417e-214	B
RPS19	5.52848e-212	0.739748	0.909535	0.782286	5.52848e-212	B
HLA-DQB1	4.50973e-211	2.65166	0.378701	0.0695663	4.50973e-211	B
RPL27A	3.33772e-210	0.707939	0.910894	0.789888	3.33772e-210	B
P2RX5	3.84867e-209	4.25289	0.329802	0.023075	3.84867e-209	B
RPL31	3.73239e-208	0.697922	0.932355	0.82271	3.73239e-208	B
GLTSCR2	1.32951e-206	0.969659	0.755773	0.518689	1.32951e-206	B
RPL10A	1.43759e-204	0.881997	0.795708	0.607529	1.43759e-204	B
JUN	6.62688e-204	1.40142	0.57756	0.307164	6.62688e-204	B
IRF8	1.06942e-202	2.26805	0.398533	0.0996101	1.06942e-202	B
CD52	2.50689e-202	1.14909	0.64602	0.384649	2.50689e-202	B
RPL32	2.95116e-201	0.859153	0.800869	0.611452	2.95116e-201	B
MT-RNR2	1.95968e-200	0.388922	1	0.999391	1.95968e-200	B
MEF2C	3.49062e-199	2.33889	0.398805	0.107066	3.49062e-199	B
FCRLA	2.35677e-198	6.57208	0.304265	0.00419103	2.35677e-198	B
CXCR4	8.75266e-196	1.66784	0.487096	0.210234	8.75266e-196	B
RPS27	1.9636e-190	0.922157	0.748166	0.52963	1.9636e-190	B
MT-ND1	3.0994e-190	0.655322	0.937517	0.85385	3.0994e-190	B
RPS4X	2.18724e-187	0.726284	0.894051	0.763231	2.18724e-187	B
HLA-DRB5	6.77045e-186	1.70505	0.448248	0.16133	6.77045e-186	B
RPLP0	1.28412e-183	0.819922	0.825591	0.642276	1.28412e-183	B
IGLC3	1.53542e-183	1.47643	0.459929	0.189474	1.53542e-183	B
RPSAP58	1.0419e-182	0.984365	0.696822	0.476535	1.0419e-182	B
RPS14	2.65908e-182	0.623918	0.947569	0.864766	2.65908e-182	B
RPL9	6.0284e-182	0.876997	0.756045	0.560404	6.0284e-182	B
POU2F2	9.86263e-178	1.59271	0.471068	0.200317	9.86263e-178	B
RPS13	2.21698e-177	0.7437	0.835099	0.685136	2.21698e-177	B
RPL5	2.63557e-176	0.771135	0.814181	0.647125	2.63557e-176	B
EEF1A1	9.09213e-173	0.563883	0.972018	0.907895	9.09213e-173	B
RPL7A	3.02378e-166	0.734124	0.815268	0.663036	3.02378e-166	B
MT-ND2	1.03509e-165	0.622654	0.909807	0.816862	1.03509e-165	B
TTN	1.21817e-165	2.29447	0.37354	0.107895	1.21817e-165	B
RPS27A	3.52597e-165	0.776992	0.796251	0.622539	3.52597e-165	B
RPLP1	1.15781e-164	0.630765	0.901929	0.799708	1.15781e-164	B
HLA-DMA	2.35406e-163	2.14521	0.368378	0.0981238	2.35406e-163	B
RPS3A	8.53196e-163	0.821788	0.755773	0.568592	8.53196e-163	B
SPIB	8.97537e-163	5.22697	0.280359	0.0083577	8.97537e-163	B
GGA2	2.78318e-162	2.09881	0.3768	0.1125	2.78318e-162	B
ADAM28	2.3097e-160	4.3195	0.287694	0.0188109	2.3097e-160	B
CCDC50	8.61429e-159	2.54907	0.336593	0.072271	8.61429e-159	B
CIITA	4.70662e-154	3.04491	0.308068	0.0449561	4.70662e-154	B
RPL4	2.72264e-153	0.609304	0.896767	0.801608	2.72264e-153	B
MARCH1	8.85902e-151	1.81473	0.39147	0.134479	8.85902e-151	B
CD37	2.53907e-150	2.22944	0.348818	0.0922758	2.53907e-150	B
SEL1L3	1.58663e-149	1.69907	0.397446	0.137354	1.58663e-149	B
SYK	2.39205e-147	1.25183	0.521869	0.283138	2.39205e-147	B
CXXC5	4.21528e-147	1.94086	0.36865	0.112841	4.21528e-147	B
STX7	3.66997e-146	1.93839	0.37354	0.123952	3.66997e-146	B
RPS3	3.36034e-140	0.602962	0.923662	0.816496	3.36034e-140	B
MTRNR2L8	1.71406e-139	0.494675	0.957077	0.923855	1.71406e-139	B
TSC22D3	1.48599e-138	1.18928	0.533007	0.318835	1.48599e-138	B
FAU	9.92336e-138	0.662983	0.800598	0.676803	9.92336e-138	B
RPL35A	1.18763e-136	0.676784	0.798968	0.660502	1.18763e-136	B
MT-ND5	4.42843e-136	0.596345	0.898941	0.799951	4.42843e-136	B
RPL35	8.96406e-133	0.736969	0.736485	0.580336	8.96406e-133	B
RPL23	3.65217e-132	0.689602	0.780494	0.641667	3.65217e-132	B
FCRL2	2.32837e-131	5.68056	0.250204	0.00616472	2.32837e-131	B
PLEKHA2	2.66143e-131	1.48646	0.425971	0.198806	2.66143e-131	B
RPSA	6.31668e-130	0.914734	0.617495	0.420517	6.31668e-130	B
STRBP	8.97027e-127	2.98702	0.282804	0.0451023	8.97027e-127	B
BCL11A	1.15861e-126	3.75746	0.261885	0.0225146	1.15861e-126	B
SNX2	3.70196e-123	1.57059	0.391741	0.165911	3.70196e-123	B
MT-ND6	1.49329e-120	0.677002	0.783211	0.638085	1.49329e-120	B
RPS29	2.77142e-120	0.704392	0.739201	0.57249	2.77142e-120	B
TCL1A	8.83322e-120	6.02762	0.237707	0.00462963	8.83322e-120	B
FOXP1	4.07276e-119	1.12591	0.500136	0.291155	4.07276e-119	B
PRKCB	1.10453e-118	0.9208	0.594947	0.404337	1.10453e-118	B
RPL37A	5.39513e-118	0.65023	0.76501	0.630653	5.39513e-118	B
CD69	6.0894e-118	1.73678	0.365662	0.145249	6.0894e-118	B
MT-ND3	1.56674e-117	0.809036	0.658788	0.491326	1.56674e-117	B
RPS28	7.35513e-116	0.775404	0.666667	0.500463	7.35513e-116	B
ORAI2	1.15172e-115	1.93825	0.329802	0.105385	1.15172e-115	B
FCRL5	4.88906e-112	3.73747	0.249389	0.0252437	4.88906e-112	B
FCRL3	5.69171e-110	2.2599	0.300462	0.081652	5.69171e-110	B
BLK	1.39331e-109	5.71902	0.227927	0.00492203	1.39331e-109	B
SP140	1.12398e-108	1.67211	0.352078	0.138475	1.12398e-108	B
RPL15	3.95944e-107	0.58939	0.793263	0.678704	3.95944e-107	B
OSBPL10	1.34511e-103	3.94384	0.234719	0.0184942	1.34511e-103	B
MTRNR2L12	9.22737e-103	0.471889	0.898941	0.846905	9.22737e-103	B
RPL7	3.46401e-100	0.630432	0.741918	0.600828	3.46401e-100	B
SNX22	5.13102e-100	5.6159	0.218419	0.00553119	5.13102e-100	B
RPL27	7.33277e-99	0.596474	0.754143	0.63962	7.33277e-99	B
PNISR	1.11687e-97	0.831894	0.572127	0.391764	1.11687e-97	B
TLR10	6.73635e-97	5.47986	0.215431	0.00589669	6.73635e-97	B
RPL10	9.34999e-97	0.680923	0.690573	0.538036	9.34999e-97	B
SMC6	6.21513e-96	2.03294	0.292855	0.087768	6.21513e-96	B
RPS17L	2.31065e-95	0.712004	0.648193	0.494128	2.31065e-95	B
PPAPDC1B	1.01292e-94	2.68736	0.255637	0.0512183	1.01292e-94	B
EEF1B2	4.21409e-94	0.892649	0.532192	0.35385	4.21409e-94	B
MALAT1	2.56105e-92	0.507153	0.998642	0.978533	2.56105e-92	B
RPS9	6.43153e-92	0.595993	0.740016	0.620443	6.43153e-92	B
AFF3	9.36154e-91	4.34493	0.215159	0.0125	9.36154e-91	B
RPL14	1.50926e-90	0.529124	0.806574	0.696686	1.50926e-90	B
MYCBP2	1.63786e-90	0.774199	0.594404	0.427729	1.63786e-90	B
TSPAN3	1.10451e-89	2.23853	0.26759	0.0684942	1.10451e-89	B
PTPRCAP	2.17018e-89	0.763734	0.58897	0.395127	2.17018e-89	B
RP11-220I1.1	1.89693e-85	1.55202	0.320293	0.127875	1.89693e-85	B
LAPTM5	5.00045e-85	0.580362	0.771258	0.627827	5.00045e-85	B
RP11-94L15.2	9.0011e-83	1.01839	0.423526	0.232359	9.0011e-83	B
RPL39	2.13402e-82	0.79584	0.542244	0.375341	2.13402e-82	B
IL4R	3.00452e-82	1.81868	0.319207	0.144518	3.00452e-82	B
CHD7	1.18274e-81	2.05483	0.265417	0.0750487	1.18274e-81	B
RPS15	2.61875e-81	0.581965	0.70796	0.588255	2.61875e-81	B
CTA-250D10.23	1.34389e-80	6.46982	0.193697	0.00250975	1.34389e-80	B
PPM1K	4.73199e-80	1.44525	0.324097	0.136988	4.73199e-80	B
SMIM14	8.64013e-80	2.04353	0.266232	0.0796296	8.64013e-80	B
JMJD1C	1.67452e-79	1.04843	0.42896	0.255312	1.67452e-79	B
NAP1L1	1.73119e-78	0.725161	0.559087	0.390911	1.73119e-78	B
IL24	1.28215e-76	2.08594	0.252649	0.0675195	1.28215e-76	B
PARP1	4.73844e-75	1.01335	0.41266	0.235989	4.73844e-75	B
JUND	1.45872e-74	1.11533	0.382505	0.207432	1.45872e-74	B
KIAA0226L	3.33002e-74	4.56399	0.192611	0.00930799	3.33002e-74	B
NCOA3	9.12379e-74	1.12726	0.375985	0.20173	9.12379e-74	B
HSP90AB1	2.38555e-72	0.585012	0.687585	0.554386	2.38555e-72	B
TBC1D9	2.71115e-72	2.50876	0.228742	0.049732	2.71115e-72	B
RPL37	5.20762e-72	0.614988	0.633523	0.495614	5.20762e-72	B
IGHG1	2.88022e-71	0.582916	0.301005	0.113572	2.88022e-71	B
RPL38	8.90769e-71	0.624612	0.621299	0.476779	8.90769e-71	B
GNG7	1.44559e-69	3.55901	0.196414	0.019152	1.44559e-69	B
RPS7	1.66729e-69	0.68968	0.565607	0.422393	1.66729e-69	B
ITSN2	2.85098e-69	0.935559	0.431405	0.26942	2.85098e-69	B
PRDM2	5.08653e-69	1.07349	0.377615	0.209113	5.08653e-69	B
SLC38A1	9.55048e-69	0.740802	0.534366	0.372929	9.55048e-69	B
CAMK1D	1.13017e-66	1.68385	0.26759	0.0961745	1.13017e-66	B
TXNIP	1.15616e-66	0.504569	0.899756	0.816277	1.15616e-66	B
FCER2	1.62198e-66	5.60562	0.177941	0.0044347	1.62198e-66	B
GAPT	1.8416e-65	2.56336	0.212171	0.0404483	1.8416e-65	B
MAP3K1	1.30225e-64	0.973044	0.398805	0.235721	1.30225e-64	B
COBLL1	5.22585e-64	3.31103	0.192611	0.0229045	5.22585e-64	B
MT-ATP8	8.10467e-64	0.727523	0.517794	0.374074	8.10467e-64	B
DNAJC10	8.63998e-64	1.30686	0.312143	0.148099	8.63998e-64	B
IFT57	1.38402e-63	2.60788	0.208639	0.0399366	1.38402e-63	B
BACH2	2.67797e-63	2.51469	0.212986	0.045078	2.67797e-63	B
ZFP36L1	2.68524e-63	0.995922	0.393371	0.235185	2.68524e-63	B
FCHSD2	4.05806e-63	1.73873	0.257539	0.0915448	4.05806e-63	B
DDX17	4.31664e-61	0.538817	0.667482	0.548684	4.31664e-61	B
PARP15	7.15664e-61	1.75492	0.24803	0.083845	7.15664e-61	B
TPD52	8.68173e-61	1.92584	0.232274	0.0666667	8.68173e-61	B
TCF3	1.49542e-60	1.68843	0.253735	0.0906189	1.49542e-60	B
PLEKHG1	8.73001e-60	5.13663	0.170062	0.00560429	8.73001e-60	B
RAB30	1.19953e-59	2.64459	0.200489	0.0368421	1.19953e-59	B
SPTBN1	1.19085e-58	0.722476	0.491714	0.341374	1.19085e-58	B
HVCN1	1.2936e-58	2.59519	0.200761	0.0386696	1.2936e-58	B
ITPR1	4.91898e-58	1.60843	0.260255	0.10134	4.91898e-58	B
RPL23A	3.06321e-57	0.741267	0.466993	0.320443	3.06321e-57	B
PIKFYVE	6.91724e-57	1.28662	0.29856	0.143202	6.91724e-57	B
RPL6	1.47973e-56	0.466381	0.713665	0.620151	1.47973e-56	B
RPL22	1.72971e-56	0.586081	0.588427	0.460234	1.72971e-56	B
PDLIM1	2.68476e-56	2.71644	0.191252	0.0319201	2.68476e-56	B
RPS25	1.31696e-55	0.64921	0.524586	0.387671	1.31696e-55	B
SRRM2	9.81504e-55	0.506409	0.683782	0.577388	9.81504e-55	B
METTL7A	1.89091e-54	1.28043	0.291497	0.138938	1.89091e-54	B
DGKD	3.9602e-54	1.11776	0.32301	0.172125	3.9602e-54	B
TRAF5	8.20264e-54	1.79585	0.228471	0.0735136	8.20264e-54	B
HLA-DOB	5.77717e-53	4.66828	0.161913	0.00718811	5.77717e-53	B
KIAA0040	5.93235e-53	1.28704	0.28715	0.136842	5.93235e-53	B
ZNF318	6.49345e-53	1.38123	0.282532	0.135185	6.49345e-53	B
ATP2B1	2.39079e-52	1.09417	0.327357	0.180434	2.39079e-52	B
IGLC2	5.84787e-52	0.611372	0.25618	0.0961014	5.84787e-52	B
POU2AF1	1.10786e-50	2.12172	0.196957	0.0444444	1.10786e-50	B
CD83	6.3899e-50	2.14811	0.201304	0.0519737	6.3899e-50	B
BLNK	1.76915e-49	3.5437	0.165173	0.015692	1.76915e-49	B
PTMA	2.02179e-49	0.415555	0.7373	0.644006	2.02179e-49	B
GAS5	2.63794e-49	0.82403	0.381146	0.233601	2.63794e-49	B
REL	2.92292e-49	1.29681	0.274654	0.12963	2.92292e-49	B
SMCHD1	4.79745e-47	0.539577	0.583809	0.465741	4.79745e-47	B
CDCA7L	8.79896e-47	3.05571	0.167889	0.0227827	8.79896e-47	B
TNFRSF13C	1.00792e-46	5.93201	0.148058	0.00272904	1.00792e-46	B
PDE4B	6.06592e-46	1.62412	0.223852	0.0809698	6.06592e-46	B
KDM4B	9.31791e-46	1.51513	0.237979	0.0969542	9.31791e-46	B
USP6NL	1.14231e-45	2.82576	0.170606	0.0273879	1.14231e-45	B
SEC62	2.79246e-45	0.758419	0.410215	0.278509	2.79246e-45	B
VPS13C	3.38194e-45	0.582995	0.535181	0.417812	3.38194e-45	B
DENND5B	3.45791e-45	2.57988	0.175224	0.0326754	3.45791e-45	B
SP100	9.837e-45	0.549943	0.557729	0.444225	9.837e-45	B
PLCG2	1.43882e-44	1.52218	0.230372	0.0901072	1.43882e-44	B
EIF4A2	1.27649e-43	0.600992	0.498234	0.377096	1.27649e-43	B
CD82	1.31383e-43	1.62278	0.217604	0.0783869	1.31383e-43	B
PNRC1	4.30224e-43	0.601265	0.494703	0.374293	4.30224e-43	B
RPL24	4.81009e-43	0.465379	0.628905	0.529995	4.81009e-43	B
GOLGA8A	1.44814e-42	0.75134	0.378701	0.242519	1.44814e-42	B
LBH	3.13668e-42	0.914436	0.321108	0.185063	3.13668e-42	B
CD40	7.17266e-42	3.35854	0.154306	0.0170078	7.17266e-42	B
SMAP2	1.06307e-41	0.599244	0.499864	0.382919	1.06307e-41	B
UBA52	1.66828e-41	0.38305	0.723988	0.651316	1.66828e-41	B
SYNGR2	1.50046e-40	0.924749	0.317577	0.185624	1.50046e-40	B
LRMP	5.10524e-40	1.31154	0.246129	0.115058	5.10524e-40	B
DMXL1	7.13727e-40	1.34823	0.238522	0.106896	7.13727e-40	B
PABPC1	7.94988e-40	0.301894	0.933714	0.874025	7.94988e-40	B
CDK14	9.3299e-40	3.39521	0.150231	0.0165936	9.3299e-40	B
TNFRSF13B	9.53633e-40	2.9931	0.155393	0.0216862	9.53633e-40	B
ZCCHC7	2.0745e-39	1.82045	0.195599	0.0637183	2.0745e-39	B
DAPP1	5.61518e-39	1.52215	0.214344	0.0832602	5.61518e-39	B
ATP2A3	6.0002e-39	1.18063	0.253464	0.12271	6.0002e-39	B
ARGLU1	1.5377e-38	0.633606	0.444988	0.326048	1.5377e-38	B
CNR2	1.75942e-38	3.9239	0.142081	0.0103801	1.75942e-38	B
GOLGA8B	1.80702e-38	0.753619	0.353437	0.22154	1.80702e-38	B
CIRBP	3.71484e-38	0.650938	0.427601	0.307724	3.71484e-38	B
SNX29P2	6.58065e-38	3.50071	0.145884	0.0154727	6.58065e-38	B
RASGRP2	6.78496e-38	0.908581	0.310785	0.183942	6.78496e-38	B
TNFAIP8	3.98287e-37	0.827357	0.329802	0.203436	3.98287e-37	B
EEF1D	5.07357e-37	0.58118	0.465091	0.34771	5.07357e-37	B
QRSL1	5.45296e-37	2.26556	0.167617	0.0389864	5.45296e-37	B
BTK	8.06298e-37	1.38646	0.222494	0.0956384	8.06298e-37	B
HLA-DQA2	1.13309e-36	2.62516	0.155664	0.0271686	1.13309e-36	B
RPL36	1.81017e-36	0.658062	0.400978	0.279557	1.81017e-36	B
SEMA4B	1.91052e-36	2.64881	0.155393	0.0275097	1.91052e-36	B
ADRBK2	2.46843e-36	1.27322	0.232546	0.105677	2.46843e-36	B
FGD2	2.6207e-36	1.37533	0.219234	0.0920322	2.6207e-36	B
ARHGAP17	9.18033e-36	1.50645	0.207009	0.0814815	9.18033e-36	B
TMEM154	1.23892e-35	1.35079	0.221407	0.0962476	1.23892e-35	B
PNN	1.54734e-35	0.723561	0.372725	0.252412	1.54734e-35	B
CNTRL	2.80185e-35	0.757111	0.355067	0.23499	2.80185e-35	B
PCDH9	3.79306e-35	4.55802	0.132573	0.00684698	3.79306e-35	B
RASGRP3	4.28764e-35	3.12794	0.143983	0.0184454	4.28764e-35	B
MKNK2	5.39377e-35	0.927413	0.295844	0.174683	5.39377e-35	B
CHD2	5.42952e-35	0.549677	0.480304	0.365619	5.42952e-35	B
PLEKHF2	7.31603e-35	1.54437	0.200489	0.0763889	7.31603e-35	B
PPP1R16B	8.80601e-35	1.17582	0.239609	0.115765	8.80601e-35	B
SETBP1	2.34137e-34	1.73473	0.187992	0.0650828	2.34137e-34	B
RPL26	2.85864e-34	0.581047	0.445259	0.332749	2.85864e-34	B
CD72	3.98154e-34	4.5327	0.130399	0.00648148	3.98154e-34	B
NBPF10	5.38107e-34	0.697011	0.382233	0.26691	5.38107e-34	B
PARP14	5.74315e-34	0.630299	0.42244	0.309966	5.74315e-34	B
HNRNPDL	1.00672e-33	0.469755	0.552296	0.446759	1.00672e-33	B
KIAA1033	1.09528e-33	1.01924	0.267319	0.147417	1.09528e-33	B
PTPN6	1.82617e-33	0.633927	0.406955	0.293153	1.82617e-33	B
ODC1	4.08389e-33	1.19323	0.227927	0.106701	4.08389e-33	B
HLA-DQB2	6.79519e-33	3.11143	0.138278	0.0164961	6.79519e-33	B
NCF1	6.9762e-33	0.900172	0.265145	0.140229	6.9762e-33	B
TRIO	9.89425e-33	1.5417	0.193969	0.0735624	9.89425e-33	B
SRSF5	1.51051e-32	0.41764	0.602825	0.507359	1.51051e-32	B
RPL30	1.62759e-32	0.634665	0.396631	0.284454	1.62759e-32	B
EIF4B	1.74833e-32	0.426948	0.583809	0.479751	1.74833e-32	B
CSNK1G3	2.75404e-32	1.11505	0.241782	0.123611	2.75404e-32	B
TAGAP	1.10194e-31	0.859997	0.310513	0.198757	1.10194e-31	B
PKIG	2.01359e-31	4.43254	0.125238	0.00633528	2.01359e-31	B
KIAA0125	2.25338e-31	3.24069	0.133659	0.0147661	2.25338e-31	B
PAWR	2.63241e-31	3.80209	0.129041	0.0104776	2.63241e-31	B
ADAM19	2.64319e-31	1.43306	0.196686	0.0785819	2.64319e-31	B
SP110	3.0662e-31	0.718539	0.343657	0.230556	3.0662e-31	B
MGEA5	3.35242e-31	0.562788	0.444716	0.336842	3.35242e-31	B
EBF1	3.7526e-31	5.58403	0.121163	0.00275341	3.7526e-31	B
RPL21	5.69747e-31	0.658604	0.372453	0.261793	5.69747e-31	B
BTLA	7.441e-31	2.88304	0.138278	0.0205897	7.441e-31	B
FCGR2B	1.24038e-30	3.16082	0.133388	0.0160575	1.24038e-30	B
MBD4	2.74734e-30	1.22714	0.217061	0.101584	2.74734e-30	B
BCL7A	5.35292e-30	3.45851	0.129313	0.0133285	5.35292e-30	B
STAP1	5.58928e-30	3.62659	0.127411	0.0113791	5.58928e-30	B
HHEX	5.63566e-30	1.62316	0.179571	0.0642788	5.63566e-30	B
KIAA0430	7.38351e-30	0.842797	0.299919	0.189352	7.38351e-30	B
RBM26	2.04499e-29	0.812171	0.299919	0.188913	2.04499e-29	B
BTG2	4.47513e-29	0.798308	0.308612	0.199001	4.47513e-29	B
IKZF3	7.12104e-29	0.943637	0.253464	0.14018	7.12104e-29	B
GUCD1	5.9491e-28	1.49576	0.183917	0.0731725	5.9491e-28	B
SEPT6	6.94668e-28	0.576413	0.395001	0.28867	6.94668e-28	B
SF3B1	9.6195e-28	0.34159	0.664765	0.593981	9.6195e-28	B
ARID1B	1.01997e-27	0.88035	0.27085	0.16211	1.01997e-27	B
BASP1	1.83437e-27	1.29736	0.189894	0.0786062	1.83437e-27	B
TMED8	2.07804e-27	1.50671	0.179299	0.0692495	2.07804e-27	B
TRAK1	2.24222e-27	1.34944	0.195327	0.086038	2.24222e-27	B
TLE1	2.38969e-27	2.32939	0.141266	0.0306287	2.38969e-27	B
MTSS1	2.53039e-27	0.987656	0.237435	0.12712	2.53039e-27	B
C6orf48	4.28904e-27	0.7841	0.293942	0.187256	4.28904e-27	B
DDX5	6.47409e-27	0.261716	0.839717	0.79386	6.47409e-27	B
EIF1	8.54995e-27	0.294212	0.742733	0.689254	8.54995e-27	B
MTRNR2L10	1.12788e-26	0.372942	0.628905	0.555775	1.12788e-26	B
CAMK2D	1.22805e-26	1.44898	0.182016	0.0735136	1.22805e-26	B
BCL2	1.44677e-26	0.666791	0.303722	0.192081	1.44677e-26	B
CYB561A3	1.75308e-26	2.32945	0.138278	0.0293616	1.75308e-26	B
MACROD2	3.06271e-26	5.52743	0.111383	0.00287524	3.06271e-26	B
SNRNP70	8.74275e-26	0.673736	0.32627	0.222003	8.74275e-26	B
ABLIM1	1.22158e-25	0.610132	0.314317	0.201901	1.22158e-25	B
MT-ND4L	4.6864e-25	0.656244	0.334148	0.234405	4.6864e-25	B
PPP3CA	5.34396e-25	0.834264	0.27248	0.17037	5.34396e-25	B
ZBTB10	5.64576e-25	1.54125	0.172507	0.0680556	5.64576e-25	B
HIP1R	6.17262e-25	2.66481	0.127411	0.0217836	6.17262e-25	B
SNX29	7.20943e-25	1.53204	0.170877	0.0663743	7.20943e-25	B
NFKBIA	7.98354e-25	0.39773	0.550666	0.453289	7.98354e-25	B
ARID5B	8.93974e-25	0.822237	0.26922	0.166496	8.93974e-25	B
TSPAN13	1.05283e-24	3.67713	0.114643	0.00935673	1.05283e-24	B
CPNE5	1.46735e-24	3.04865	0.120891	0.0160819	1.46735e-24	B
TP53INP1	1.51698e-24	1.25792	0.193697	0.0901072	1.51698e-24	B
EAF2	1.59677e-24	1.71781	0.155393	0.0509259	1.59677e-24	B
SLC25A6	1.72271e-24	0.409687	0.525944	0.437135	1.72271e-24	B
WHSC1L1	2.36087e-24	0.613519	0.359957	0.263158	2.36087e-24	B
CD1C	4.90071e-24	3.37138	0.114371	0.0104288	4.90071e-24	B
NBEAL1	6.77993e-24	0.736236	0.289867	0.189498	6.77993e-24	B
MDM4	9.22083e-24	0.815014	0.270035	0.170663	9.22083e-24	B
MGAT5	1.06677e-23	1.32699	0.182831	0.0810916	1.06677e-23	B
FAM65B	1.11996e-23	0.366601	0.581364	0.497563	1.11996e-23	B
UVRAG	1.22774e-23	1.27623	0.184461	0.0824318	1.22774e-23	B
TNRC6B	1.32744e-23	0.523671	0.396088	0.298294	1.32744e-23	B
CHD9	2.65463e-23	0.843485	0.260527	0.161915	2.65463e-23	B
RCSD1	3.39547e-23	0.487592	0.441456	0.353338	3.39547e-23	B
TAF7	3.96828e-23	0.616867	0.339582	0.243519	3.96828e-23	B
ZBTB18	5.08178e-23	1.5373	0.162999	0.0623294	5.08178e-23	B
RHOH	7.2468e-23	1.11005	0.198859	0.0983918	7.2468e-23	B
ICOSLG	7.95751e-23	3.37761	0.113013	0.0119883	7.95751e-23	B
ANKRD13A	1.16831e-22	0.879361	0.245585	0.147417	1.16831e-22	B
VPREB3	1.46813e-22	6.72069	0.101603	0.00107212	1.46813e-22	B
AIM2	2.29465e-22	2.96216	0.116816	0.0169591	2.29465e-22	B
ISG20	3.80419e-22	0.618946	0.306167	0.205872	3.80419e-22	B
RBM6	4.05682e-22	0.615954	0.335778	0.241252	4.05682e-22	B
DBNL	4.89969e-22	0.63836	0.324368	0.230848	4.89969e-22	B
SCRN1	8.78167e-22	1.3658	0.170334	0.0722953	8.78167e-22	B
BOD1L1	1.08276e-21	0.49896	0.413203	0.32461	1.08276e-21	B
ZNF107	1.31556e-21	1.78708	0.143439	0.0455897	1.31556e-21	B
SAV1	1.64606e-21	2.09396	0.130671	0.0328216	1.64606e-21	B
SCIMP	1.90848e-21	1.3507	0.173322	0.0765838	1.90848e-21	B
HDAC9	3.39888e-21	1.86228	0.138821	0.0419347	3.39888e-21	B
RABEP1	3.71777e-21	0.900041	0.23336	0.138621	3.71777e-21	B
PDCD4	7.95357e-21	0.631983	0.302907	0.208431	7.95357e-21	B
FAM214A	8.75496e-21	1.15082	0.183374	0.0872807	8.75496e-21	B
TRIM38	8.85968e-21	0.80934	0.254007	0.160867	8.85968e-21	B
ZCCHC11	9.24534e-21	0.803678	0.24966	0.155897	9.24534e-21	B
ZFAS1	1.05695e-20	0.675886	0.29041	0.197515	1.05695e-20	B
PDE7A	1.47853e-20	0.986969	0.207824	0.112963	1.47853e-20	B
SETX	2.09254e-20	0.384238	0.514534	0.435234	2.09254e-20	B
KMT2E	2.22237e-20	0.396917	0.480033	0.392861	2.22237e-20	B
ELOVL5	3.36173e-20	0.814652	0.24477	0.152437	3.36173e-20	B
RPS15A	4.71141e-20	0.480373	0.3931	0.305507	4.71141e-20	B
SYPL1	4.80216e-20	1.57464	0.148058	0.0538255	4.80216e-20	B
RP11-861A13.4	6.09218e-20	2.56003	0.115458	0.0212232	6.09218e-20	B
RPL41	6.98987e-20	0.541659	0.344472	0.255434	6.98987e-20	B
RHOBTB2	1.41556e-19	2.61046	0.113828	0.0204678	1.41556e-19	B
ANAPC16	1.46986e-19	0.720569	0.265417	0.174927	1.46986e-19	B
SNHG7	2.02196e-19	1.51076	0.149688	0.057115	2.02196e-19	B
TSPAN33	2.94215e-19	2.71859	0.109209	0.0163743	2.94215e-19	B
ADD1	6.98725e-19	0.4287	0.442271	0.365741	6.98725e-19	B
RPS24	9.37362e-19	0.306132	0.612062	0.547027	9.37362e-19	B
IQSEC1	1.05081e-18	0.655131	0.286335	0.198733	1.05081e-18	B
NPM1	1.12844e-18	0.384067	0.450693	0.359942	1.12844e-18	B
CCNG2	1.20245e-18	1.60444	0.141809	0.051194	1.20245e-18	B
RPL29	2.51415e-18	0.578546	0.312958	0.225926	2.51415e-18	B
SIK1	2.96347e-18	1.68919	0.137734	0.04827	2.96347e-18	B
PMAIP1	3.3988e-18	1.37526	0.157566	0.0686891	3.3988e-18	B
APPL1	7.57822e-18	0.857746	0.224939	0.138596	7.57822e-18	B
ZNF395	1.14355e-17	1.6511	0.134474	0.0460526	1.14355e-17	B
SETD2	1.16757e-17	0.45649	0.395273	0.313718	1.16757e-17	B
ST6GAL1	1.38161e-17	0.63754	0.272209	0.18482	1.38161e-17	B
RPL28	1.54212e-17	0.394786	0.442814	0.363694	1.54212e-17	B
ANKRD12	1.974e-17	0.395003	0.447161	0.369103	1.974e-17	B
MARCKS	2.23798e-17	0.900533	0.193969	0.105336	2.23798e-17	B
LUC7L3	2.24142e-17	0.48734	0.357783	0.275	2.24142e-17	B
IER5	2.38988e-17	0.81201	0.220321	0.133333	2.38988e-17	B
PFDN5	2.59614e-17	0.308846	0.57919	0.512524	2.59614e-17	B
RBM39	2.83817e-17	0.289227	0.619125	0.559844	2.83817e-17	B
FNBP4	3.04369e-17	0.598479	0.299647	0.216399	3.04369e-17	B
MAP4K4	4.06978e-17	0.561111	0.318663	0.23616	4.06978e-17	B
SP140L	5.29116e-17	1.00355	0.183646	0.0971735	5.29116e-17	B
MPRIP	6.58589e-17	0.625075	0.278185	0.194298	6.58589e-17	B
PLEKHO1	6.75921e-17	0.53173	0.295572	0.206555	6.75921e-17	B
ARHGAP24	7.13371e-17	2.67705	0.104319	0.0177632	7.13371e-17	B
JUNB	8.35395e-17	0.420989	0.421081	0.345224	8.35395e-17	B
TAF1D	9.36717e-17	0.803338	0.222766	0.13828	9.36717e-17	B
ALOX5	1.11436e-16	0.844499	0.204021	0.11769	1.11436e-16	B
TPT1	1.42301e-16	0.175281	0.932899	0.904532	1.42301e-16	B
C1orf63	1.83645e-16	0.491444	0.35072	0.27098	1.83645e-16	B
LY86	2.15899e-16	1.16337	0.161641	0.0766813	2.15899e-16	B
RNF141	2.24225e-16	1.24047	0.155664	0.0708821	2.24225e-16	B
QSOX2	2.79912e-16	2.22713	0.110296	0.0253655	2.79912e-16	B
WDR11	3.44904e-16	0.947615	0.186362	0.101949	3.44904e-16	B
BACE2	3.74132e-16	4.8686	0.0880196	0.00326511	3.74132e-16	B
B4GALT1	3.76201e-16	0.629162	0.274382	0.193421	3.76201e-16	B
MIS18BP1	3.94888e-16	0.724289	0.239337	0.156701	3.94888e-16	B
FOXO1	5.90844e-16	0.899462	0.194512	0.11116	5.90844e-16	B
CCNI	6.54189e-16	0.302336	0.566694	0.508212	6.54189e-16	B
RNASET2	7.1659e-16	0.490172	0.320837	0.23711	7.1659e-16	B
ADK	7.72371e-16	1.52102	0.134746	0.0512914	7.72371e-16	B
LAT2	1.0416e-15	0.706967	0.236892	0.154557	1.0416e-15	B
P2RY10	1.2573e-15	2.19561	0.108666	0.0254873	1.2573e-15	B
ZDHHC21	1.31196e-15	1.96461	0.114371	0.0312378	1.31196e-15	B
TRA2B	2.49172e-15	0.399549	0.439011	0.371296	2.49172e-15	B
HMGN1	3.79873e-15	0.604149	0.26433	0.183772	3.79873e-15	B
HNRNPH1	4.09968e-15	0.329799	0.504482	0.435697	4.09968e-15	B
MAP4K1	4.40047e-15	0.944796	0.181201	0.100097	4.40047e-15	B
TAPT1	5.08345e-15	1.51671	0.133116	0.0521199	5.08345e-15	B
BBX	6.00499e-15	0.554583	0.294485	0.216813	6.00499e-15	B
H3F3B	6.2303e-15	0.224694	0.761206	0.728728	6.2303e-15	B
GSAP	7.0431e-15	0.806558	0.199402	0.118202	7.0431e-15	B
TTC3	7.0431e-15	0.430262	0.372996	0.29576	7.0431e-15	B
EML4	9.61409e-15	0.587995	0.272752	0.194664	9.61409e-15	B
TLK1	1.02355e-14	0.661378	0.244499	0.165546	1.02355e-14	B
UBTF	1.41185e-14	0.47585	0.323282	0.244274	1.41185e-14	B
AMFR	2.90984e-14	1.04006	0.164358	0.085575	2.90984e-14	B
ISCU	2.92695e-14	0.657991	0.250475	0.174537	2.92695e-14	B
SMARCC1	3.15014e-14	0.471312	0.336322	0.261574	3.15014e-14	B
OFD1	3.51164e-14	0.737935	0.213257	0.134747	3.51164e-14	B
CD81	4.16655e-14	0.578857	0.268134	0.192008	4.16655e-14	B
ELMSAN1	7.02059e-14	0.81198	0.194241	0.116301	7.02059e-14	B
RP11-3P17.5	8.79028e-14	0.656359	0.230916	0.153704	8.79028e-14	B
CLIC4	1.03692e-13	1.23597	0.141809	0.0643519	1.03692e-13	B
PNOC	1.12922e-13	3.5694	0.0853029	0.00750487	1.12922e-13	B
COL19A1	1.37039e-13	4.86698	0.0806846	0.00316764	1.37039e-13	B
BCLAF1	1.73098e-13	0.396259	0.39962	0.332749	1.73098e-13	B
NUP88	1.96964e-13	1.24129	0.140994	0.0645955	1.96964e-13	B
MYC	2.15545e-13	0.751378	0.193969	0.116131	2.15545e-13	B
ACBD3	2.45589e-13	0.86589	0.183917	0.10809	2.45589e-13	B
PRKD3	2.54568e-13	0.931288	0.171964	0.0959064	2.54568e-13	B
SLC9A7	2.70723e-13	3.3019	0.0858462	0.00918616	2.70723e-13	B
GRB2	2.73319e-13	0.280066	0.535181	0.462792	2.73319e-13	B
RBBP6	3.20501e-13	0.477841	0.336322	0.267446	3.20501e-13	B
VAV2	3.87436e-13	2.58023	0.0923662	0.0161793	3.87436e-13	B
SLC44A2	4.20287e-13	0.487639	0.28715	0.210989	4.20287e-13	B
SNX3	4.45146e-13	0.58518	0.258625	0.185673	4.45146e-13	B
CR2	4.56284e-13	4.69087	0.0793263	0.00333821	4.56284e-13	B
KIAA1147	4.60562e-13	0.931939	0.166531	0.0906676	4.60562e-13	B
MALT1	4.68801e-13	0.799157	0.193969	0.119055	4.68801e-13	B
RPS4Y1	5.66655e-13	0.443132	0.334692	0.262792	5.66655e-13	B
AL928768.3	5.77003e-13	3.07598	0.0885629	0.0131335	5.77003e-13	B
NACA	8.4157e-13	0.236415	0.630264	0.585526	8.4157e-13	B
AKAP11	1.08968e-12	0.726725	0.208911	0.135502	1.08968e-12	B
SRSF11	1.1327e-12	0.315531	0.467808	0.403899	1.1327e-12	B
TMEM156	1.15737e-12	2.04831	0.100788	0.026194	1.15737e-12	B
KMT2A	1.26653e-12	0.352783	0.423255	0.353947	1.26653e-12	B
TBC1D10C	1.47506e-12	0.484111	0.297474	0.225585	1.47506e-12	B
GNAS	1.4765e-12	0.222357	0.677533	0.624756	1.4765e-12	B
MEF2A	1.72235e-12	0.817778	0.189894	0.117251	1.72235e-12	B
NT5E	2.05436e-12	3.21692	0.0839446	0.0100146	2.05436e-12	B
FAM3C	2.07616e-12	1.52938	0.117631	0.0439571	2.07616e-12	B
TTC9	2.54476e-12	1.66656	0.110839	0.0373051	2.54476e-12	B
ZBED5	2.73106e-12	0.921481	0.167889	0.095078	2.73106e-12	B
DSP	3.10262e-12	5.36924	0.0757946	0.00238791	3.10262e-12	B
EIF3F	4.87051e-12	0.450072	0.317848	0.248392	4.87051e-12	B
MARCH9	6.38197e-12	1.37403	0.120891	0.0484649	6.38197e-12	B
ZNF92	7.61707e-12	1.39933	0.121163	0.0492934	7.61707e-12	B
NFKB2	7.8561e-12	1.34038	0.124694	0.0528752	7.8561e-12	B
PXK	7.97193e-12	1.02178	0.152133	0.0807505	7.97193e-12	B
EPC1	8.85654e-12	0.527146	0.26596	0.196077	8.85654e-12	B
PTPN1	9.81977e-12	0.573144	0.258082	0.190863	9.81977e-12	B
VEGFB	1.08153e-11	1.48752	0.114099	0.0424708	1.08153e-11	B
PCF11	1.10507e-11	0.516338	0.276284	0.207943	1.10507e-11	B
TSTD1	1.12793e-11	1.09711	0.141809	0.0705897	1.12793e-11	B
MTRNR2L1	1.16432e-11	0.26642	0.531106	0.465107	1.16432e-11	B
ATRX	1.2873e-11	0.342873	0.42407	0.362524	1.2873e-11	B
DUSP22	1.33021e-11	0.881081	0.170877	0.100634	1.33021e-11	B
ADARB1	1.46883e-11	1.30163	0.127139	0.0564327	1.46883e-11	B
AFTPH	1.64843e-11	0.556377	0.256452	0.18884	1.64843e-11	B
SIPA1L1	2.01697e-11	0.893047	0.170062	0.100512	2.01697e-11	B
NIN	2.22944e-11	0.322034	0.450149	0.388743	2.22944e-11	B
PIK3C2B	2.70335e-11	2.16502	0.0923662	0.0220029	2.70335e-11	B
ELK4	2.91263e-11	0.499977	0.262429	0.192909	2.91263e-11	B
SIPA1L3	3.57383e-11	2.03778	0.0950829	0.0251949	3.57383e-11	B
SNHG1	4.0684e-11	0.811869	0.173594	0.104362	4.0684e-11	B
ATF7IP	4.54563e-11	0.57506	0.256724	0.191691	4.54563e-11	B
GPR183	5.85021e-11	1.20674	0.127139	0.0579922	5.85021e-11	B
BRD2	5.85021e-11	0.275202	0.516979	0.461111	5.85021e-11	B
HNRNPA1	5.97691e-11	0.261052	0.533551	0.476072	5.97691e-11	B
BICD2	6.44617e-11	0.685022	0.209454	0.142763	6.44617e-11	B
CHMP7	7.95067e-11	0.888475	0.157023	0.0883041	7.95067e-11	B
GEN1	8.26557e-11	2.3235	0.0882912	0.0195906	8.26557e-11	B
TSPYL2	9.81163e-11	0.839876	0.161098	0.0925195	9.81163e-11	B
MICAL3	9.81163e-11	2.62644	0.0828579	0.0142544	9.81163e-11	B
LIMD2	1.07603e-10	0.561684	0.228742	0.160941	1.07603e-10	B
TFEB	1.11175e-10	1.12089	0.133388	0.0653509	1.11175e-10	B
SHMT2	1.24554e-10	1.14385	0.131758	0.0640107	1.24554e-10	B
KCNN4	1.87307e-10	2.15487	0.0891062	0.0215156	1.87307e-10	B
EIF3L	1.88149e-10	0.396797	0.338767	0.276852	1.88149e-10	B
SCAF11	1.98729e-10	0.300573	0.458299	0.401389	1.98729e-10	B
UGCG	2.17165e-10	0.812429	0.151046	0.0827729	2.17165e-10	B
MYLIP	2.22536e-10	0.58064	0.220592	0.153752	2.22536e-10	B
DRAM2	2.40741e-10	1.18953	0.124151	0.0570906	2.40741e-10	B
DMTF1	2.74818e-10	0.629009	0.207824	0.141715	2.74818e-10	B
SET	2.91446e-10	0.280397	0.463733	0.402169	2.91446e-10	B
SBDS	3.06899e-10	0.605441	0.223037	0.15826	3.06899e-10	B
CD180	3.63993e-10	1.80707	0.0953545	0.0287281	3.63993e-10	B
AIDA	5.1647e-10	1.10954	0.130128	0.0643762	5.1647e-10	B
IRF4	5.50283e-10	0.784376	0.135561	0.0676657	5.50283e-10	B
7SK	6.04841e-10	2.11194	0.0866612	0.0207115	6.04841e-10	B
BPTF	6.41102e-10	0.305404	0.436566	0.378168	6.41102e-10	B
SYNPO	8.56691e-10	5.46044	0.0671013	0.00165692	8.56691e-10	B
CSGALNACT1	9.06769e-10	1.34704	0.114371	0.0496345	9.06769e-10	B
SMAD3	9.46244e-10	0.850288	0.158653	0.094152	9.46244e-10	B
SF1	1.07446e-09	0.369287	0.348547	0.289181	1.07446e-09	B
EPB41L2	1.12236e-09	1.82163	0.0945395	0.0298246	1.12236e-09	B
RP11-693J15.5	1.20776e-09	4.31032	0.0687313	0.00382554	1.20776e-09	B
TBC1D22A	1.23343e-09	0.86881	0.152676	0.0884747	1.23343e-09	B
MBNL3	1.28316e-09	0.783067	0.164629	0.100292	1.28316e-09	B
ATP6V1G1	1.94294e-09	0.393925	0.317033	0.255824	1.94294e-09	B
KIAA2018	2.18839e-09	0.639406	0.211356	0.149756	2.18839e-09	B
SMEK1	2.20834e-09	0.379569	0.331703	0.272417	2.20834e-09	B
HSH2D	2.4564e-09	0.705187	0.176311	0.113036	2.4564e-09	B
KIAA1551	2.47262e-09	0.235384	0.490356	0.42673	2.47262e-09	B
JADE2	2.4947e-09	0.465461	0.246672	0.182724	2.4947e-09	B
MTPN	2.91143e-09	0.432804	0.284977	0.224513	2.91143e-09	B
PRKCE	3.07208e-09	1.93341	0.0880196	0.0246832	3.07208e-09	B
PIK3AP1	3.39519e-09	0.324747	0.320565	0.25307	3.39519e-09	B
SIGLEC10	3.54174e-09	0.82058	0.139908	0.0757797	3.54174e-09	B
SESN3	4.28155e-09	0.577219	0.190981	0.12712	4.28155e-09	B
KLF2	5.61178e-09	0.381066	0.324097	0.266009	5.61178e-09	B
WWC3	5.82897e-09	0.88751	0.149416	0.0880117	5.82897e-09	B
RFX5	6.09645e-09	1.16578	0.116273	0.0540448	6.09645e-09	B
KIAA0922	6.17582e-09	0.625797	0.202934	0.142861	6.17582e-09	B
ERP29	7.47415e-09	0.338081	0.374355	0.32115	7.47415e-09	B
LYN	7.69977e-09	0.193184	0.37517	0.29559	7.69977e-09	B
BTN2A2	8.56199e-09	1.43782	0.0999728	0.0381579	8.56199e-09	B
ZNF721	1.01041e-08	0.908014	0.140994	0.0800439	1.01041e-08	B
CBFA2T3	1.09747e-08	1.83092	0.0880196	0.02673	1.09747e-08	B
RP5-887A10.1	1.3144e-08	6.10079	0.0622114	0.00104776	1.3144e-08	B
KLF6	1.46352e-08	0.221626	0.633523	0.59537	1.46352e-08	B
SPPL2B	1.5562e-08	1.37556	0.103233	0.0425926	1.5562e-08	B
CHML	1.69258e-08	1.30986	0.107308	0.0469542	1.69258e-08	B
ZMIZ2	2.0538e-08	1.11453	0.117631	0.0575536	2.0538e-08	B
FAM117B	2.06578e-08	1.33872	0.103233	0.0429581	2.06578e-08	B
MORC3	2.06578e-08	0.557817	0.211084	0.15212	2.06578e-08	B
CCR7	2.0929e-08	0.497559	0.174137	0.110185	2.0929e-08	B
PHKB	2.46511e-08	0.739504	0.164629	0.105531	2.46511e-08	B
ASXL1	2.78332e-08	0.583656	0.204836	0.146784	2.78332e-08	B
BTAF1	2.82372e-08	0.547259	0.225754	0.168884	2.82372e-08	B
SLC15A2	2.91984e-08	2.64026	0.0719913	0.0121589	2.91984e-08	B
EVI2B	3.23311e-08	0.348061	0.31649	0.258212	3.23311e-08	B
STK17A	3.81691e-08	0.447302	0.246944	0.188328	3.81691e-08	B
SCN3A	3.94671e-08	4.59187	0.0622114	0.00285088	3.94671e-08	B
HECTD4	4.09034e-08	0.703601	0.170877	0.112841	4.09034e-08	B
SMDT1	4.3755e-08	0.573735	0.203477	0.146174	4.3755e-08	B
ARID4B	4.84954e-08	0.323953	0.348275	0.292885	4.84954e-08	B
CYFIP2	4.94562e-08	0.222792	0.433578	0.368275	4.94562e-08	B
EFCAB13	4.97413e-08	2.18675	0.076338	0.0173733	4.97413e-08	B
SERTAD2	6.54496e-08	0.705496	0.162456	0.104557	6.54496e-08	B
DTX1	7.34719e-08	2.95649	0.067373	0.00906433	7.34719e-08	B
SECISBP2L	8.07476e-08	0.540398	0.208911	0.152096	8.07476e-08	B
NFATC1	8.84649e-08	1.30731	0.0999728	0.0420565	8.84649e-08	B
CCDC6	9.27777e-08	0.786384	0.148329	0.091155	9.27777e-08	B
AC013394.2	1.09682e-07	0.456102	0.242054	0.186793	1.09682e-07	B
NFX1	1.23058e-07	0.745773	0.152676	0.0958577	1.23058e-07	B
RAPGEF1	1.33419e-07	0.323683	0.33605	0.281457	1.33419e-07	B
PHF1	1.38006e-07	0.878017	0.131214	0.0741228	1.38006e-07	B
RERE	1.74311e-07	0.744183	0.154034	0.0981238	1.74311e-07	B
CCNL2	1.77913e-07	0.375965	0.29041	0.236598	1.77913e-07	B
PRRC2B	1.80805e-07	0.287832	0.355882	0.299829	1.80805e-07	B
ABCB4	1.80884e-07	4.56428	0.0594947	0.00272904	1.80884e-07	B
BDP1	2.23541e-07	0.423527	0.261614	0.208163	2.23541e-07	B
TOMM7	2.3774e-07	0.320267	0.327085	0.272442	2.3774e-07	B
CLEC2D	2.43376e-07	0.45964	0.226297	0.170687	2.43376e-07	B
TRAF3	2.44566e-07	0.844092	0.136376	0.0808236	2.44566e-07	B
CCDC141	2.50747e-07	2.03941	0.0749796	0.0187865	2.50747e-07	B
EHD3	2.63266e-07	1.83997	0.0782396	0.0221491	2.63266e-07	B
MPP6	2.90718e-07	1.63982	0.0877479	0.0322612	2.90718e-07	B
PPP1R15A	2.92511e-07	0.311552	0.336865	0.280799	2.92511e-07	B
PHC3	3.35302e-07	0.521184	0.205922	0.151852	3.35302e-07	B
GPATCH11	3.35314e-07	1.1363	0.107308	0.0519737	3.35314e-07	B
UPF2	3.39245e-07	0.556237	0.193697	0.139449	3.39245e-07	B
PHTF2	3.47871e-07	0.957569	0.118174	0.0625975	3.47871e-07	B
SHOC2	3.5278e-07	0.497498	0.218962	0.1654	3.5278e-07	B
AGPAT5	3.82376e-07	1.47433	0.0888346	0.0335283	3.82376e-07	B
DENND4A	4.16309e-07	0.752761	0.147243	0.0925439	4.16309e-07	B
TTC14	4.46132e-07	0.568156	0.181201	0.126389	4.46132e-07	B
ARHGEF18	4.91424e-07	0.952855	0.118989	0.0641813	4.91424e-07	B
DDX3Y	5.28612e-07	0.404859	0.265417	0.213865	5.28612e-07	B
SNX25	6.40202e-07	1.82116	0.0774246	0.0229776	6.40202e-07	B
AKAP17A	6.44801e-07	0.450711	0.228471	0.175341	6.44801e-07	B
PPP1CC	7.25766e-07	0.349918	0.305623	0.255117	7.25766e-07	B
ZBTB1	7.3013e-07	0.437359	0.231731	0.178338	7.3013e-07	B
AHSA2	7.47033e-07	0.598583	0.171149	0.117325	7.47033e-07	B
SLAMF6	7.79812e-07	0.531489	0.188264	0.13443	7.79812e-07	B
GPR18	7.84126e-07	2.2714	0.0695463	0.0154727	7.84126e-07	B
PHACTR1	7.92373e-07	1.92071	0.074708	0.020614	7.92373e-07	B
STAT6	8.71157e-07	0.297106	0.36539	0.317617	8.71157e-07	B
KLHL14	8.84668e-07	2.21005	0.067373	0.0133285	8.84668e-07	B
DOPEY2	1.02163e-06	0.982227	0.115186	0.0618908	1.02163e-06	B
ANKRD10	1.03243e-06	0.727419	0.146156	0.0931043	1.03243e-06	B
SRSF7	1.21123e-06	0.309218	0.325998	0.274903	1.21123e-06	B
ZHX2	1.21296e-06	1.06597	0.105406	0.0521199	1.21296e-06	B
PRDM4	1.22749e-06	0.907607	0.122249	0.0693957	1.22749e-06	B
LARS	1.24484e-06	0.394813	0.25129	0.19944	1.24484e-06	B
SRSF10	1.3074e-06	0.382608	0.26596	0.214571	1.3074e-06	B
PMEPA1	1.3291e-06	3.13116	0.0605814	0.00743177	1.3291e-06	B
NPIPB5	1.38212e-06	0.476343	0.210812	0.158967	1.38212e-06	B
NGLY1	1.50233e-06	0.695919	0.148873	0.09654	1.50233e-06	B
FBL	1.81154e-06	0.378164	0.263515	0.21289	1.81154e-06	B
ZFC3H1	1.84263e-06	0.448938	0.224939	0.174391	1.84263e-06	B
USP24	2.01302e-06	0.434477	0.225482	0.174245	2.01302e-06	B
ARHGAP25	2.13793e-06	0.294703	0.297474	0.243616	2.13793e-06	B
RHBDF2	2.19141e-06	0.948737	0.116544	0.0648635	2.19141e-06	B
UBXN1	2.28495e-06	0.360452	0.28389	0.23538	2.28495e-06	B
CDK5RAP3	2.52412e-06	0.468798	0.209997	0.159405	2.52412e-06	B
LSM7	2.70016e-06	0.576488	0.173322	0.122368	2.70016e-06	B
CLK1	2.83401e-06	0.361636	0.268949	0.219176	2.83401e-06	B
CEP120	2.83401e-06	0.640801	0.158653	0.107529	2.83401e-06	B
MATR3	2.86421e-06	0.223148	0.463733	0.423928	2.86421e-06	B
RBM5	3.41415e-06	0.392513	0.24966	0.199927	3.41415e-06	B
RIC3	3.81559e-06	1.92495	0.070633	0.0195175	3.81559e-06	B
GNA12	4.07965e-06	1.16295	0.0964412	0.0456384	4.07965e-06	B
TLR6	4.10654e-06	1.39454	0.0850312	0.0341618	4.10654e-06	B
MYO1C	4.48246e-06	1.73275	0.0749796	0.024269	4.48246e-06	B
SESTD1	4.48246e-06	1.16695	0.0975278	0.047076	4.48246e-06	B
DTX4	4.65863e-06	2.68783	0.060853	0.0101121	4.65863e-06	B
ARL14EP	5.25398e-06	0.767002	0.127954	0.0776072	5.25398e-06	B
L3MBTL3	6.38295e-06	0.874269	0.116001	0.0660575	6.38295e-06	B
ZBTB24	6.60053e-06	0.995393	0.106764	0.0569688	6.60053e-06	B
CIB1	6.62117e-06	0.476989	0.221679	0.175292	6.62117e-06	B
COL4A3	6.83153e-06	4.61594	0.0524314	0.00241228	6.83153e-06	B
CARD11	7.25268e-06	0.496898	0.176311	0.126145	7.25268e-06	B
TMEM55B	7.39799e-06	0.940651	0.110024	0.0604288	7.39799e-06	B
CLASRP	8.41137e-06	0.799154	0.122249	0.0728314	8.41137e-06	B
TBC1D5	8.86031e-06	0.506063	0.187992	0.139742	8.86031e-06	B
CELSR1	8.9653e-06	3.31692	0.0551481	0.00565302	8.9653e-06	B
YPEL5	9.23281e-06	0.352017	0.254279	0.205531	9.23281e-06	B
C9orf91	1.01897e-05	1.20214	0.0901929	0.0411062	1.01897e-05	B
KIAA1407	1.02564e-05	2.30761	0.0622114	0.0130117	1.02564e-05	B
RPS10	1.03231e-05	0.590939	0.155664	0.106774	1.03231e-05	B
KIF3B	1.10292e-05	0.732818	0.132301	0.0837232	1.10292e-05	B
ZC3H11A	1.18617e-05	0.273438	0.350177	0.306262	1.18617e-05	B
BLOC1S2	1.20948e-05	0.686314	0.139093	0.0907407	1.20948e-05	B
TEP1	1.25256e-05	0.750432	0.130943	0.0827242	1.25256e-05	B
CYSLTR1	1.30139e-05	1.3151	0.0834012	0.0347466	1.30139e-05	B
DDAH2	1.44103e-05	1.12246	0.0920945	0.0436891	1.44103e-05	B
EIF2AK3	1.46135e-05	1.2045	0.0888346	0.0404971	1.46135e-05	B
DUSP1	1.46493e-05	0.147468	0.366748	0.304313	1.46493e-05	B
SRSF6	1.52022e-05	0.3678	0.24966	0.203387	1.52022e-05	B
DDX6	1.53464e-05	0.23865	0.36865	0.321296	1.53464e-05	B
RP11-164H13.1	1.53506e-05	6.18224	0.0491714	0.000779727	1.53506e-05	B
PTK2B	1.65054e-05	0.360895	0.25618	0.210015	1.65054e-05	B
LINC00494	1.67239e-05	5.7687	0.0491714	0.000950292	1.67239e-05	B
CCNL1	1.73852e-05	0.197575	0.469709	0.431335	1.73852e-05	B
EML6	1.81879e-05	3.04288	0.0562347	0.0082846	1.81879e-05	B
SIDT2	1.95865e-05	1.00781	0.0977995	0.0499756	1.95865e-05	B
APEX1	1.95865e-05	0.487458	0.181201	0.133894	1.95865e-05	B
HEATR5B	1.97574e-05	0.788424	0.120348	0.0727339	1.97574e-05	B
ZMYND8	1.97824e-05	0.510963	0.178212	0.131165	1.97824e-05	B
VAV3	2.0182e-05	0.634404	0.144798	0.0974659	2.0182e-05	B
TOB2	2.08261e-05	0.780507	0.122249	0.0749756	2.08261e-05	B
NOC3L	2.13557e-05	1.18608	0.0880196	0.0404483	2.13557e-05	B
EIF3D	2.33115e-05	0.312747	0.302635	0.259211	2.33115e-05	B
C1orf132	2.58558e-05	1.73246	0.0695463	0.0223441	2.58558e-05	B
TIA1	2.78049e-05	0.462649	0.194784	0.148855	2.78049e-05	B
INPP5D	2.82168e-05	0.296527	0.296659	0.251974	2.82168e-05	B
FAM96A	2.84484e-05	0.663876	0.140723	0.0943713	2.84484e-05	B
EIF3E	3.23506e-05	0.299951	0.287422	0.241642	3.23506e-05	B
ZC3H12D	3.30573e-05	1.92826	0.0638413	0.0170322	3.30573e-05	B
BRD4	3.46035e-05	0.303398	0.279815	0.234137	3.46035e-05	B
SUZ12	3.55909e-05	0.365214	0.227384	0.181408	3.55909e-05	B
ADD2	3.6124e-05	2.36708	0.058408	0.0118177	3.6124e-05	B
CSK	3.66585e-05	0.32734	0.258082	0.212354	3.66585e-05	B
ZNF532	3.86503e-05	1.66896	0.0695463	0.0231725	3.86503e-05	B
CNTNAP2	4.04566e-05	4.01873	0.0499864	0.00365497	4.04566e-05	B
DHTKD1	4.04566e-05	1.06637	0.0901929	0.0438353	4.04566e-05	B
KBTBD8	4.09531e-05	1.9646	0.0630264	0.0167154	4.09531e-05	B
LUC7L	4.18779e-05	0.497371	0.174681	0.129142	4.18779e-05	B
UHRF2	4.32292e-05	0.650818	0.137463	0.0917641	4.32292e-05	B
KMO	4.44985e-05	2.81323	0.0543331	0.00818713	4.44985e-05	B
SCARNA9	4.45006e-05	0.885792	0.108123	0.0624269	4.45006e-05	B
LRRK1	4.88786e-05	1.14699	0.0893779	0.0437378	4.88786e-05	B
CLEC17A	4.99027e-05	4.73846	0.0478131	0.00190058	4.99027e-05	B
DAAM1	5.34938e-05	0.976971	0.0994295	0.0540448	5.34938e-05	B
RNF19A	5.61577e-05	0.500235	0.173594	0.128947	5.61577e-05	B
SLC2A1	5.72864e-05	1.14974	0.0847596	0.0391813	5.72864e-05	B
GYLTL1B	5.79624e-05	4.68622	0.0475414	0.00194932	5.79624e-05	B
ZMAT1	5.8685e-05	1.24314	0.0823146	0.0369396	5.8685e-05	B
PPP1R9B	6.11333e-05	0.443478	0.193697	0.149366	6.11333e-05	B
CD200	6.33987e-05	4.75957	0.0472698	0.00187622	6.33987e-05	B
RPS17	6.37428e-05	0.493892	0.166531	0.121467	6.37428e-05	B
EIF5	7.496e-05	0.243491	0.382776	0.345395	7.496e-05	B
SCAF4	7.49904e-05	0.67463	0.130671	0.0861111	7.49904e-05	B
USPL1	7.74048e-05	0.849875	0.105134	0.0603314	7.74048e-05	B
GNB5	7.78172e-05	1.2517	0.0785113	0.0336014	7.78172e-05	B
ZNF608	7.84824e-05	4.06124	0.0480848	0.00316764	7.84824e-05	B
RNASEH2B	7.86196e-05	0.709499	0.124151	0.079654	7.86196e-05	B
PTK2	8.65324e-05	1.60185	0.0679163	0.0232456	8.65324e-05	B
ABCA7	9.29473e-05	0.714344	0.122521	0.0783626	9.29473e-05	B
PACS1	9.53171e-05	0.474197	0.183646	0.140619	9.53171e-05	B
IL16	9.53964e-05	0.325552	0.242054	0.197807	9.53964e-05	B
ZNF33A	9.66563e-05	0.549572	0.151589	0.107554	9.66563e-05	B
ASH1L	0.000101009	0.316624	0.262972	0.221516	0.000101009	B
RBMX	0.000102776	0.279715	0.292312	0.249513	0.000102776	B
SEPT7	0.000107315	0.208662	0.39636	0.356457	0.000107315	B
RP4-717I23.3	0.000108307	0.862386	0.103504	0.0595029	0.000108307	B
PRKD2	0.000109469	0.685674	0.125238	0.0814571	0.000109469	B
NT5C	0.000111591	0.940403	0.0956262	0.0515838	0.000111591	B
LRCH1	0.000114226	1.04184	0.0882912	0.0442739	0.000114226	B
GABBR1	0.000118452	0.973699	0.0937245	0.0498538	0.000118452	B
UCP2	0.000123588	0.322451	0.277642	0.237987	0.000123588	B
FAM53B	0.000123873	0.415727	0.188807	0.145175	0.000123873	B
TIMELESS	0.000126479	1.05396	0.0882912	0.0445663	0.000126479	B
FUS	0.000130714	0.213065	0.398261	0.360526	0.000130714	B
CLECL1	0.000158441	3.34767	0.0483564	0.00499513	0.000158441	B
MFN1	0.000159756	0.898332	0.0972562	0.0539961	0.000159756	B
PHB2	0.000169121	0.400889	0.199674	0.157749	0.000169121	B
AC096579.7	0.000169606	2.85763	0.0502581	0.00704191	0.000169606	B
LYL1	0.000183138	0.989298	0.0880196	0.0450049	0.000183138	B
NKTR	0.000186922	0.241899	0.343385	0.303436	0.000186922	B
WEE1	0.000196404	1.55039	0.0662863	0.0234649	0.000196404	B
PSIP1	0.00020486	0.286612	0.25292	0.209527	0.00020486	B
ITM2C	0.000215746	0.237825	0.131214	0.0846004	0.000215746	B
FAM60A	0.000232085	0.829676	0.101331	0.0589669	0.000232085	B
PSME4	0.000247929	0.433261	0.189622	0.149025	0.000247929	B
ARHGAP5	0.000252468	0.532068	0.151589	0.110136	0.000252468	B
PCM1	0.000256026	0.224747	0.35398	0.314693	0.000256026	B
KDM4C	0.000267554	0.588968	0.136376	0.0945906	0.000267554	B
SNHG8	0.000280607	0.633055	0.126053	0.0842593	0.000280607	B
PEBP1	0.000290153	0.32823	0.226569	0.18521	0.000290153	B
SNN	0.000297728	0.781079	0.0999728	0.0579435	0.000297728	B
PTPRK	0.000300337	4.10074	0.0445531	0.00265595	0.000300337	B
YBX3	0.000300607	0.446843	0.187177	0.147173	0.000300607	B
ACIN1	0.000307639	0.22097	0.353708	0.316204	0.000307639	B
UBE2J1	0.000338228	0.137103	0.31649	0.269347	0.000338228	B
ZNF292	0.000364263	0.301897	0.245857	0.205166	0.000364263	B
SETD5	0.000369183	0.341522	0.233904	0.194688	0.000369183	B
TRIB2	0.00037404	0.396839	0.183374	0.141886	0.00037404	B
KPNA5	0.000381736	0.719571	0.112741	0.071808	0.000381736	B
TMEM243	0.000388851	1.16628	0.075523	0.0342593	0.000388851	B
SREBF2	0.000415005	0.583765	0.136919	0.0963207	0.000415005	B
FANCD2	0.000419137	1.40642	0.0679163	0.0268762	0.000419137	B
USP34	0.000419137	0.23564	0.315403	0.27539	0.000419137	B
COX4I1	0.000439462	0.141041	0.57104	0.554557	0.000439462	B
MCM5	0.000468059	0.670587	0.109481	0.0683967	0.000468059	B
SPEN	0.000481765	0.245856	0.334148	0.298124	0.000481765	B
BEND5	0.000483087	3.42446	0.0450964	0.00433723	0.000483087	B
CLCN4	0.000499936	3.58786	0.0445531	0.00387427	0.000499936	B
PCBP2	0.000504594	0.240956	0.30834	0.269761	0.000504594	B
DDHD2	0.000526706	0.736638	0.105949	0.0655945	0.000526706	B
ATP8A1	0.000532145	0.560983	0.132029	0.0914717	0.000532145	B
LSM14A	0.000543642	0.269607	0.293942	0.256725	0.000543642	B
ZNF860	0.000549589	4.74736	0.0421081	0.00165692	0.000549589	B
FAM26F	0.00055571	1.16014	0.0741646	0.0337476	0.00055571	B
RP11-264B14.1	0.000563316	0.668649	0.113013	0.0727339	0.000563316	B
VHL	0.000574232	0.442341	0.172779	0.13365	0.000574232	B
DEF8	0.000597913	0.834082	0.0983428	0.0584552	0.000597913	B
PRPF39	0.000620191	0.553823	0.128498	0.0882066	0.000620191	B
ZBTB20	0.000631386	1.22137	0.0711763	0.0310673	0.000631386	B
NBPF12	0.000641505	0.464651	0.155121	0.115229	0.000641505	B
MICAL1	0.000651002	0.406452	0.185004	0.146028	0.000651002	B
MOB3B	0.00069214	2.77513	0.0469981	0.00711501	0.00069214	B
IGHV3-23	0.000705548	1.0169	0.0605814	0.0204678	0.000705548	B
CBX7	0.000771335	0.890218	0.0885629	0.0489522	0.000771335	B
PIK3CA	0.000792265	0.576003	0.127954	0.0887183	0.000792265	B
OSER1	0.000813495	0.73461	0.107036	0.0680068	0.000813495	B
C16orf74	0.000815935	2.70042	0.0469981	0.00752924	0.000815935	B
NCL	0.000832074	0.121971	0.601739	0.570492	0.000832074	B
FADS3	0.000857183	2.01124	0.0529747	0.0136452	0.000857183	B
BAZ2A	0.000971873	0.257271	0.331432	0.301072	0.000971873	B
KIAA0355	0.0010237	0.895792	0.0866612	0.0477583	0.0010237	B
SMG1	0.00107036	0.181088	0.398533	0.365205	0.00107036	B
TCERG1	0.00107401	0.410746	0.176039	0.13806	0.00107401	B
CREB1	0.00111618	0.388155	0.192067	0.154751	0.00111618	B
TRPM7	0.00114125	0.382761	0.179842	0.141545	0.00114125	B
CHCHD10	0.00116345	0.786888	0.0945395	0.0559942	0.00116345	B
PHF6	0.00121647	0.722753	0.107851	0.0700049	0.00121647	B
BTNL9	0.00124175	5.17688	0.0396631	0.00124269	0.00124175	B
MAP4K2	0.00125288	1.01252	0.0779679	0.0396199	0.00125288	B
SIPA1	0.00125288	0.389129	0.177941	0.140034	0.00125288	B
ZNF644	0.00128141	0.47498	0.153219	0.115595	0.00128141	B
GANC	0.00135827	1.21653	0.0684597	0.0303119	0.00135827	B
TSPYL1	0.00143076	0.609271	0.118174	0.0803606	0.00143076	B
BIN1	0.001471	0.317575	0.195871	0.157334	0.001471	B
SLC25A36	0.00151988	0.401753	0.167617	0.13019	0.00151988	B
NEK8	0.00153838	2.1498	0.0491714	0.011306	0.00153838	B
PCMTD1	0.00165945	0.488274	0.142353	0.105166	0.00165945	B
MARCH8	0.00169215	0.401593	0.148873	0.110989	0.00169215	B
MDN1	0.00169335	0.27643	0.222494	0.184211	0.00169335	B
ZNF518B	0.00174119	0.713053	0.102961	0.0657164	0.00174119	B
EIF3H	0.00189088	0.194414	0.385221	0.354459	0.00189088	B
RP11-264B14.2	0.00190358	0.713471	0.0997012	0.0625244	0.00190358	B
CREBRF	0.00192076	0.341359	0.205651	0.169591	0.00192076	B
ADD3	0.00195213	0.130397	0.496604	0.460892	0.00195213	B
SNX9	0.00197678	0.880138	0.0836729	0.0465156	0.00197678	B
TMEM19	0.00198321	0.854966	0.0866612	0.0495614	0.00198321	B
RP11-876N24.4	0.00211977	3.51458	0.0407498	0.00372807	0.00211977	B
COL4A4	0.00223167	2.4369	0.0456398	0.00877193	0.00223167	B
HINT1	0.00224924	0.277699	0.242869	0.207432	0.00224924	B
SYVN1	0.00228462	1.02434	0.0749796	0.0382797	0.00228462	B
SNX8	0.0023215	1.69605	0.0540614	0.0173246	0.0023215	B
FOSB	0.00236631	0.260531	0.211899	0.173392	0.00236631	B
BLCAP	0.00246284	0.727166	0.0975278	0.0611355	0.00246284	B
SENP6	0.00262032	0.269034	0.270035	0.23616	0.00262032	B
RB1	0.00262032	0.466746	0.151589	0.116179	0.00262032	B
YPEL3	0.0028457	0.379844	0.172236	0.13655	0.0028457	B
E2F5	0.00286353	2.62523	0.0437381	0.00755361	0.00286353	B
DUS2	0.00289046	1.60169	0.0546047	0.0184454	0.00289046	B
ACP5	0.00291285	1.92244	0.0497148	0.0135721	0.00291285	B
EIF2S3	0.00293888	0.23888	0.268949	0.233358	0.00293888	B
USF2	0.0030175	0.282966	0.23336	0.198757	0.0030175	B
BTF3	0.00304936	0.155923	0.436294	0.407724	0.00304936	B
INPP5F	0.00306287	1.31418	0.0619397	0.025999	0.00306287	B
CDC16	0.00321197	0.440363	0.165716	0.131579	0.00321197	B
METTL8	0.00327686	1.11469	0.0687313	0.0329922	0.00327686	B
BICD1	0.00365246	1.27209	0.0622114	0.02673	0.00365246	B
KLHL36	0.00374289	0.417134	0.153219	0.118056	0.00374289	B
CDK13	0.00381221	0.310331	0.205379	0.17098	0.00381221	B
SON	0.00384452	0.121326	0.572942	0.55597	0.00384452	B
ZNF83	0.00391402	0.593741	0.112469	0.0773635	0.00391402	B
PTCD3	0.00398525	0.383245	0.165716	0.131019	0.00398525	B
INO80D	0.00402435	0.429511	0.159468	0.125414	0.00402435	B
OSGEP	0.0043237	0.781606	0.0869329	0.0519493	0.0043237	B
TTC7A	0.00445659	0.511001	0.124423	0.0895955	0.00445659	B
C1GALT1	0.00445659	0.444321	0.144798	0.110307	0.00445659	B
MRPS25	0.00446666	0.56073	0.116273	0.0815789	0.00446666	B
ERAP2	0.00446934	0.322029	0.183102	0.147978	0.00446934	B
CHD1	0.00446934	0.237449	0.284705	0.252461	0.00446934	B
UXT	0.00450867	0.371696	0.171149	0.136866	0.00450867	B
STIM2	0.00452191	0.361292	0.164086	0.129167	0.00452191	B
MLLT4	0.0046054	1.18209	0.0638413	0.0289961	0.0046054	B
PEAK1	0.00466819	0.657396	0.0977995	0.0629142	0.00466819	B
ARHGAP15	0.00470745	0.376465	0.169791	0.13577	0.00470745	B
NUAK2	0.00473036	1.16723	0.064928	0.0302144	0.00473036	B
KIF20B	0.00476164	0.703329	0.0920945	0.0573099	0.00476164	B
SLC50A1	0.00495693	0.841996	0.0834012	0.0489279	0.00495693	B
DDX26B	0.0055208	0.617581	0.102961	0.0686891	0.0055208	B
UBE2I	0.00563612	0.359517	0.174137	0.140595	0.00563612	B
FAM65A	0.00621589	1.17382	0.063298	0.0293616	0.00621589	B
CHPT1	0.0062899	1.22353	0.0603097	0.0263158	0.0062899	B
LONRF1	0.00629007	1.26914	0.0597664	0.0258285	0.00629007	B
PRRC2C	0.00635581	0.113763	0.60038	0.585234	0.00635581	B
RRAGC	0.00637353	0.514362	0.128498	0.0952973	0.00637353	B
GDI2	0.00642397	0.198084	0.352078	0.3221	0.00642397	B
PNPLA8	0.0065036	0.412232	0.147243	0.113645	0.0065036	B
EPHB6	0.00655871	1.17181	0.060853	0.0269493	0.00655871	B
ZNF75A	0.00662745	0.732495	0.0891062	0.0554094	0.00662745	B
ZNF274	0.00678257	0.893794	0.0744363	0.0406676	0.00678257	B
FAM107B	0.00693053	0.196841	0.343113	0.31289	0.00693053	B
GM2A	0.00696915	0.403723	0.154849	0.12154	0.00696915	B
TAF4B	0.00703304	1.25687	0.0586797	0.0250244	0.00703304	B
IFNLR1	0.00711983	2.51974	0.0415648	0.00796784	0.00711983	B
DDX27	0.00726679	0.354765	0.161098	0.127534	0.00726679	B
CD47	0.00727986	0.192998	0.30997	0.277851	0.00727986	B
HMBOX1	0.00729673	0.710657	0.0937245	0.0604776	0.00729673	B
IMPDH2	0.00740313	0.688428	0.0939962	0.0606725	0.00740313	B
NIPAL2	0.00750782	1.41115	0.0546047	0.0211501	0.00750782	B
MYO1E	0.00763161	1.44317	0.0546047	0.0212476	0.00763161	B
PWP1	0.00763966	0.49601	0.118718	0.0853314	0.00763966	B
ZNF652	0.00774175	0.343725	0.176311	0.14364	0.00774175	B
AEBP1	0.00787423	2.34472	0.0421081	0.0087963	0.00787423	B
TCL6	0.00804881	3.53714	0.0366748	0.00341131	0.00804881	B
UTP6	0.00805389	0.67579	0.0986145	0.0658138	0.00805389	B
PLEKHM2	0.00806564	0.467334	0.134746	0.10229	0.00806564	B
ST13	0.00820827	0.353304	0.166802	0.134137	0.00820827	B
ZNF581	0.00822017	1.17649	0.061668	0.0285575	0.00822017	B
TMEM131	0.0082678	0.394994	0.164086	0.132286	0.0082678	B
HIST1H2BK	0.0084183	0.930978	0.0717196	0.0386452	0.0084183	B
ENDOD1	0.00852576	0.522789	0.103504	0.0700292	0.00852576	B
SGSM3	0.00854213	0.751	0.0844879	0.051462	0.00854213	B
NCK2	0.00855225	0.387953	0.135561	0.102096	0.00855225	B
ELP2	0.00859194	0.536742	0.116816	0.0842593	0.00859194	B
PFKL	0.00880624	0.374876	0.168161	0.136184	0.00880624	B
PLEKHJ1	0.00887193	0.494765	0.121434	0.0887427	0.00887193	B
TMEM134	0.00908501	0.952666	0.0687313	0.0358187	0.00908501	B
RIMKLB	0.0090882	1.19651	0.059223	0.0263402	0.0090882	B
KAT2A	0.00925883	1.1379	0.061668	0.0288499	0.00925883	B
ILF3	0.00947957	0.147997	0.456398	0.431993	0.00947957	B
PLD4	0.00956346	2.19785	0.0412931	0.0085039	0.00956346	B
POLM	0.009669	1.06709	0.063298	0.0305799	0.009669	B
ZNF711	0.00997076	2.50269	0.0399348	0.00730994	0.00997076	B
RABEP2	0.0100159	1.60739	0.0499864	0.017422	0.0100159	B
RRAS2	0.0100328	1.43074	0.0529747	0.0203947	0.0100328	B
CDC40	0.0101133	0.391323	0.155121	0.123392	0.0101133	B
NBPF24	0.0102586	0.691834	0.0866612	0.0541179	0.0102586	B
MYO9A	0.0102868	0.441852	0.136104	0.10402	0.0102868	B
TFEC	0.0106598	0.742749	0.0942679	0.0626218	0.0106598	B
DCLRE1C	0.0106598	0.592851	0.102418	0.0701998	0.0106598	B
SUN1	0.010746	0.488071	0.120076	0.0878899	0.010746	B
ZNF154	0.0109527	2.293	0.0407498	0.00840643	0.0109527	B
UBE2O	0.0112902	0.481241	0.120348	0.0883772	0.0112902	B
NR4A2	0.0115281	0.550102	0.124423	0.0933723	0.0115281	B
WNT16	0.0116746	4.77917	0.0334148	0.00126706	0.0116746	B
AKAP9	0.0117173	0.213346	0.328443	0.304971	0.0117173	B
SNRNP25	0.012117	0.891048	0.0711763	0.0391569	0.012117	B
GPM6A	0.0123077	0.674416	0.0915512	0.0598197	0.0123077	B
CDK5RAP2	0.0123476	0.381082	0.151046	0.119444	0.0123476	B
ZNF451	0.0126286	0.379449	0.150774	0.119225	0.0126286	B
KLF8	0.0127232	2.42835	0.0393915	0.00750487	0.0127232	B
SLC25A42	0.0127562	1.03649	0.0627547	0.030848	0.0127562	B
HES1	0.0127738	3.62999	0.0347732	0.00289961	0.0127738	B
LAMC1	0.0128257	1.35846	0.0518881	0.0199805	0.0128257	B
CTD-2215E18.1	0.0129074	5.4082	0.0325998	0.000755361	0.0129074	B
SMARCB1	0.0133473	0.837475	0.0749796	0.043348	0.0133473	B
GCNT1	0.0136818	0.958465	0.0717196	0.0403752	0.0136818	B
TERF2	0.0138068	0.560266	0.104591	0.0731969	0.0138068	B
EDEM1	0.0141413	0.256734	0.205922	0.174854	0.0141413	B
BEND4	0.0142122	3.30445	0.0353165	0.0037768	0.0142122	B
ZNF775	0.0144339	1.09218	0.0611247	0.0296784	0.0144339	B
NFKBID	0.0148136	1.85311	0.0442814	0.0128899	0.0148136	B
PNRC2	0.0148526	0.227564	0.258625	0.22885	0.0148526	B
DAXX	0.0151029	0.317497	0.168161	0.136818	0.0151029	B
ARID4A	0.0152052	0.333478	0.174952	0.144615	0.0152052	B
CDC42BPB	0.0156305	0.864372	0.073893	0.0428119	0.0156305	B
SLC38A11	0.0156942	5.11541	0.0323282	0.00109649	0.0156942	B
BMP2K	0.0158046	1.10426	0.0611247	0.0300195	0.0158046	B
LAMA5	0.0160099	3.47905	0.0345015	0.00333821	0.0160099	B
ATP10D	0.0166643	0.841818	0.075523	0.0447125	0.0166643	B
NOTCH2NL	0.0167683	0.691069	0.0872046	0.0564327	0.0167683	B
ST3GAL5	0.0167916	0.45589	0.127683	0.0971004	0.0167916	B
POGZ	0.0173973	0.49982	0.112741	0.0820419	0.0173973	B
DDX24	0.0174466	0.218474	0.27411	0.245638	0.0174466	B
GLO1	0.0175117	0.387471	0.140994	0.110331	0.0175117	B
DDX42	0.0176182	0.254649	0.236892	0.207773	0.0176182	B
SH3BP5	0.0180118	0.800122	0.0744363	0.0436891	0.0180118	B
ANXA4	0.018014	0.504395	0.126596	0.0967836	0.018014	B
IL7	0.018265	3.26015	0.0345015	0.00375244	0.018265	B
AGL	0.018304	0.571207	0.0988862	0.0682261	0.018304	B
BRAF	0.0184403	0.543227	0.102689	0.072076	0.0184403	B
FLNB	0.0184489	0.644179	0.0953545	0.0651803	0.0184489	B
ZNF24	0.0184588	0.272226	0.212171	0.182651	0.0184588	B
TAGLN2	0.0185561	0.234703	0.25944	0.231579	0.0185561	B
NEMF	0.0186799	0.283103	0.196142	0.166326	0.0186799	B
MAP3K14	0.0186848	1.12724	0.057593	0.026925	0.0186848	B
PEG10	0.0187232	3.52784	0.0336865	0.00302144	0.0187232	B
MTMR1	0.0187232	0.561014	0.0967128	0.0660575	0.0187232	B
CCNT2	0.0190082	0.384352	0.146156	0.116252	0.0190082	B
DARS	0.0191225	0.359581	0.151046	0.120736	0.0191225	B
CYP2U1	0.0192589	1.58927	0.0469981	0.0164717	0.0192589	B
CREBZF	0.0194377	0.466578	0.115729	0.0852583	0.0194377	B
MARCH6	0.0201739	0.276123	0.214344	0.186014	0.0201739	B
SECISBP2	0.0203521	0.302667	0.174952	0.144664	0.0203521	B
NBPF16	0.0204114	0.527086	0.103233	0.0728801	0.0204114	B
TCEA1	0.0204203	0.493945	0.110024	0.0797758	0.0204203	B
TRA2A	0.0206861	0.368484	0.148601	0.118713	0.0206861	B
EPB41L4A-AS1	0.020917	0.63301	0.0888346	0.058577	0.020917	B
CLK4	0.0215081	0.574015	0.0999728	0.070078	0.0215081	B
RPAIN	0.0222259	0.885256	0.066558	0.0364766	0.0222259	B
TCOF1	0.0224591	0.283556	0.182831	0.153021	0.0224591	B
SPINT2	0.0226241	0.736412	0.0768813	0.0468567	0.0226241	B
AMPD3	0.0228087	1.01492	0.060853	0.0308723	0.0228087	B
UBE2D2	0.0230482	0.260543	0.210541	0.181969	0.0230482	B
COMMD6	0.0231281	0.255618	0.195871	0.165936	0.0231281	B
FAM13B	0.0232679	0.392528	0.143168	0.114108	0.0232679	B
ZDHHC23	0.0233979	2.76131	0.0353165	0.00538499	0.0233979	B
MAPKAP1	0.0239366	0.29663	0.194784	0.16635	0.0239366	B
WDR34	0.024144	2.1634	0.0385765	0.00874756	0.024144	B
ENTPD4	0.0244271	0.336518	0.176311	0.14827	0.0244271	B
PPFIBP2	0.0244638	1.01096	0.0619397	0.0322612	0.0244638	B
MCM7	0.0248464	0.250186	0.152133	0.120614	0.0248464	B
RRM2B	0.0249233	0.945709	0.0643847	0.0347466	0.0249233	B
TARBP1	0.0251005	0.750766	0.0787829	0.0493421	0.0251005	B
ABI1	0.0253378	0.278737	0.195871	0.167373	0.0253378	B
PAN2	0.0260346	0.68332	0.0842162	0.0548489	0.0260346	B
MARCKSL1	0.0264681	0.844498	0.0692747	0.0398148	0.0264681	B
COCH	0.0267129	3.52622	0.0325998	0.00311891	0.0267129	B
PPIA	0.0271164	0.186021	0.296659	0.269128	0.0271164	B
ZNF800	0.0271627	0.340264	0.157566	0.128801	0.0271627	B
OIP5-AS1	0.027224	0.214524	0.255094	0.227437	0.027224	B
ANKZF1	0.0275589	0.453026	0.117903	0.0887183	0.0275589	B
KDM2B	0.0276727	0.523777	0.0991578	0.0697856	0.0276727	B
TLE3	0.0277974	0.31375	0.171692	0.143031	0.0277974	B
ALDH5A1	0.0278712	1.1629	0.0529747	0.0236111	0.0278712	B
FAM211A-AS1	0.0282918	0.516048	0.100516	0.0712476	0.0282918	B
SMARCE1	0.0283465	0.413641	0.123064	0.0938596	0.0283465	B
TTC21A	0.0288395	2.32433	0.0369465	0.00772417	0.0288395	B
CEP95	0.0290226	0.554782	0.0945395	0.0653265	0.0290226	B
ZNF331	0.0293451	0.658389	0.0812279	0.0520468	0.0293451	B
TFAM	0.0300035	0.38024	0.136104	0.107432	0.0300035	B
ZBTB40	0.030259	0.338527	0.138549	0.109259	0.030259	B
LCOR	0.0303313	0.414419	0.126596	0.0979045	0.0303313	B
SNHG3	0.0304191	0.571336	0.0904645	0.0614035	0.0304191	B
RP11-349A22.5	0.0310642	0.245783	0.196686	0.167812	0.0310642	B
ACADM	0.031146	0.525196	0.103233	0.0745858	0.031146	B
RUFY3	0.0315972	0.598191	0.0896496	0.0608918	0.0315972	B
GTF2IRD2B	0.0325945	1.04686	0.0562347	0.0274123	0.0325945	B
KRI1	0.0327279	0.298094	0.174952	0.147027	0.0327279	B
HNRNPA0	0.0345706	0.245187	0.218419	0.19152	0.0345706	B
NUP160	0.0354711	0.728385	0.075523	0.047076	0.0354711	B
ZNF439	0.036407	1.60275	0.0426515	0.0142057	0.036407	B
REPIN1	0.0365194	0.58059	0.0904645	0.0621832	0.0365194	B
LY9	0.0366295	0.50275	0.102418	0.0741959	0.0366295	B
SMARCD1	0.0366416	0.481706	0.102961	0.0745858	0.0366416	B
DCK	0.0375432	0.633767	0.0820429	0.0537524	0.0375432	B
RNF41	0.0375432	0.749079	0.0774246	0.0494152	0.0375432	B
KIAA1430	0.0376871	0.373867	0.132301	0.104191	0.0376871	B
ZCWPW1	0.0383091	1.72962	0.0412931	0.0130604	0.0383091	B
SIK3	0.0389174	0.395157	0.132844	0.105312	0.0389174	B
DENND4B	0.0391533	0.331812	0.154849	0.127364	0.0391533	B
MTRNR2L2	0.0392473	0.348815	0.147243	0.119444	0.0392473	B
FAM167A	0.0395835	3.85114	0.0304265	0.00229045	0.0395835	B
PPP3CC	0.0401084	0.65516	0.0804129	0.0524123	0.0401084	B
PPP1R14A	0.0426391	3.95678	0.0298832	0.00199805	0.0426391	B
ZSCAN30	0.0427012	0.958669	0.0573214	0.0294103	0.0427012	B
PDE4DIP	0.0427012	0.341781	0.149416	0.122247	0.0427012	B
NT5DC1	0.0428302	0.653284	0.0795979	0.0517788	0.0428302	B
DZIP3	0.0429391	0.848515	0.0635697	0.0357212	0.0429391	B
MAPK8IP3	0.0431732	0.543731	0.0937245	0.0659844	0.0431732	B
BMF	0.0448919	0.709968	0.075523	0.0479776	0.0448919	B
MTMR4	0.0448919	0.51649	0.0980712	0.0705166	0.0448919	B
NSA2	0.0449528	0.256171	0.202391	0.175804	0.0449528	B
IDI1	0.0449528	0.293631	0.165716	0.138377	0.0449528	B
NUMA1	0.0450152	0.247004	0.191252	0.163743	0.0450152	B
ATP11C	0.0454247	0.557614	0.0929095	0.0654971	0.0454247	B
CCSER1	0.0464034	3.35114	0.0306982	0.00311891	0.0464034	B
CUL3	0.0467198	0.304135	0.173866	0.147636	0.0467198	B
USP28	0.0474839	0.352186	0.132029	0.104362	0.0474839	B
HERC2	0.0476649	0.273249	0.169247	0.141569	0.0476649	B
CTSH	0.0478275	0.200316	0.205107	0.175902	0.0478275	B
ANKRD49	0.0479336	0.477371	0.100788	0.0733431	0.0479336	B
IRF3	0.0483986	0.328846	0.134474	0.106774	0.0483986	B
PABPC1L	0.0483986	1.0389	0.0540614	0.0266326	0.0483986	B
EFCAB4A	0.0485895	2.3226	0.0347732	0.00738304	0.0485895	B
SOCS5	0.0498233	1.03231	0.0551481	0.0278752	0.0498233	B
RNA18S5	4.98533e-106	0.846923	1	1	4.98533e-106	CD4 T
XAF1	2.14713e-99	2.10323	0.840959	0.399756	2.14713e-99	CD4 T
RNA28S5	1.08855e-91	0.835081	1	0.999977	1.08855e-91	CD4 T
IFI44L	7.15858e-91	2.71162	0.703704	0.179047	7.15858e-91	CD4 T
RPS12	2.72866e-51	0.990358	0.930283	0.806538	2.72866e-51	CD4 T
IFIT3	2.70134e-49	2.38418	0.54902	0.149564	2.70134e-49	CD4 T
TCF7	6.49643e-38	1.73105	0.572985	0.209435	6.49643e-38	CD4 T
MX1	2.71539e-35	1.49702	0.618736	0.276558	2.71539e-35	CD4 T
IL6ST	1.56186e-31	1.85453	0.501089	0.195472	1.56186e-31	CD4 T
RPS29	1.56186e-31	0.974581	0.795207	0.584045	1.56186e-31	CD4 T
AC009501.4	2.34362e-31	1.17764	0.723312	0.452826	2.34362e-31	CD4 T
RPL31	1.35383e-29	0.70429	0.921569	0.830803	1.35383e-29	CD4 T
STAT1	1.63733e-29	1.28046	0.636166	0.37504	1.63733e-29	CD4 T
CCR7	8.26744e-27	2.23189	0.411765	0.112376	8.26744e-27	CD4 T
EIF2AK2	6.25265e-26	1.57752	0.498911	0.211355	6.25265e-26	CD4 T
GAS5	4.35853e-24	1.4744	0.509804	0.243008	4.35853e-24	CD4 T
RPS27	6.02277e-24	0.902772	0.738562	0.545637	6.02277e-24	CD4 T
CD3D	1.17113e-22	1.29077	0.535948	0.251954	1.17113e-22	CD4 T
RPS19	1.34744e-22	0.665592	0.88671	0.791785	1.34744e-22	CD4 T
DGKA	3.25976e-22	1.52384	0.470588	0.198048	3.25976e-22	CD4 T
MT-RNR2	1.59295e-21	0.364899	1	0.999435	1.59295e-21	CD4 T
RPL35A	2.67777e-21	0.73515	0.803922	0.67053	2.67777e-21	CD4 T
RPS21	4.20277e-21	0.733874	0.801743	0.6687	4.20277e-21	CD4 T
DDX60	2.53729e-20	1.90463	0.389978	0.130654	2.53729e-20	CD4 T
RSAD2	1.7544e-18	2.06703	0.350763	0.0973069	1.7544e-18	CD4 T
OAS3	3.68959e-18	1.35309	0.448802	0.194162	3.68959e-18	CD4 T
SATB1	7.0178e-18	1.43659	0.446623	0.209344	7.0178e-18	CD4 T
MYC	9.42682e-18	1.91058	0.363834	0.120035	9.42682e-18	CD4 T
RPL14	1.68037e-17	0.632627	0.803922	0.704713	1.68037e-17	CD4 T
C6orf48	3.74413e-17	1.45627	0.429194	0.19362	3.74413e-17	CD4 T
TRIM22	5.03811e-17	1.21303	0.494553	0.272175	5.03811e-17	CD4 T
RPL38	5.89997e-16	0.82364	0.649237	0.487009	5.89997e-16	CD4 T
MX2	6.84521e-16	1.3079	0.43573	0.2039	6.84521e-16	CD4 T
SELL	7.32092e-16	0.814229	0.67756	0.4641	7.32092e-16	CD4 T
MTRNR2L12	3.95957e-15	0.485441	0.906318	0.850617	3.95957e-15	CD4 T
HERC6	1.15441e-14	2.37978	0.294118	0.0695179	1.15441e-14	CD4 T
RPL34	1.19656e-14	0.576726	0.83878	0.744182	1.19656e-14	CD4 T
RPL32	2.09345e-14	0.642723	0.764706	0.625616	2.09345e-14	CD4 T
LEF1	2.20613e-14	1.62775	0.348584	0.123311	2.20613e-14	CD4 T
RPL9	9.72926e-14	0.673169	0.701525	0.575211	9.72926e-14	CD4 T
ITK	9.72937e-14	1.52067	0.368192	0.151168	9.72937e-14	CD4 T
RPL23	1.21787e-13	0.618941	0.751634	0.652072	1.21787e-13	CD4 T
IFI44	1.35735e-13	1.49167	0.366013	0.149315	1.35735e-13	CD4 T
IFIT1	1.84871e-12	2.05853	0.285403	0.0762505	1.84871e-12	CD4 T
TRAC	3.22642e-12	1.0416	0.442266	0.232163	3.22642e-12	CD4 T
TPT1	3.60001e-12	0.40133	0.938998	0.906534	3.60001e-12	CD4 T
MTRNR2L8	4.91841e-12	0.403183	0.947712	0.92637	4.91841e-12	CD4 T
TMEM123	9.61652e-12	0.778461	0.586057	0.406376	9.61652e-12	CD4 T
LDHB	4.75602e-11	0.847814	0.518519	0.328837	4.75602e-11	CD4 T
RPL11	4.98438e-11	0.434181	0.867102	0.82093	4.98438e-11	CD4 T
SESN3	5.01397e-11	1.61544	0.32244	0.130405	5.01397e-11	CD4 T
IL7R	5.1203e-11	0.689455	0.507625	0.271339	5.1203e-11	CD4 T
CD69	5.3721e-11	1.3517	0.352941	0.161425	5.3721e-11	CD4 T
ABLIM1	1.03547e-10	1.11316	0.398693	0.209209	1.03547e-10	CD4 T
OAS2	3.67519e-10	0.922784	0.461874	0.28085	3.67519e-10	CD4 T
ISG15	1.35437e-09	1.12208	0.383442	0.202295	1.35437e-09	CD4 T
RPS13	4.41869e-09	0.486533	0.75817	0.696851	4.41869e-09	CD4 T
RPLP2	7.72289e-09	0.446959	0.825708	0.750373	7.72289e-09	CD4 T
IFI6	1.54726e-08	0.901747	0.385621	0.202589	1.54726e-08	CD4 T
TRABD2A	1.55023e-08	1.59595	0.267974	0.0927432	1.55023e-08	CD4 T
PIK3IP1	2.3697e-08	1.01931	0.374728	0.207221	2.3697e-08	CD4 T
CD3E	3.73755e-08	1.06435	0.366013	0.201618	3.73755e-08	CD4 T
RPL13A	5.59346e-08	0.373984	0.882353	0.832836	5.59346e-08	CD4 T
PARP9	9.28864e-08	1.02972	0.376906	0.223329	9.28864e-08	CD4 T
FAU	1.30544e-07	0.438951	0.742919	0.686413	1.30544e-07	CD4 T
RPL24	1.79337e-07	0.547257	0.640523	0.537075	1.79337e-07	CD4 T
RPS18	2.03043e-07	0.380907	0.847495	0.790023	2.03043e-07	CD4 T
ADAR	5.02106e-07	0.527585	0.660131	0.553319	5.02106e-07	CD4 T
RPL13	6.90618e-07	0.357276	0.882353	0.82886	6.90618e-07	CD4 T
CYLD	7.31506e-07	0.74477	0.477124	0.348199	7.31506e-07	CD4 T
BCL11B	8.28564e-07	0.909706	0.363834	0.20652	8.28564e-07	CD4 T
TTN	9.10878e-07	1.30699	0.281046	0.128191	9.10878e-07	CD4 T
LTB	9.93449e-07	0.592254	0.464052	0.285075	9.93449e-07	CD4 T
IKZF1	9.94846e-07	0.604473	0.562092	0.442614	9.94846e-07	CD4 T
NPM1	1.2414e-06	0.713876	0.488017	0.366161	1.2414e-06	CD4 T
PTMA	1.25247e-06	0.422349	0.72549	0.65092	1.25247e-06	CD4 T
TMEM66	1.5093e-06	0.571579	0.588235	0.461434	1.5093e-06	CD4 T
RPS25	1.60719e-06	0.647049	0.518519	0.3977	1.60719e-06	CD4 T
RPL37	1.60719e-06	0.536257	0.610022	0.505897	1.60719e-06	CD4 T
INPP4B	1.86569e-06	1.6441	0.233115	0.0815824	1.86569e-06	CD4 T
RPL35	3.23173e-06	0.459058	0.675381	0.592337	3.23173e-06	CD4 T
SAMD9	7.14336e-06	0.755811	0.424837	0.288261	7.14336e-06	CD4 T
RCAN3	7.72129e-06	1.17334	0.263617	0.116059	7.72129e-06	CD4 T
NAP1L1	7.9594e-06	0.538909	0.533769	0.403416	7.9594e-06	CD4 T
MAL	1.13202e-05	1.4857	0.224401	0.0806335	1.13202e-05	CD4 T
RPS27A	1.52359e-05	0.40132	0.727669	0.635895	1.52359e-05	CD4 T
RPL22	1.74699e-05	0.498142	0.59695	0.469477	1.74699e-05	CD4 T
SP100	2.07183e-05	0.56324	0.562092	0.452442	2.07183e-05	CD4 T
CAMK4	2.14413e-05	1.29481	0.244009	0.104266	2.14413e-05	CD4 T
RNASET2	2.46726e-05	0.813253	0.37037	0.242691	2.46726e-05	CD4 T
PIM1	2.48151e-05	0.708024	0.422658	0.292328	2.48151e-05	CD4 T
SOCS3	2.55414e-05	1.06261	0.287582	0.151959	2.55414e-05	CD4 T
BTG1	4.50707e-05	0.417009	0.67756	0.573336	4.50707e-05	CD4 T
ADD3	5.71376e-05	0.514933	0.56427	0.46279	5.71376e-05	CD4 T
LRRN3	5.79281e-05	3.17399	0.152505	0.0192264	5.79281e-05	CD4 T
SAMD9L	8.6343e-05	0.703574	0.416122	0.300619	8.6343e-05	CD4 T
LDLRAP1	0.000101602	1.26914	0.239651	0.112083	0.000101602	CD4 T
CHD3	0.000105022	0.557697	0.494553	0.368962	0.000105022	CD4 T
OXNAD1	0.000111963	1.40392	0.215686	0.0865528	0.000111963	CD4 T
TXNIP	0.000212231	0.377896	0.912854	0.822218	0.000212231	CD4 T
RPL27A	0.000221933	0.300452	0.858388	0.799241	0.000221933	CD4 T
LPIN2	0.000233729	0.969447	0.287582	0.167954	0.000233729	CD4 T
RPS15	0.00025527	0.384267	0.64488	0.597623	0.00025527	CD4 T
RPS8	0.00026825	0.301654	0.821351	0.761737	0.00026825	CD4 T
RNF157	0.00027307	1.84393	0.176471	0.0524603	0.00027307	CD4 T
MBNL1	0.000441608	0.393751	0.642702	0.556414	0.000441608	CD4 T
RPS20	0.000487363	0.311567	0.762527	0.699833	0.000487363	CD4 T
NOSIP	0.000487548	0.842177	0.291939	0.170869	0.000487548	CD4 T
NFKBIZ	0.000500915	0.713247	0.335512	0.214473	0.000500915	CD4 T
RPS23	0.000513539	0.354916	0.690632	0.604943	0.000513539	CD4 T
TNFSF10	0.000558857	0.784475	0.326797	0.209796	0.000558857	CD4 T
TRBC2	0.000675616	0.43163	0.538126	0.410284	0.000675616	CD4 T
ZNF609	0.000686783	1.00256	0.267974	0.155461	0.000686783	CD4 T
STK17B	0.000758737	0.443673	0.559913	0.472663	0.000758737	CD4 T
HIVEP2	0.000760201	0.925094	0.278867	0.165198	0.000760201	CD4 T
RPL39	0.000838207	0.501336	0.485839	0.388076	0.000838207	CD4 T
HSPD1	0.000929334	0.833054	0.300654	0.189869	0.000929334	CD4 T
ZFAS1	0.000962757	0.824177	0.311547	0.204058	0.000962757	CD4 T
ETS1	0.00104563	0.371597	0.684096	0.527134	0.00104563	CD4 T
SPOCK2	0.00126002	0.471089	0.433551	0.308188	0.00126002	CD4 T
CD3G	0.00129806	0.667606	0.324619	0.20896	0.00129806	CD4 T
CD2	0.00142345	0.684046	0.324619	0.211061	0.00142345	CD4 T
RPS24	0.00147869	0.362738	0.625272	0.551624	0.00147869	CD4 T
IL32	0.00164319	0.565596	0.339869	0.217094	0.00164319	CD4 T
GPRASP1	0.00195906	1.9037	0.152505	0.0408703	0.00195906	CD4 T
TRAT1	0.00199495	1.27174	0.196078	0.0844065	0.00199495	CD4 T
RP11-284N8.3	0.00203894	1.12143	0.224401	0.115472	0.00203894	CD4 T
CYTIP	0.00225672	0.810771	0.294118	0.187701	0.00225672	CD4 T
HSPA8	0.00230663	0.372021	0.583878	0.486874	0.00230663	CD4 T
CD4	0.00238412	0.838823	0.27451	0.16626	0.00238412	CD4 T
RPL12	0.00244403	0.347386	0.649237	0.580769	0.00244403	CD4 T
PDE7A	0.00295817	1.03255	0.22658	0.119674	0.00295817	CD4 T
RPS28	0.00307285	0.366269	0.603486	0.513217	0.00307285	CD4 T
RPL37A	0.00313893	0.321429	0.697168	0.641137	0.00313893	CD4 T
FOXP1	0.00340571	0.546244	0.409586	0.307306	0.00340571	CD4 T
RPL28	0.0037417	0.523855	0.446623	0.369414	0.0037417	CD4 T
RPL27	0.00376009	0.292495	0.699346	0.648525	0.00376009	CD4 T
DDX58	0.0039055	1.01115	0.233115	0.130021	0.0039055	CD4 T
CCND2	0.00413518	0.393379	0.427015	0.302426	0.00413518	CD4 T
IFIH1	0.00431647	1.02987	0.22658	0.123243	0.00431647	CD4 T
EEF1A1	0.00506524	0.19586	0.928105	0.913018	0.00506524	CD4 T
RPL36	0.00537803	0.575213	0.379085	0.288622	0.00537803	CD4 T
OAS1	0.00589402	0.790284	0.257081	0.152343	0.00589402	CD4 T
GIMAP5	0.00634772	0.917634	0.235294	0.134291	0.00634772	CD4 T
RPS26	0.00674974	1.38286	0.174292	0.0730197	0.00674974	CD4 T
RPS16	0.00825848	0.22687	0.799564	0.780082	0.00825848	CD4 T
ANP32B	0.00957336	0.523037	0.394336	0.30577	0.00957336	CD4 T
XBP1	0.01063	0.432654	0.350763	0.248114	0.01063	CD4 T
ITGA6	0.01063	1.00573	0.215686	0.119154	0.01063	CD4 T
RPL10A	0.0129621	0.288459	0.697168	0.622249	0.0129621	CD4 T
TRANK1	0.014621	0.627345	0.313725	0.222471	0.014621	CD4 T
ATP1A1	0.0154707	0.567188	0.357298	0.270729	0.0154707	CD4 T
ATM	0.0181976	0.38378	0.488017	0.39962	0.0181976	CD4 T
BCL2	0.0190099	0.590278	0.296296	0.200285	0.0190099	CD4 T
RPL26	0.019204	0.457014	0.422658	0.341173	0.019204	CD4 T
MAML2	0.0195351	1.26809	0.16122	0.0671456	0.0195351	CD4 T
CD96	0.0201012	0.650262	0.265795	0.169784	0.0201012	CD4 T
SOCS2	0.021921	2.20914	0.122004	0.0298224	0.021921	CD4 T
RP1-17K7.2	0.0226486	0.626103	0.335512	0.254982	0.0226486	CD4 T
SNHG6	0.0247477	0.908193	0.22658	0.139329	0.0247477	CD4 T
PLCG1	0.026782	1.0988	0.178649	0.0881795	0.026782	CD4 T
MALAT1	0.0293632	0.270566	0.997821	0.980005	0.0293632	CD4 T
IFIT5	0.0302802	1.44447	0.148148	0.0584474	0.0302802	CD4 T
PIP4K2B	0.0317631	0.997388	0.191721	0.103543	0.0317631	CD4 T
DTX3L	0.0330777	0.594399	0.324619	0.244544	0.0330777	CD4 T
GLTSCR2	0.0331766	0.312526	0.605664	0.537504	0.0331766	CD4 T
RPS4Y1	0.0345983	0.518554	0.348584	0.267882	0.0345983	CD4 T
MTRNR2L10	0.0353944	0.298227	0.618736	0.561204	0.0353944	CD4 T
TMEM63A	0.0403362	0.997457	0.183007	0.0961547	0.0403362	CD4 T
FKBP5	0.0416008	0.439314	0.368192	0.278862	0.0416008	CD4 T
APBA2	0.0459344	1.35683	0.141612	0.0551941	0.0459344	CD4 T
SNORD89	0.0486059	1.40908	0.141612	0.0563463	0.0486059	CD4 T
ILF3	0.0486503	0.381178	0.481481	0.43351	0.0486503	CD4 T
IL7R	0	3.34086	0.822352	0.218423	0	CD4m T
LTB	0	2.74018	0.787701	0.236393	0	CD4m T
ETS1	0	1.55959	0.887506	0.492553	0	CD4m T
TRAC	0	2.31666	0.651049	0.19228	0	CD4m T
TRBC2	0	1.73982	0.768668	0.375575	0	CD4m T
SPOCK2	0	1.84231	0.693021	0.270783	0	CD4m T
TCF7	0	2.26398	0.605905	0.173547	0	CD4m T
RPS12	0	0.966783	0.938751	0.794599	0	CD4m T
DGKA	0	2.17195	0.557589	0.164857	0	CD4m T
RPL13A	0	0.923121	0.95144	0.821431	0	CD4m T
LDHB	0	1.64887	0.655686	0.298009	0	CD4m T
TPT1	0	0.747945	0.97267	0.900229	0	CD4m T
CYLD	0	1.54998	0.633236	0.320902	0	CD4m T
RPL13	1.06803e-304	0.82469	0.936798	0.818576	1.06803e-304	CD4m T
PBXIP1	2.70421e-304	1.84261	0.539776	0.20705	2.70421e-304	CD4m T
RPS6	4.62146e-290	0.749624	0.971449	0.893336	4.62146e-290	CD4m T
EEF1A1	1.52979e-280	0.676908	0.973402	0.907097	1.52979e-280	CD4m T
CD3D	1.86999e-276	1.56154	0.562469	0.223839	1.86999e-276	CD4m T
IL32	1.94801e-270	1.7641	0.515861	0.188342	1.94801e-270	CD4m T
RPS18	5.15754e-247	0.781836	0.909468	0.778623	5.15754e-247	CD4m T
RPS29	1.48824e-233	0.923915	0.781113	0.566551	1.48824e-233	CD4m T
TMEM123	2.50485e-232	1.18926	0.643973	0.384437	2.50485e-232	CD4m T
SLFN5	1.16589e-227	1.15625	0.673011	0.394579	1.16589e-227	CD4m T
RPL14	4.5232e-224	0.791488	0.852123	0.690963	4.5232e-224	CD4m T
PAG1	2.35282e-223	1.69356	0.487067	0.202841	2.35282e-223	CD4m T
RPLP2	2.56482e-221	0.75906	0.885554	0.737587	2.56482e-221	CD4m T
RPL3	5.51827e-218	0.69686	0.947291	0.851168	5.51827e-218	CD4m T
RPL34	9.85238e-216	0.759355	0.872865	0.73227	9.85238e-216	CD4m T
RCAN3	4.26025e-215	2.3355	0.38653	0.0904414	4.26025e-215	CD4m T
RPS3	2.29472e-214	0.709859	0.928258	0.814932	2.29472e-214	CD4m T
RPL11	1.85459e-210	0.665309	0.917033	0.811757	1.85459e-210	CD4m T
BCL11B	3.99687e-207	1.62828	0.468765	0.181843	3.99687e-207	CD4m T
RPL31	9.02225e-207	0.659249	0.922889	0.822539	9.02225e-207	CD4m T
HIVEP2	4.21971e-200	1.92544	0.419473	0.140832	4.21971e-200	CD4m T
LEF1	8.62992e-195	2.11591	0.383602	0.0995987	8.62992e-195	CD4m T
PIK3IP1	5.03108e-194	1.5835	0.460713	0.183541	5.03108e-194	CD4m T
ATP8B2	1.9764e-192	1.90528	0.411908	0.138321	1.9764e-192	CD4m T
RPS8	2.96685e-192	0.692524	0.885798	0.749895	2.96685e-192	CD4m T
BIRC3	4.9555e-192	1.70715	0.438263	0.163356	4.9555e-192	CD4m T
TMEM66	5.96857e-192	0.995149	0.667399	0.442089	5.96857e-192	CD4m T
RPL32	1.74531e-191	0.81035	0.791118	0.610492	1.74531e-191	CD4m T
SPTAN1	9.86746e-190	1.33434	0.528062	0.271816	9.86746e-190	CD4m T
RPS21	1.38712e-189	0.763684	0.818692	0.655072	1.38712e-189	CD4m T
RPS20	4.47179e-188	0.739673	0.83675	0.686729	4.47179e-188	CD4m T
CD6	2.00158e-187	1.70932	0.42899	0.154297	2.00158e-187	CD4m T
RPL27A	2.20702e-180	0.629815	0.898243	0.789922	2.20702e-180	CD4m T
RPS14	7.92686e-180	0.600654	0.942655	0.864412	7.92686e-180	CD4m T
CD3G	4.11797e-179	1.44635	0.45998	0.184944	4.11797e-179	CD4m T
SYNE2	5.99582e-179	0.939193	0.77306	0.476011	5.99582e-179	CD4m T
GLTSCR2	1.40419e-177	0.869667	0.731088	0.518746	1.40419e-177	CD4m T
TRAT1	1.06624e-176	2.70095	0.329185	0.0609753	1.06624e-176	CD4m T
CD28	1.84134e-175	3.23799	0.307467	0.039805	1.84134e-175	CD4m T
RPSAP58	2.21831e-171	0.907948	0.688141	0.47515	2.21831e-171	CD4m T
RPL19	2.46742e-171	0.577298	0.935822	0.852867	2.46742e-171	CD4m T
CD3E	3.01087e-171	1.50079	0.442655	0.17916	3.01087e-171	CD4m T
INPP4B	4.4696e-165	2.69663	0.318448	0.0593998	4.4696e-165	CD4m T
RPS16	3.13479e-162	0.623502	0.886286	0.769589	3.13479e-162	CD4m T
RPS4X	2.62071e-161	0.653203	0.886774	0.762622	2.62071e-161	CD4m T
GPRIN3	7.83041e-161	1.64858	0.41386	0.166408	7.83041e-161	CD4m T
ITK	2.41476e-158	1.82785	0.380429	0.130493	2.41476e-158	CD4m T
ABLIM1	7.07972e-158	1.43952	0.439971	0.188071	7.07972e-158	CD4m T
RPL4	1.00284e-157	0.598299	0.895315	0.800778	1.00284e-157	CD4m T
CD5	3.1097e-157	2.22442	0.336994	0.0840657	3.1097e-157	CD4m T
CAMK4	3.64385e-156	2.21864	0.33553	0.0825148	3.64385e-156	CD4m T
BCL2	5.37592e-156	1.56609	0.423377	0.178864	5.37592e-156	CD4m T
LCK	2.02043e-153	1.26072	0.473402	0.224528	2.02043e-153	CD4m T
CD2	1.50837e-152	1.38043	0.438995	0.189351	1.50837e-152	CD4m T
RPS2	3.91614e-149	0.601857	0.897999	0.790168	3.91614e-149	CD4m T
KIAA1551	7.06437e-149	0.951229	0.622499	0.412746	7.06437e-149	CD4m T
EVL	2.47876e-147	1.02645	0.556125	0.31844	2.47876e-147	CD4m T
RPS5	2.52365e-147	0.686312	0.822596	0.661817	2.52365e-147	CD4m T
RPLP1	2.68798e-145	0.575049	0.899707	0.798882	2.68798e-145	CD4m T
HSPA8	3.93677e-144	0.831366	0.672279	0.469266	3.93677e-144	CD4m T
RPS19	6.31651e-143	0.585395	0.89141	0.782808	6.31651e-143	CD4m T
RPL18	3.43628e-141	0.569797	0.893851	0.797208	3.43628e-141	CD4m T
SLC38A1	9.2137e-140	0.929957	0.596633	0.36499	9.2137e-140	CD4m T
RPL10A	2.02522e-137	0.696522	0.764519	0.608744	2.02522e-137	CD4m T
ADD3	7.12063e-137	0.841165	0.644949	0.44556	7.12063e-137	CD4m T
MAL	4.77023e-134	2.48615	0.294778	0.0606553	4.77023e-134	CD4m T
RPS27	5.90764e-134	0.748115	0.714983	0.530734	5.90764e-134	CD4m T
FYB	1.38618e-133	0.82073	0.669107	0.478965	1.38618e-133	CD4m T
TRIB2	1.68476e-132	1.82687	0.351391	0.124511	1.68476e-132	CD4m T
GIMAP7	1.62614e-129	1.22967	0.450708	0.22923	1.62614e-129	CD4m T
GSTK1	2.43161e-128	1.07695	0.506101	0.299781	2.43161e-128	CD4m T
MYC	2.10498e-126	1.92458	0.327233	0.101888	2.10498e-126	CD4m T
RPL35A	2.6293e-126	0.62165	0.801122	0.658863	2.6293e-126	CD4m T
RPL12	5.69128e-126	0.694043	0.730112	0.566477	5.69128e-126	CD4m T
STAT5B	7.96377e-126	1.11769	0.480722	0.269601	7.96377e-126	CD4m T
NOSIP	1.54529e-124	1.56146	0.371645	0.151983	1.54529e-124	CD4m T
RPSA	1.61984e-124	0.841616	0.61103	0.419147	1.61984e-124	CD4m T
CD52	1.06231e-119	0.866855	0.590288	0.387588	1.06231e-119	CD4m T
MAF	9.12078e-119	2.30029	0.293558	0.0769269	9.12078e-119	CD4m T
TBC1D4	2.25458e-117	2.33317	0.285261	0.067031	2.25458e-117	CD4m T
RPL18A	4.28903e-114	0.636268	0.750366	0.611329	4.28903e-114	CD4m T
RPLP0	2.47162e-112	0.627591	0.784773	0.644512	2.47162e-112	CD4m T
TRAF3IP3	7.49767e-110	0.898735	0.534651	0.342121	7.49767e-110	CD4m T
CCND2	1.37751e-107	0.939147	0.493411	0.284568	1.37751e-107	CD4m T
RPS27A	3.93888e-106	0.610207	0.762811	0.624129	3.93888e-106	CD4m T
TESPA1	4.78083e-104	2.06816	0.282089	0.0764838	4.78083e-104	CD4m T
RPL9	5.89548e-103	0.637479	0.714495	0.562588	5.89548e-103	CD4m T
RPL10	5.32088e-102	0.667762	0.689605	0.536568	5.32088e-102	CD4m T
ANKRD12	9.25093e-102	0.861758	0.541484	0.358787	9.25093e-102	CD4m T
RPL5	1.53136e-101	0.585295	0.772816	0.649583	1.53136e-101	CD4m T
RASGRP1	5.38024e-101	1.34303	0.3653	0.165374	5.38024e-101	CD4m T
CHD3	6.73855e-100	0.856156	0.538067	0.353322	6.73855e-100	CD4m T
CD4	1.21897e-99	1.399	0.349683	0.14898	1.21897e-99	CD4m T
RPS23	1.19034e-98	0.592614	0.739141	0.592374	1.19034e-98	CD4m T
TAB2	1.70842e-98	1.25267	0.391898	0.203875	1.70842e-98	CD4m T
OPTN	5.59919e-95	1.2327	0.375061	0.180366	5.59919e-95	CD4m T
IL6ST	5.63079e-95	1.30078	0.371157	0.181203	5.63079e-95	CD4m T
TNFAIP8	1.14408e-94	1.19789	0.386042	0.196465	1.14408e-94	CD4m T
CD69	4.39346e-94	1.41072	0.339678	0.145607	4.39346e-94	CD4m T
ZC3HAV1	7.96676e-94	0.906131	0.492679	0.314305	7.96676e-94	CD4m T
RPL8	3.23264e-92	0.456363	0.879453	0.801836	3.23264e-92	CD4m T
RPL38	2.70524e-91	0.675339	0.629575	0.47446	2.70524e-91	CD4m T
GIMAP4	5.7313e-91	0.948913	0.467545	0.288925	5.7313e-91	CD4m T
EEF2	1.37078e-90	0.466251	0.877745	0.785688	1.37078e-90	CD4m T
FAM107B	1.49278e-90	0.915678	0.47633	0.299141	1.49278e-90	CD4m T
GIMAP5	2.1805e-90	1.5809	0.308199	0.117889	2.1805e-90	CD4m T
DDX5	4.57504e-89	0.456572	0.874329	0.789897	4.57504e-89	CD4m T
RPS3A	1.18918e-88	0.596727	0.709614	0.571327	1.18918e-88	CD4m T
EPB41	3.9404e-88	0.821947	0.499512	0.318662	3.9404e-88	CD4m T
GOLGA8A	2.73866e-86	1.00977	0.420693	0.236886	2.73866e-86	CD4m T
RBL2	2.79977e-86	0.776739	0.535139	0.357581	2.79977e-86	CD4m T
KMT2A	6.14851e-86	0.813302	0.518058	0.343672	6.14851e-86	CD4m T
HSP90AB1	2.36532e-85	0.594698	0.696437	0.552126	2.36532e-85	CD4m T
GATA3	1.25193e-84	2.11576	0.254514	0.0696157	1.25193e-84	CD4m T
RPS25	5.17221e-83	0.742079	0.544412	0.384265	5.17221e-83	CD4m T
CCR7	1.51102e-82	1.625	0.283309	0.0985156	1.51102e-82	CD4m T
PCED1B-AS1	7.87594e-82	1.16189	0.359688	0.178224	7.87594e-82	CD4m T
SOD1	2.5271e-81	0.924249	0.437531	0.263988	2.5271e-81	CD4m T
ARID5B	7.54102e-81	1.32785	0.335041	0.158802	7.54102e-81	CD4m T
PTPRCAP	8.04849e-81	0.687819	0.574427	0.394604	8.04849e-81	CD4m T
EIF4A2	1.19444e-80	0.745365	0.535627	0.37208	1.19444e-80	CD4m T
FOXP1	1.39502e-80	0.877747	0.461689	0.292888	1.39502e-80	CD4m T
RPS15	1.43764e-79	0.541267	0.714251	0.586392	1.43764e-79	CD4m T
PABPC1	4.36701e-79	0.402527	0.937042	0.873077	4.36701e-79	CD4m T
GOLGA8B	9.66087e-79	1.04356	0.390678	0.216429	9.66087e-79	CD4m T
TXNIP	1.03783e-76	0.511695	0.921425	0.813234	1.03783e-76	CD4m T
NPM1	2.86556e-76	0.733704	0.517326	0.352288	2.86556e-76	CD4m T
IKZF1	3.30032e-76	0.670862	0.579063	0.4302	3.30032e-76	CD4m T
MBNL1	5.76301e-76	0.568186	0.678868	0.545036	5.76301e-76	CD4m T
STK17B	1.14894e-75	0.663039	0.596877	0.461118	1.14894e-75	CD4m T
MDFIC	1.84454e-75	1.42643	0.301855	0.129188	1.84454e-75	CD4m T
RORA	1.14991e-74	1.10445	0.356515	0.183221	1.14991e-74	CD4m T
ITGB1	2.87012e-74	0.915655	0.453392	0.304827	2.87012e-74	CD4m T
TTC39C	1.8933e-73	1.61314	0.272328	0.100534	1.8933e-73	CD4m T
SMCHD1	2.09254e-73	0.65002	0.600293	0.462866	2.09254e-73	CD4m T
FAM65B	3.33447e-73	0.608028	0.627623	0.492037	3.33447e-73	CD4m T
SPTBN1	2.8759e-72	0.76169	0.499756	0.33902	2.8759e-72	CD4m T
RPS13	6.26495e-72	0.463368	0.789409	0.688206	6.26495e-72	CD4m T
GNB2L1	9.14354e-72	0.412322	0.862128	0.781528	9.14354e-72	CD4m T
CALM1	2.73788e-71	0.467043	0.806247	0.689905	2.73788e-71	CD4m T
ITGA6	5.46798e-71	1.47359	0.276476	0.104374	5.46798e-71	CD4m T
RPS28	2.39112e-70	0.58159	0.63104	0.502351	2.39112e-70	CD4m T
RPL24	2.53009e-70	0.561727	0.652269	0.526623	2.53009e-70	CD4m T
GAS5	1.65828e-69	0.95638	0.392387	0.230953	1.65828e-69	CD4m T
AQP3	7.77481e-69	2.46445	0.210591	0.0426113	7.77481e-69	CD4m T
CDC42SE2	1.21311e-68	0.714625	0.505368	0.352534	1.21311e-68	CD4m T
MYH9	2.062e-68	0.42038	0.859444	0.767767	2.062e-68	CD4m T
NAP1L1	7.48736e-68	0.624726	0.551	0.390001	7.48736e-68	CD4m T
RP11-284N8.3	1.72397e-66	1.52782	0.265739	0.101543	1.72397e-66	CD4m T
RPL23	2.10525e-66	0.472989	0.750366	0.643281	2.10525e-66	CD4m T
CD96	2.80019e-66	1.15834	0.319912	0.155725	2.80019e-66	CD4m T
PIK3R1	4.12789e-66	0.769128	0.463885	0.310612	4.12789e-66	CD4m T
PIM1	1.89998e-65	0.857482	0.429966	0.279915	1.89998e-65	CD4m T
SF3B1	6.31056e-65	0.500857	0.703514	0.589346	6.31056e-65	CD4m T
BTG1	1.57277e-64	0.509197	0.697169	0.562022	1.57277e-64	CD4m T
RPL22	3.78814e-64	0.585407	0.596388	0.458115	3.78814e-64	CD4m T
RPS17L	5.07266e-64	0.55571	0.620059	0.495384	5.07266e-64	CD4m T
RPL7A	1.29202e-62	0.445004	0.7755	0.665485	1.29202e-62	CD4m T
RPL36	3.11486e-62	0.820655	0.424109	0.275977	3.11486e-62	CD4m T
ACAP1	5.33543e-62	0.935231	0.36896	0.212515	5.33543e-62	CD4m T
EML4	3.55337e-61	1.04167	0.340654	0.187012	3.55337e-61	CD4m T
TC2N	4.3892e-61	1.35457	0.273792	0.115993	4.3892e-61	CD4m T
RPL35	1.04533e-60	0.482624	0.693265	0.583093	1.04533e-60	CD4m T
CD84	2.49183e-60	1.32151	0.285505	0.13224	2.49183e-60	CD4m T
GCC2	1.71176e-59	0.941945	0.364324	0.213426	1.71176e-59	CD4m T
CYFIP2	1.15336e-58	0.620091	0.514153	0.359476	1.15336e-58	CD4m T
RPL39	4.33704e-58	0.653411	0.510249	0.376855	4.33704e-58	CD4m T
CDC25B	6.08595e-58	1.11647	0.311371	0.159343	6.08595e-58	CD4m T
RPL37	1.3922e-57	0.529032	0.617862	0.495778	1.3922e-57	CD4m T
RPL37A	1.55867e-57	0.443581	0.731088	0.632696	1.55867e-57	CD4m T
DDX17	5.05585e-56	0.49057	0.666179	0.547596	5.05585e-56	CD4m T
SATB1	5.2118e-56	0.980075	0.345046	0.198336	5.2118e-56	CD4m T
MFHAS1	5.21548e-56	1.8542	0.219131	0.0686803	5.21548e-56	CD4m T
TMSB4X	5.54463e-56	0.342992	0.932162	0.874135	5.54463e-56	CD4m T
WWP1	6.93907e-56	1.30161	0.271108	0.121015	6.93907e-56	CD4m T
PSIP1	2.72729e-55	0.949127	0.34651	0.199641	2.72729e-55	CD4m T
STK4	8.52191e-55	0.535698	0.601757	0.484036	8.52191e-55	CD4m T
RPL6	3.87932e-54	0.445064	0.711567	0.619403	3.87932e-54	CD4m T
CYTH1	8.68516e-54	0.604656	0.525866	0.391355	8.68516e-54	CD4m T
LDLRAP1	1.11737e-53	1.40829	0.247926	0.0998203	1.11737e-53	CD4m T
WHSC1L1	2.59308e-53	0.813125	0.397267	0.2584	2.59308e-53	CD4m T
RPL7	1.57697e-52	0.447955	0.701562	0.603451	1.57697e-52	CD4m T
HECA	3.94122e-52	0.919509	0.349439	0.210004	3.94122e-52	CD4m T
SRSF5	5.60118e-52	0.495617	0.626647	0.503976	5.60118e-52	CD4m T
FAM102A	4.4047e-51	2.00854	0.197413	0.0526795	4.4047e-51	CD4m T
KAT6A	1.26022e-50	0.706439	0.43387	0.297664	1.26022e-50	CD4m T
HSP90AA1	1.58777e-50	0.407243	0.753294	0.66871	1.58777e-50	CD4m T
TPR	1.7406e-50	0.662121	0.474622	0.346528	1.7406e-50	CD4m T
PLCG1	7.06301e-50	1.63974	0.218643	0.0760407	7.06301e-50	CD4m T
SORL1	1.22569e-49	0.621511	0.499268	0.373385	1.22569e-49	CD4m T
NCK2	1.92218e-49	1.44799	0.233773	0.0918445	1.92218e-49	CD4m T
CDC14A	3.85274e-49	2.0455	0.194241	0.0529503	3.85274e-49	CD4m T
SEPT6	4.08441e-48	0.718953	0.417033	0.285356	4.08441e-48	CD4m T
TRABD2A	8.12261e-48	1.44765	0.22328	0.0815548	8.12261e-48	CD4m T
ITM2A	2.78186e-47	1.51781	0.224744	0.0865027	2.78186e-47	CD4m T
JAK3	4.56868e-47	0.984224	0.305759	0.168624	4.56868e-47	CD4m T
IL6R	1.08903e-46	0.934689	0.324793	0.191049	1.08903e-46	CD4m T
S1PR1	1.54295e-46	1.46742	0.226452	0.0889398	1.54295e-46	CD4m T
LPAR6	4.50156e-46	1.62755	0.218399	0.0835733	4.50156e-46	CD4m T
MGAT4A	1.15591e-45	1.0408	0.286969	0.152081	1.15591e-45	CD4m T
UBALD2	1.21701e-45	0.930508	0.324305	0.193265	1.21701e-45	CD4m T
TMC8	1.41406e-44	0.706045	0.39141	0.258376	1.41406e-44	CD4m T
EIF4B	7.81818e-44	0.485268	0.587604	0.4783	7.81818e-44	CD4m T
SEPT9	7.84068e-44	0.618046	0.448023	0.322773	7.84068e-44	CD4m T
MALAT1	1.63571e-43	0.346577	0.997072	0.978485	1.63571e-43	CD4m T
RPL28	3.32203e-43	0.581361	0.47877	0.359255	3.32203e-43	CD4m T
HNRNPA1	8.99335e-43	0.470854	0.581015	0.470694	8.99335e-43	CD4m T
MPRIP	1.05744e-42	0.899072	0.31796	0.189425	1.05744e-42	CD4m T
FNBP1	2.23947e-42	0.497263	0.558565	0.44497	2.23947e-42	CD4m T
DPP4	6.03878e-42	2.37597	0.164959	0.0337247	6.03878e-42	CD4m T
DNAJB1	9.84875e-42	1.03097	0.2755	0.146223	9.84875e-42	CD4m T
NKTR	1.36403e-41	0.672327	0.416301	0.29567	1.36403e-41	CD4m T
ARHGAP15	7.30953e-41	1.12667	0.255002	0.126825	7.30953e-41	CD4m T
RASA3	5.97969e-40	0.764665	0.349927	0.225537	5.97969e-40	CD4m T
KLF6	7.13e-40	0.413977	0.693265	0.588952	7.13e-40	CD4m T
SESN3	7.57824e-39	1.19076	0.244998	0.121015	7.57824e-39	CD4m T
SEMA4D	1.01495e-38	0.670033	0.389458	0.269872	1.01495e-38	CD4m T
FAU	1.10419e-38	0.340785	0.748414	0.680797	1.10419e-38	CD4m T
RHOH	1.95388e-38	1.31634	0.220107	0.095217	1.95388e-38	CD4m T
LPIN2	1.97953e-38	0.966513	0.280381	0.157965	1.97953e-38	CD4m T
UBASH3A	1.098e-37	2.14412	0.163494	0.039165	1.098e-37	CD4m T
SMG1	1.11514e-37	0.545168	0.470717	0.357581	1.11514e-37	CD4m T
KLF12	1.52676e-37	0.994299	0.269156	0.146543	1.52676e-37	CD4m T
RPS11	1.60235e-37	0.254671	0.933138	0.89501	1.60235e-37	CD4m T
RPS15A	1.98041e-37	0.607937	0.418009	0.302095	1.98041e-37	CD4m T
ILF3	2.26034e-37	0.493353	0.529283	0.42439	2.26034e-37	CD4m T
DOCK10	2.74634e-37	0.781358	0.334065	0.215371	2.74634e-37	CD4m T
DYRK2	5.30278e-37	0.852915	0.297218	0.17495	5.30278e-37	CD4m T
RPL27	6.5117e-37	0.357063	0.713763	0.642518	6.5117e-37	CD4m T
MACF1	1.08097e-36	0.364999	0.735969	0.612929	1.08097e-36	CD4m T
ARL6IP5	1.73361e-36	0.519399	0.487311	0.379563	1.73361e-36	CD4m T
SYNRG	5.28364e-36	0.724791	0.351635	0.236122	5.28364e-36	CD4m T
IL2RG	8.82695e-36	0.709716	0.34163	0.221697	8.82695e-36	CD4m T
ATP1A1	1.06554e-35	0.687654	0.374085	0.261281	1.06554e-35	CD4m T
CCR4	1.27192e-35	4.21251	0.128843	0.00807424	1.27192e-35	CD4m T
ZNF101	1.28048e-35	1.37936	0.206442	0.0864781	1.28048e-35	CD4m T
ARL4C	1.46779e-35	0.365639	0.575403	0.411196	1.46779e-35	CD4m T
TMEM63A	1.83265e-35	1.3759	0.20571	0.0860842	1.83265e-35	CD4m T
PDE3B	2.59317e-35	1.35443	0.20327	0.0828102	2.59317e-35	CD4m T
FOXO1	5.1576e-35	1.15101	0.226696	0.107058	5.1576e-35	CD4m T
PDE4DIP	6.18959e-35	1.19223	0.231088	0.113729	6.18959e-35	CD4m T
EMB	1.2195e-34	0.602632	0.397023	0.281466	1.2195e-34	CD4m T
PIM2	6.30014e-34	1.03207	0.232796	0.113138	6.30014e-34	CD4m T
CISH	9.29951e-34	2.25011	0.152269	0.034931	9.29951e-34	CD4m T
EEF1B2	9.54478e-34	0.51799	0.466081	0.358688	9.54478e-34	CD4m T
P2RY8	2.15088e-33	0.72891	0.328453	0.2151	2.15088e-33	CD4m T
RPL15	1.58283e-32	0.312575	0.743533	0.682544	1.58283e-32	CD4m T
RP11-427H3.3	1.76351e-32	0.886151	0.270864	0.156783	1.76351e-32	CD4m T
PEBP1	2.07099e-32	0.806694	0.29185	0.1782	2.07099e-32	CD4m T
ESYT1	6.14574e-32	0.895516	0.270376	0.158457	6.14574e-32	CD4m T
INADL	7.66072e-32	1.94853	0.156662	0.0424636	7.66072e-32	CD4m T
IPCEF1	8.19507e-32	1.10985	0.22816	0.1156	8.19507e-32	CD4m T
KCNA3	9.72625e-32	1.35504	0.195217	0.081604	9.72625e-32	CD4m T
PNISR	9.99876e-32	0.479314	0.497804	0.39741	9.99876e-32	CD4m T
OGT	1.00168e-31	0.565445	0.418985	0.313197	1.00168e-31	CD4m T
RPL23A	1.25542e-31	0.544115	0.425817	0.323093	1.25542e-31	CD4m T
CSDE1	2.44185e-31	0.363941	0.642265	0.57108	2.44185e-31	CD4m T
HP1BP3	2.93492e-31	0.49701	0.465837	0.361569	2.93492e-31	CD4m T
ICOS	9.33114e-31	2.69917	0.134212	0.0219826	9.33114e-31	CD4m T
HINT1	3.79723e-30	0.751201	0.307467	0.200551	3.79723e-30	CD4m T
MAP3K1	4.12975e-30	0.693902	0.343338	0.239643	4.12975e-30	CD4m T
RNF157	4.42375e-30	1.91121	0.154466	0.0435714	4.42375e-30	CD4m T
IL10RA	5.31194e-30	0.599032	0.385798	0.282894	5.31194e-30	CD4m T
MYCBP2	7.71907e-30	0.438325	0.527574	0.43276	7.71907e-30	CD4m T
TRADD	8.74637e-30	1.52605	0.175695	0.0658002	8.74637e-30	CD4m T
OXNAD1	8.87289e-30	1.3336	0.188141	0.0777638	8.87289e-30	CD4m T
RPL30	9.40091e-30	0.566237	0.388726	0.2841	9.40091e-30	CD4m T
DDX6	1.05234e-29	0.525091	0.419961	0.315634	1.05234e-29	CD4m T
CHD2	1.74111e-29	0.484367	0.467301	0.365753	1.74111e-29	CD4m T
TNRC6B	1.89095e-29	0.561849	0.400439	0.296852	1.89095e-29	CD4m T
DOCK9	2.05916e-29	1.51644	0.173987	0.064397	2.05916e-29	CD4m T
DDX24	4.14364e-29	0.640267	0.343338	0.238363	4.14364e-29	CD4m T
DUSP16	4.20549e-29	2.83566	0.128599	0.0195702	4.20549e-29	CD4m T
RPS4Y1	5.85106e-29	0.62792	0.361396	0.25936	5.85106e-29	CD4m T
SLAMF1	5.86586e-29	2.32536	0.138604	0.0298845	5.86586e-29	CD4m T
TTC3	1.48633e-28	0.565995	0.392631	0.292987	1.48633e-28	CD4m T
TMC6	1.66992e-28	0.724748	0.301855	0.196662	1.66992e-28	CD4m T
PRRC2C	1.73847e-28	0.34717	0.654466	0.579622	1.73847e-28	CD4m T
CDR2	1.8637e-28	1.72196	0.159102	0.0515225	1.8637e-28	CD4m T
PHACTR2	1.91393e-28	1.01716	0.232796	0.126997	1.91393e-28	CD4m T
CNTRL	2.62173e-28	0.643158	0.339434	0.235335	2.62173e-28	CD4m T
WDR82	3.46622e-28	0.538657	0.399463	0.297393	3.46622e-28	CD4m T
KIF2A	3.94561e-28	0.789104	0.276232	0.171036	3.94561e-28	CD4m T
CCNL2	4.24593e-28	0.65919	0.334065	0.231642	4.24593e-28	CD4m T
GPR183	4.77773e-28	1.66065	0.16081	0.0538857	4.77773e-28	CD4m T
LIMS1	8.92271e-28	0.886302	0.262323	0.161214	8.92271e-28	CD4m T
LEPROTL1	1.01854e-27	1.10285	0.210591	0.105039	1.01854e-27	CD4m T
HNRNPH1	1.57211e-27	0.420152	0.523914	0.433031	1.57211e-27	CD4m T
PCNX	1.84667e-27	0.828549	0.271108	0.167984	1.84667e-27	CD4m T
ST3GAL1	1.9597e-27	0.719707	0.303563	0.20129	1.9597e-27	CD4m T
RPS7	2.67317e-27	0.422476	0.514885	0.426039	2.67317e-27	CD4m T
ISG20	2.70476e-27	0.673482	0.309663	0.20449	2.70476e-27	CD4m T
BIN1	2.99562e-27	0.833977	0.255979	0.150875	2.99562e-27	CD4m T
CD44	3.36752e-27	0.380155	0.554173	0.450385	3.36752e-27	CD4m T
NAP1L4	5.55927e-27	0.755637	0.287213	0.185609	5.55927e-27	CD4m T
CASP8AP2	5.80672e-27	0.921903	0.242557	0.139748	5.80672e-27	CD4m T
CDKN1B	9.00607e-27	0.785617	0.280381	0.179677	9.00607e-27	CD4m T
IL2RA	1.3392e-26	3.72019	0.114202	0.0100436	1.3392e-26	CD4m T
TAGAP	1.39581e-26	0.697693	0.300634	0.198607	1.39581e-26	CD4m T
TIAM1	1.7077e-26	1.31711	0.183504	0.0802255	1.7077e-26	CD4m T
MALT1	2.02785e-26	0.99828	0.219131	0.115747	2.02785e-26	CD4m T
NIPAL3	3.68444e-26	1.15442	0.198389	0.0958078	3.68444e-26	CD4m T
MDN1	3.80806e-26	0.735946	0.280625	0.177953	3.80806e-26	CD4m T
MIAT	7.04831e-26	1.57584	0.163982	0.0621569	7.04831e-26	CD4m T
SCML4	7.53084e-26	1.54795	0.161298	0.0588337	7.53084e-26	CD4m T
ATHL1	1.97068e-25	0.814313	0.255979	0.155011	1.97068e-25	CD4m T
TNFRSF25	2.1852e-25	2.33385	0.129087	0.0273737	2.1852e-25	CD4m T
LINC00861	3.84222e-25	1.08012	0.200098	0.0987618	3.84222e-25	CD4m T
EZR	4.91779e-25	0.398709	0.520498	0.432415	4.91779e-25	CD4m T
TNIK	5.17882e-25	1.09674	0.198389	0.0976294	5.17882e-25	CD4m T
RPL41	5.61099e-25	0.577073	0.350903	0.253871	5.61099e-25	CD4m T
RPS6KA3	5.80668e-25	0.681174	0.301611	0.20449	5.80668e-25	CD4m T
FAIM3	2.22252e-24	0.840338	0.238409	0.138591	2.22252e-24	CD4m T
ELK4	6.80656e-24	0.696379	0.285993	0.189819	6.80656e-24	CD4m T
PTPRC	9.36251e-24	0.258763	0.934846	0.864363	9.36251e-24	CD4m T
MAST4	9.62976e-24	1.628	0.150561	0.0525564	9.62976e-24	CD4m T
TOMM7	9.684e-24	0.541666	0.36286	0.268272	9.684e-24	CD4m T
UGCG	1.66211e-23	1.1779	0.177404	0.0794131	1.66211e-23	CD4m T
JADE2	2.13291e-23	0.688239	0.27672	0.179037	2.13291e-23	CD4m T
IL16	2.90394e-23	0.677537	0.287701	0.192748	2.90394e-23	CD4m T
ARHGEF6	3.37299e-23	0.606689	0.326745	0.234325	3.37299e-23	CD4m T
ATM	3.42999e-23	0.377484	0.490727	0.391429	3.42999e-23	CD4m T
TMSB10	3.84e-23	0.222654	0.921913	0.884893	3.84e-23	CD4m T
MPHOSPH8	4.58707e-23	0.607907	0.311127	0.215051	4.58707e-23	CD4m T
ITPKB	6.30828e-23	0.853561	0.229136	0.132757	6.30828e-23	CD4m T
ANK3	6.77911e-23	2.22535	0.125427	0.0289737	6.77911e-23	CD4m T
MATR3	1.37962e-22	0.392502	0.499756	0.419885	1.37962e-22	CD4m T
ESYT2	2.15371e-22	0.621016	0.303563	0.210595	2.15371e-22	CD4m T
SRSF11	2.52108e-22	0.397579	0.484383	0.401571	2.52108e-22	CD4m T
ARHGAP5	2.80471e-22	1.04408	0.198878	0.104941	2.80471e-22	CD4m T
THEM4	3.25748e-22	1.83633	0.135432	0.0404697	3.25748e-22	CD4m T
OIP5-AS1	3.86537e-22	0.613111	0.312836	0.221328	3.86537e-22	CD4m T
ANP32B	4.18443e-22	0.473951	0.389458	0.298329	4.18443e-22	CD4m T
CD40LG	5.63996e-22	3.13221	0.107613	0.0129729	5.63996e-22	CD4m T
PCM1	7.41241e-22	0.478062	0.397267	0.309923	7.41241e-22	CD4m T
SOCS3	8.02941e-22	0.788806	0.238897	0.144721	8.02941e-22	CD4m T
RPL26	8.35952e-22	0.443822	0.421181	0.334023	8.35952e-22	CD4m T
CCDC109B	8.5241e-22	0.865888	0.225964	0.133397	8.5241e-22	CD4m T
SIRPG	9.239e-22	2.25259	0.120547	0.0263398	9.239e-22	CD4m T
KMT2E	1.0095e-21	0.396036	0.47877	0.392093	1.0095e-21	CD4m T
WNK1	1.14724e-21	0.404551	0.472182	0.391207	1.14724e-21	CD4m T
NOP58	1.84203e-21	0.747259	0.25305	0.161165	1.84203e-21	CD4m T
TRANK1	4.16059e-21	0.60521	0.305027	0.215174	4.16059e-21	CD4m T
CHD4	4.23693e-21	0.414365	0.463885	0.384462	4.23693e-21	CD4m T
C6orf48	4.25387e-21	0.661838	0.278429	0.187726	4.25387e-21	CD4m T
PRDM1	5.60617e-21	0.847081	0.224012	0.13229	5.60617e-21	CD4m T
ARGLU1	5.74211e-21	0.445014	0.414592	0.327893	5.74211e-21	CD4m T
RAD21	5.74586e-21	0.421812	0.429478	0.343746	5.74586e-21	CD4m T
UBTF	1.0727e-20	0.540302	0.331869	0.242597	1.0727e-20	CD4m T
CRIP1	1.74728e-20	0.548168	0.325525	0.237279	1.74728e-20	CD4m T
GPBP1	2.49237e-20	0.552807	0.326501	0.238879	2.49237e-20	CD4m T
ATRX	1.19284e-19	0.399296	0.442167	0.360067	1.19284e-19	CD4m T
PPP1R2	1.25921e-19	0.747225	0.239873	0.152057	1.25921e-19	CD4m T
PRKCQ	1.58689e-19	1.16043	0.166911	0.0778623	1.58689e-19	CD4m T
CCSER2	1.59545e-19	0.702092	0.247194	0.158359	1.59545e-19	CD4m T
LBH	1.70327e-19	0.612218	0.276964	0.18812	1.70327e-19	CD4m T
SNRNP70	3.75303e-19	0.560156	0.308443	0.222731	3.75303e-19	CD4m T
EIF3E	4.31268e-19	0.533158	0.322352	0.237649	4.31268e-19	CD4m T
SKP1	4.77594e-19	0.567116	0.306247	0.221279	4.77594e-19	CD4m T
RASGRP2	5.32621e-19	0.617354	0.274036	0.186348	5.32621e-19	CD4m T
HUWE1	6.08565e-19	0.465302	0.389946	0.311105	6.08565e-19	CD4m T
COX7C	8.54892e-19	0.446695	0.387994	0.307067	8.54892e-19	CD4m T
PTMA	1.19647e-18	0.252559	0.70815	0.645989	1.19647e-18	CD4m T
PPP1CC	1.27892e-18	0.540694	0.331381	0.252	1.27892e-18	CD4m T
RSBN1	1.35868e-18	0.898142	0.199122	0.112572	1.35868e-18	CD4m T
PPP2R5C	1.46043e-18	0.363594	0.425573	0.334909	1.46043e-18	CD4m T
PDCD4	1.50641e-18	0.571348	0.293802	0.208379	1.50641e-18	CD4m T
LRRC8C	1.67341e-18	1.19583	0.16325	0.0774438	1.67341e-18	CD4m T
SOS1	1.85533e-18	0.659877	0.273304	0.190754	1.85533e-18	CD4m T
ARHGEF1	1.85792e-18	0.521214	0.335286	0.253748	1.85792e-18	CD4m T
ARID4B	2.24231e-18	0.48079	0.368716	0.290254	2.24231e-18	CD4m T
ZAP70	2.61564e-18	0.525482	0.278673	0.187726	2.61564e-18	CD4m T
ASXL1	2.95795e-18	0.753744	0.228892	0.143761	2.95795e-18	CD4m T
SELL	3.16052e-18	0.31137	0.54368	0.458484	3.16052e-18	CD4m T
BTF3	3.18542e-18	0.356402	0.47755	0.403269	3.18542e-18	CD4m T
DNMT1	3.56046e-18	0.552463	0.299658	0.215272	3.56046e-18	CD4m T
TCF20	3.58238e-18	0.71068	0.240361	0.155651	3.58238e-18	CD4m T
TTN	5.28222e-18	0.897947	0.206198	0.122049	5.28222e-18	CD4m T
THEMIS	5.55194e-18	1.22919	0.152269	0.0666617	5.55194e-18	CD4m T
G3BP1	5.85642e-18	0.566026	0.296486	0.21414	5.85642e-18	CD4m T
PDE7A	9.95354e-18	0.883626	0.197169	0.113064	9.95354e-18	CD4m T
KLF2	1.12377e-17	0.473646	0.344802	0.263324	1.12377e-17	CD4m T
PARP1	1.38937e-17	0.46758	0.328697	0.242646	1.38937e-17	CD4m T
SKAP1	2.70912e-17	0.819575	0.199122	0.11491	2.70912e-17	CD4m T
EEF1D	3.2598e-17	0.383575	0.426794	0.350368	3.2598e-17	CD4m T
ZNFX1	3.37198e-17	0.679624	0.250854	0.170273	3.37198e-17	CD4m T
TLK1	3.40021e-17	0.66781	0.246462	0.164537	3.40021e-17	CD4m T
CHMP7	3.43475e-17	1.0725	0.169107	0.0863796	3.43475e-17	CD4m T
LINS	3.632e-17	1.31191	0.144949	0.0617877	3.632e-17	CD4m T
SUSD3	3.84222e-17	1.87622	0.11591	0.0324447	3.84222e-17	CD4m T
NCL	4.95956e-17	0.26357	0.636408	0.566674	4.95956e-17	CD4m T
CLEC2D	5.49928e-17	0.639262	0.250122	0.167713	5.49928e-17	CD4m T
USP36	5.75918e-17	0.937233	0.18448	0.102257	5.75918e-17	CD4m T
GIMAP1	6.40561e-17	0.717908	0.237189	0.157103	6.40561e-17	CD4m T
LINC00657	7.34314e-17	0.350146	0.464861	0.39165	7.34314e-17	CD4m T
LCP2	7.67564e-17	0.46645	0.337238	0.256037	7.67564e-17	CD4m T
CHURC1	1.33829e-16	0.754002	0.214983	0.133496	1.33829e-16	CD4m T
ODF2L	1.53748e-16	1.09564	0.160322	0.0786008	1.53748e-16	CD4m T
NLRP1	1.70505e-16	0.47195	0.348951	0.272826	1.70505e-16	CD4m T
RPL21	1.77164e-16	0.463292	0.341874	0.263742	1.77164e-16	CD4m T
REST	2.84499e-16	0.523437	0.303563	0.225685	2.84499e-16	CD4m T
KDSR	3.04722e-16	1.45624	0.131528	0.0506117	3.04722e-16	CD4m T
DYNLL2	3.48647e-16	0.504125	0.302343	0.222386	3.48647e-16	CD4m T
ZFP36L2	3.8406e-16	0.335164	0.499024	0.423824	3.8406e-16	CD4m T
GPR171	4.29357e-16	2.06103	0.10859	0.0279398	4.29357e-16	CD4m T
EPC1	4.53938e-16	0.576947	0.273304	0.194619	4.53938e-16	CD4m T
RNASET2	7.01665e-16	0.479136	0.316008	0.236738	7.01665e-16	CD4m T
GLG1	7.06807e-16	0.359655	0.442655	0.370357	7.06807e-16	CD4m T
SF1	7.08086e-16	0.439264	0.362128	0.287202	7.08086e-16	CD4m T
ANKRD36	7.17432e-16	0.742745	0.215959	0.136844	7.17432e-16	CD4m T
CERK	1.03084e-15	0.765721	0.214495	0.136573	1.03084e-15	CD4m T
TRRAP	1.24411e-15	0.782643	0.206686	0.128474	1.24411e-15	CD4m T
LY9	1.39662e-15	1.16201	0.148609	0.0692465	1.39662e-15	CD4m T
CEP85L	2.03126e-15	0.735159	0.209614	0.130985	2.03126e-15	CD4m T
SP100	2.06821e-15	0.319506	0.511469	0.447727	2.06821e-15	CD4m T
RANBP2	2.07956e-15	0.50195	0.31674	0.242769	2.07956e-15	CD4m T
OCIAD2	2.84236e-15	1.34924	0.133724	0.0553135	2.84236e-15	CD4m T
UBA52	3.19964e-15	0.222675	0.696193	0.653374	3.19964e-15	CD4m T
HMGN1	3.5272e-15	0.577379	0.260615	0.18332	3.5272e-15	CD4m T
EIF3A	3.5582e-15	0.33347	0.488287	0.422544	3.5582e-15	CD4m T
AKIRIN1	4.09994e-15	0.62389	0.244998	0.168648	4.09994e-15	CD4m T
PCSK7	4.32904e-15	0.633028	0.242801	0.166334	4.32904e-15	CD4m T
PLEC	4.36692e-15	0.480539	0.325769	0.252295	4.36692e-15	CD4m T
FGD3	5.73463e-15	0.545282	0.266715	0.189351	5.73463e-15	CD4m T
CAB39	6.41295e-15	0.463699	0.332113	0.259213	6.41295e-15	CD4m T
HMHA1	6.69117e-15	0.396914	0.38531	0.314354	6.69117e-15	CD4m T
PDS5A	8.293e-15	0.483512	0.315276	0.241932	8.293e-15	CD4m T
USP9Y	8.55539e-15	0.988648	0.16203	0.0847549	8.55539e-15	CD4m T
MLLT6	9.10682e-15	0.380043	0.350903	0.269675	9.10682e-15	CD4m T
PFKP	1.59439e-14	0.764838	0.196437	0.12008	1.59439e-14	CD4m T
CNN2	1.72557e-14	0.648844	0.237433	0.163405	1.72557e-14	CD4m T
FAS	1.76125e-14	1.38807	0.129331	0.0531965	1.76125e-14	CD4m T
USP10	2.35962e-14	0.831312	0.195949	0.12232	2.35962e-14	CD4m T
SNHG6	2.54635e-14	0.721791	0.208394	0.133348	2.54635e-14	CD4m T
HERC1	2.82266e-14	0.435346	0.331381	0.25749	2.82266e-14	CD4m T
RP11-94L15.2	2.95272e-14	0.464503	0.315764	0.241267	2.95272e-14	CD4m T
PRKCQ-AS1	3.06175e-14	1.43038	0.122743	0.04687	3.06175e-14	CD4m T
PRKCA	4.06139e-14	1.30216	0.131284	0.0559289	4.06139e-14	CD4m T
SPATA13	4.29476e-14	0.541676	0.258175	0.182901	4.29476e-14	CD4m T
C12orf57	4.43315e-14	0.831923	0.1796	0.104374	4.43315e-14	CD4m T
TRAF5	4.60884e-14	1.00619	0.15471	0.0793639	4.60884e-14	CD4m T
DGKH	5.34007e-14	1.86608	0.104929	0.0297368	5.34007e-14	CD4m T
SIGIRR	6.17676e-14	0.597488	0.234993	0.15986	6.17676e-14	CD4m T
SFXN1	6.27008e-14	1.10957	0.145437	0.0707235	6.27008e-14	CD4m T
PCGF5	1.2093e-13	0.627333	0.232796	0.160254	1.2093e-13	CD4m T
CNOT6L	1.24282e-13	0.410637	0.3143	0.238707	1.24282e-13	CD4m T
HERC6	1.28361e-13	1.19834	0.138604	0.0650863	1.28361e-13	CD4m T
DDX60	1.33632e-13	0.809922	0.198145	0.126775	1.33632e-13	CD4m T
PACS1	1.54072e-13	0.696394	0.210102	0.137508	1.54072e-13	CD4m T
SON	1.71489e-13	0.244224	0.609078	0.55215	1.71489e-13	CD4m T
SELPLG	2.15379e-13	0.4152	0.336506	0.265958	2.15379e-13	CD4m T
SEPT1	2.71951e-13	1.08442	0.144217	0.0712897	2.71951e-13	CD4m T
NBEAL1	3.21228e-13	0.5249	0.263055	0.191172	3.21228e-13	CD4m T
LINC00649	3.25173e-13	1.60081	0.110542	0.0375403	3.25173e-13	CD4m T
MGEA5	3.46061e-13	0.334545	0.409956	0.339241	3.46061e-13	CD4m T
KIAA1109	3.92031e-13	0.409602	0.34407	0.275755	3.92031e-13	CD4m T
GLS	3.9671e-13	0.507379	0.271352	0.200059	3.9671e-13	CD4m T
BAZ1B	4.27999e-13	0.387151	0.357247	0.286882	4.27999e-13	CD4m T
LARS	5.37952e-13	0.518774	0.267936	0.197228	5.37952e-13	CD4m T
STMN3	6.19779e-13	1.7439	0.105661	0.033577	6.19779e-13	CD4m T
RNF216	6.58422e-13	0.597847	0.232552	0.161485	6.58422e-13	CD4m T
TSHZ2	7.61188e-13	2.12541	0.0949244	0.0230165	7.61188e-13	CD4m T
SLC4A7	7.73544e-13	1.04995	0.145681	0.0740221	7.73544e-13	CD4m T
CASP8	9.85777e-13	0.531197	0.263543	0.194373	9.85777e-13	CD4m T
CIRBP	9.92209e-13	0.342841	0.38165	0.311129	9.92209e-13	CD4m T
TNRC6C	1.09941e-12	0.762211	0.184724	0.113729	1.09941e-12	CD4m T
SACS	1.09941e-12	0.956557	0.158614	0.087832	1.09941e-12	CD4m T
SPN	1.21736e-12	0.242374	0.466325	0.379293	1.21736e-12	CD4m T
PHC3	1.25388e-12	0.638689	0.219863	0.14989	1.25388e-12	CD4m T
FKBP5	1.31304e-12	0.417176	0.340166	0.273687	1.31304e-12	CD4m T
ATP2B4	1.35653e-12	0.370762	0.342118	0.270167	1.35653e-12	CD4m T
SIN3A	2.26704e-12	0.592168	0.233041	0.164193	2.26704e-12	CD4m T
DDX3Y	2.68236e-12	0.480856	0.280137	0.21185	2.68236e-12	CD4m T
NDFIP1	2.80478e-12	0.605488	0.218399	0.148315	2.80478e-12	CD4m T
CLSTN1	2.84053e-12	0.551609	0.243289	0.174039	2.84053e-12	CD4m T
STT3B	3.00596e-12	0.467415	0.296242	0.229673	3.00596e-12	CD4m T
KIF5C	3.25321e-12	2.74692	0.0832113	0.0131206	3.25321e-12	CD4m T
CASK	3.66452e-12	1.58792	0.107613	0.0377619	3.66452e-12	CD4m T
[truncated: 18,940 more rows]
