# Supplementary material for: Downregulation of the Protein C Signaling System Is Associated with COVID-19 Hypercoagulability—A Single-Cell Transcriptomics Analysis
Source: Viruses. 2022 Dec 9;14(12):2753. doi: 10.3390/v14122753 (PMC9785999; doi:10.3390/v14122753)
Supplement: Supplementary file 1 [file viruses-14-02753-s001.zip › Supp_Table_S3_markers_Nasal_ipithelia_wilcoxon.xlsx]

## Sheet: Supplementary Table S3 
Supplementary Table S3 | Nasal Epithelia DE genes used to annotate cluster identity
Differentially expressed genes with p values calculated by Scanpy's implementation of two-sided Wilcoxon rank-sum test.
gene	p_val	avg_logFC	pct.1	pct.2	p_val_adj	cluster
MS4A1	1.85537e-38	15.0682	0.943662	0.00359812	1.85537e-38	B Cells
CD74	8.26957e-24	12.2099	0.971831	0.437863	8.26957e-24	B Cells
HLA-DRA	1.91202e-23	10.2369	0.901408	0.301012	1.91202e-23	B Cells
HLA-DPB1	5.59118e-20	6.52893	0.746479	0.0840791	5.59118e-20	B Cells
HLA-DPA1	5.72564e-20	6.31421	0.788732	0.138973	5.72564e-20	B Cells
PTPRC	9.44962e-19	5.33739	0.732394	0.0775287	9.44962e-19	B Cells
CD83	1.316e-17	6.90405	0.676056	0.0379494	1.316e-17	B Cells
LAPTM5	1.48104e-17	6.51995	0.690141	0.0573239	1.48104e-17	B Cells
MEF2C	2.53909e-17	6.41535	0.661972	0.0249408	2.53909e-17	B Cells
HLA-DQA1	2.17971e-16	4.8027	0.661972	0.0426239	2.17971e-16	B Cells
BANK1	2.21052e-16	6.9509	0.647887	0.0395793	2.21052e-16	B Cells
LCP1	9.78277e-15	5.89631	0.661972	0.0829412	9.78277e-15	B Cells
CD79A	6.94868e-14	10.6185	0.577465	0.00169142	6.94868e-14	B Cells
HLA-DRB1	1.65967e-13	4.06542	0.760563	0.239967	1.65967e-13	B Cells
RPS27	4.43869e-13	4.42316	0.732394	0.256389	4.43869e-13	B Cells
HLA-DQB1	1.68172e-12	3.94024	0.633803	0.0974875	1.68172e-12	B Cells
IKZF3	2.11731e-12	5.12742	0.577465	0.0356121	2.11731e-12	B Cells
CD52	4.003e-12	5.40449	0.56338	0.0279546	4.003e-12	B Cells
BIRC3	1.39015e-11	4.47393	0.647887	0.146293	1.39015e-11	B Cells
STK17B	5.14206e-11	3.6644	0.661972	0.177261	5.14206e-11	B Cells
CORO1A	3.11457e-10	4.94195	0.535211	0.0426854	3.11457e-10	B Cells
RPS19	6.501e-10	3.60968	0.873239	0.539564	6.501e-10	B Cells
IGKC	2.3026e-09	8.2497	0.478873	0.00270628	2.3026e-09	B Cells
CXCR4	2.87336e-09	5.88865	0.521127	0.058554	2.87336e-09	B Cells
TCF4	2.87336e-09	3.41423	0.591549	0.135222	2.87336e-09	B Cells
RGS2	4.03105e-09	4.49921	0.56338	0.114002	4.03105e-09	B Cells
ARHGAP25	4.03105e-09	5.19867	0.492958	0.0261402	4.03105e-09	B Cells
PIK3AP1	4.13406e-09	5.11569	0.507042	0.0452379	4.13406e-09	B Cells
RPL32	4.23407e-09	2.5831	0.774648	0.392072	4.23407e-09	B Cells
IRF8	4.3468e-09	7.74011	0.478873	0.0114709	4.3468e-09	B Cells
RPL11	6.4772e-09	3.50587	0.84507	0.523326	6.4772e-09	B Cells
CD22	1.1016e-08	7.43942	0.464789	0.00661193	1.1016e-08	B Cells
KIAA1551	1.27853e-08	2.93101	0.690141	0.28299	1.27853e-08	B Cells
ARHGDIB	1.57731e-08	2.20222	0.647887	0.185657	1.57731e-08	B Cells
RPL13	1.84913e-08	2.65681	0.859155	0.516222	1.84913e-08	B Cells
RPS18	2.06494e-08	3.50337	0.816901	0.485438	2.06494e-08	B Cells
NR4A2	2.37954e-08	5.50615	0.605634	0.198235	2.37954e-08	B Cells
CD37	2.37954e-08	6.07208	0.464789	0.0179906	2.37954e-08	B Cells
FCRL5	2.41949e-08	9.8702	0.450704	0.00224498	2.41949e-08	B Cells
SP110	3.1259e-08	3.61513	0.56338	0.137221	3.1259e-08	B Cells
RPL28	3.24087e-08	2.51197	0.71831	0.312083	3.24087e-08	B Cells
TMSB4X	4.6898e-08	6.14407	0.704225	0.367746	4.6898e-08	B Cells
RPL23	4.97585e-08	2.40834	0.830986	0.491774	4.97585e-08	B Cells
LTB	4.97897e-08	6.87188	0.450704	0.0108559	4.97897e-08	B Cells
PTPN1	6.01833e-08	3.28573	0.591549	0.194022	6.01833e-08	B Cells
REL	2.02199e-07	2.67456	0.619718	0.205862	2.02199e-07	B Cells
RPS6	2.51099e-07	4.93119	0.873239	0.662946	2.51099e-07	B Cells
CD69	2.76544e-07	4.06573	0.464789	0.0475136	2.76544e-07	B Cells
IGHM	2.79151e-07	11.9505	0.422535	0.00267552	2.79151e-07	B Cells
RPS2	2.99416e-07	2.77488	0.71831	0.348464	2.99416e-07	B Cells
RPS23	4.35418e-07	3.08663	0.760563	0.440447	4.35418e-07	B Cells
WDFY4	5.94806e-07	6.08902	0.422535	0.0128548	5.94806e-07	B Cells
ETS1	7.60739e-07	4.189	0.464789	0.066396	7.60739e-07	B Cells
STK17A	1.31283e-06	2.83935	0.549296	0.172279	1.31283e-06	B Cells
HLA-DRB5	1.7531e-06	2.0769	0.535211	0.135283	1.7531e-06	B Cells
RPL13A	2.72534e-06	2.62819	0.816901	0.524895	2.72534e-06	B Cells
CXCR5	3.22796e-06	7.55175	0.394366	0.00467448	3.22796e-06	B Cells
SLC2A3	3.67156e-06	4.8234	0.422535	0.0405634	3.67156e-06	B Cells
SRSF3	3.67156e-06	2.30188	0.774648	0.454193	3.67156e-06	B Cells
COTL1	3.74238e-06	4.48702	0.43662	0.0551096	3.74238e-06	B Cells
RPS20	4.06363e-06	2.35045	0.774648	0.480241	4.06363e-06	B Cells
RPLP1	4.64965e-06	2.72976	0.802817	0.560138	4.64965e-06	B Cells
PLCG2	5.47712e-06	3.38034	0.43662	0.0574776	5.47712e-06	B Cells
POU2F2	5.4792e-06	5.24609	0.408451	0.0305994	5.4792e-06	B Cells
ZNF331	5.92869e-06	4.86725	0.450704	0.085955	5.92869e-06	B Cells
HLA-DMB	7.897e-06	4.05323	0.422535	0.0522496	7.897e-06	B Cells
HLA-DMA	8.35125e-06	3.60067	0.450704	0.0866624	8.35125e-06	B Cells
RPS14	8.6498e-06	2.70849	0.873239	0.590614	8.6498e-06	B Cells
RPL34	1.01097e-05	2.33935	0.802817	0.55002	1.01097e-05	B Cells
SRGN	1.06312e-05	2.44402	0.464789	0.0872159	1.06312e-05	B Cells
SEPT6	1.28318e-05	3.96735	0.422535	0.0607375	1.28318e-05	B Cells
RPS11	1.30468e-05	4.44317	0.84507	0.606637	1.30468e-05	B Cells
RAC2	1.46352e-05	4.85449	0.394366	0.0274933	1.46352e-05	B Cells
TLN1	1.53286e-05	2.57658	0.577465	0.23603	1.53286e-05	B Cells
LRMP	1.56755e-05	5.07778	0.394366	0.0287849	1.56755e-05	B Cells
CIITA	1.7775e-05	3.73502	0.422535	0.0610142	1.7775e-05	B Cells
TRA2B	1.86552e-05	2.6796	0.619718	0.312606	1.86552e-05	B Cells
TNFRSF13B	1.89175e-05	9.97062	0.366197	0.00119937	1.89175e-05	B Cells
CYBB	1.89897e-05	4.97244	0.380282	0.0173448	1.89897e-05	B Cells
CD53	1.9701e-05	4.3779	0.394366	0.0320755	1.9701e-05	B Cells
INPP5D	2.09158e-05	3.95577	0.408451	0.0491435	2.09158e-05	B Cells
RASSF2	2.17715e-05	5.04296	0.380282	0.0189132	2.17715e-05	B Cells
PRKCB	2.3312e-05	5.17185	0.380282	0.0200818	2.3312e-05	B Cells
FGD2	2.56057e-05	4.73778	0.380282	0.0204816	2.56057e-05	B Cells
SP140	3.1557e-05	4.95978	0.380282	0.0247563	3.1557e-05	B Cells
RGS1	3.38235e-05	3.49878	0.394366	0.0398868	3.38235e-05	B Cells
SESN3	3.55065e-05	3.55598	0.408451	0.0568626	3.55065e-05	B Cells
CELF2	4.03175e-05	2.87489	0.422535	0.0679952	4.03175e-05	B Cells
RPS27A	4.45894e-05	1.79521	0.647887	0.318972	4.45894e-05	B Cells
PPP1R16B	4.71315e-05	4.86027	0.394366	0.0511425	4.71315e-05	B Cells
RPLP2	4.93552e-05	2.64364	0.760563	0.507734	4.93552e-05	B Cells
MBNL1	5.76172e-05	2.41813	0.577465	0.247225	5.76172e-05	B Cells
PDE4B	7.70349e-05	4.51067	0.366197	0.0226036	7.70349e-05	B Cells
PABPC1	7.78952e-05	0.778373	0.873239	0.600055	7.78952e-05	B Cells
TAGAP	8.02854e-05	3.1428	0.394366	0.0489898	8.02854e-05	B Cells
RPL26	9.2461e-05	1.9754	0.605634	0.296522	9.2461e-05	B Cells
RASGEF1B	9.28829e-05	2.7502	0.507042	0.186795	9.28829e-05	B Cells
RPS29	0.000111129	3.30286	0.633803	0.394809	0.000111129	B Cells
ADAM19	0.000118817	5.10148	0.352113	0.0147308	0.000118817	B Cells
PIKFYVE	0.000128802	3.14974	0.422535	0.099794	0.000128802	B Cells
JUND	0.000131129	1.85524	0.591549	0.283236	0.000131129	B Cells
HSPH1	0.000133545	6.0992	0.802817	0.577759	0.000133545	B Cells
EEF2	0.000136029	2.43293	0.760563	0.48836	0.000136029	B Cells
RPL35A	0.000144256	1.27422	0.802817	0.494203	0.000144256	B Cells
RCSD1	0.00014604	5.05112	0.352113	0.0190362	0.00014604	B Cells
CD19	0.000155033	5.25679	0.352113	0.0207584	0.000155033	B Cells
PHACTR1	0.000172729	4.57902	0.352113	0.0214042	0.000172729	B Cells
BTG1	0.000175283	2.46987	0.647887	0.386259	0.000175283	B Cells
RPL39	0.000188289	2.37268	0.450704	0.125411	0.000188289	B Cells
PARP15	0.000189867	5.84065	0.338028	0.00771904	0.000189867	B Cells
RPL3	0.000208016	2.03311	0.774648	0.506104	0.000208016	B Cells
ARHGAP30	0.000208016	3.29608	0.394366	0.0689178	0.000208016	B Cells
MYCBP2	0.00021299	2.88374	0.56338	0.268198	0.00021299	B Cells
RPL37	0.000214689	1.78295	0.647887	0.362334	0.000214689	B Cells
RPL19	0.000220844	2.5291	0.760563	0.544361	0.000220844	B Cells
RPL10	0.000224705	1.90385	0.56338	0.264139	0.000224705	B Cells
TSC22D3	0.000225821	2.74931	0.521127	0.230464	0.000225821	B Cells
IER5	0.000227287	2.19226	0.549296	0.242181	0.000227287	B Cells
SLC38A1	0.000243896	2.28233	0.450704	0.129255	0.000243896	B Cells
VIM	0.000250928	1.63275	0.478873	0.157948	0.000250928	B Cells
RPS3	0.000251587	1.715	0.732394	0.448904	0.000251587	B Cells
RIPOR2	0.000252507	2.3966	0.492958	0.182797	0.000252507	B Cells
RPS15A	0.000279763	1.99148	0.577465	0.28339	0.000279763	B Cells
DNAJA1	0.000283376	2.63377	0.774648	0.528124	0.000283376	B Cells
CD79B	0.000290297	8.34231	0.323944	0.00141464	0.000290297	B Cells
RPL12	0.000293636	1.73687	0.633803	0.360642	0.000293636	B Cells
PAX5	0.000295644	8.59197	0.323944	0.00199895	0.000295644	B Cells
SMCHD1	0.000304353	1.863	0.56338	0.263554	0.000304353	B Cells
HLA-DQA2	0.000345437	3.88905	0.338028	0.0177753	0.000345437	B Cells
HSP90AB1	0.000367478	5.21536	0.830986	0.677615	0.000367478	B Cells
NR4A1	0.000440763	3.01983	0.464789	0.159332	0.000440763	B Cells
RPS4X	0.000454456	3.31568	0.746479	0.506412	0.000454456	B Cells
PARP14	0.000559913	3.15433	0.647887	0.382569	0.000559913	B Cells
SEMA4D	0.000602445	2.67922	0.408451	0.101731	0.000602445	B Cells
RPL23A	0.000614526	1.84592	0.492958	0.193776	0.000614526	B Cells
PLEKHO1	0.000615164	4.15259	0.338028	0.0289387	0.000615164	B Cells
CCNL1	0.00062938	1.81128	0.661972	0.386044	0.00062938	B Cells
WIPF1	0.000635039	3.23789	0.352113	0.041117	0.000635039	B Cells
PTPN7	0.000651974	4.10097	0.338028	0.0291232	0.000651974	B Cells
DOCK8	0.000651974	2.92296	0.394366	0.0920749	0.000651974	B Cells
RPL37A	0.000656949	1.50574	0.746479	0.495679	0.000656949	B Cells
RPL31	0.000663013	1.58695	0.774648	0.565581	0.000663013	B Cells
MSN	0.000709297	3.12582	0.380282	0.0811268	0.000709297	B Cells
RPS5	0.000734649	2.1618	0.704225	0.460621	0.000734649	B Cells
RASGRP3	0.000786618	4.89102	0.323944	0.0201126	0.000786618	B Cells
SEPT7	0.000786618	1.57992	0.591549	0.298367	0.000786618	B Cells
FOSB	0.000787058	2.10438	0.591549	0.321001	0.000787058	B Cells
CDV3	0.000802511	1.9029	0.521127	0.226097	0.000802511	B Cells
KLF6	0.000848298	5.53475	0.619718	0.404742	0.000848298	B Cells
DOCK10	0.000848298	3.98098	0.338028	0.0356736	0.000848298	B Cells
ELF1	0.000890085	2.16349	0.56338	0.292985	0.000890085	B Cells
RPS12	0.00090845	2.58261	0.760563	0.544792	0.00090845	B Cells
RASGRP2	0.000942077	5.61055	0.309859	0.00735	0.000942077	B Cells
RPL35	0.00096886	1.11623	0.704225	0.418181	0.00096886	B Cells
HVCN1	0.00104756	5.4083	0.309859	0.00987176	0.00104756	B Cells
CD48	0.00108532	4.48848	0.323944	0.0270013	0.00108532	B Cells
RPL27	0.00109466	1.30425	0.704225	0.449765	0.00109466	B Cells
RPL27A	0.0011166	1.40531	0.71831	0.462527	0.0011166	B Cells
HLA-E	0.00116887	1.01377	0.887324	0.60513	0.00116887	B Cells
RACK1	0.00123766	1.94875	0.732394	0.470615	0.00123766	B Cells
ACTB	0.00124906	3.32687	0.760563	0.520159	0.00124906	B Cells
RPL18A	0.00136847	2.21136	0.450704	0.167543	0.00136847	B Cells
EEF1A1	0.00138621	1.43441	0.690141	0.423225	0.00138621	B Cells
FMNL3	0.00138621	4.03643	0.323944	0.0302918	0.00138621	B Cells
NCOA3	0.00142813	2.12325	0.492958	0.2197	0.00142813	B Cells
HNRNPH1	0.00147481	1.74212	0.619718	0.349233	0.00147481	B Cells
TLR10	0.00156432	7.6447	0.295775	0.00255251	0.00156432	B Cells
SP100	0.00162241	2.14279	0.605634	0.356583	0.00162241	B Cells
TNFRSF13C	0.00177422	6.5357	0.295775	0.00479749	0.00177422	B Cells
MOB1A	0.0017893	2.1473	0.521127	0.267645	0.0017893	B Cells
BTK	0.002033	5.54763	0.295775	0.00725774	0.002033	B Cells
SMAP2	0.00204139	1.71001	0.492958	0.214288	0.00204139	B Cells
CYTIP	0.00206189	4.03735	0.309859	0.0215272	0.00206189	B Cells
SERPINB9	0.00216042	3.65888	0.323944	0.0396101	0.00216042	B Cells
DOCK2	0.00239454	4.32716	0.309859	0.0259249	0.00239454	B Cells
EDEM1	0.00240022	2.06046	0.380282	0.0925362	0.00240022	B Cells
RPS21	0.00245349	1.69589	0.690141	0.457453	0.00245349	B Cells
RELT	0.00247204	4.17918	0.309859	0.0255866	0.00247204	B Cells
ITGA4	0.00251873	3.77838	0.309859	0.0259557	0.00251873	B Cells
DDX21	0.00257043	1.47826	0.535211	0.252453	0.00257043	B Cells
FLNA	0.00257081	2.31015	0.366197	0.0820186	0.00257081	B Cells
ARPC2	0.00258565	1.66254	0.676056	0.423563	0.00258565	B Cells
ANXA6	0.00259621	3.8489	0.309859	0.026417	0.00259621	B Cells
RPS25	0.00287664	1.26653	0.619718	0.345819	0.00287664	B Cells
GRB2	0.00292516	1.51845	0.549296	0.2797	0.00292516	B Cells
IKZF1	0.00318525	4.12535	0.309859	0.0314297	0.00318525	B Cells
PXK	0.00332533	3.08866	0.338028	0.0625826	0.00332533	B Cells
SELL	0.00337566	4.65066	0.295775	0.0176216	0.00337566	B Cells
FNBP1	0.00337566	1.74816	0.464789	0.197804	0.00337566	B Cells
RPL4	0.00337566	2.26443	0.732394	0.491528	0.00337566	B Cells
HIF1A	0.00346758	1.8582	0.422535	0.155949	0.00346758	B Cells
ACAP1	0.00360093	3.13115	0.323944	0.0487437	0.00360093	B Cells
JAK3	0.00367372	4.49848	0.295775	0.0192822	0.00367372	B Cells
SAMD9L	0.0037856	2.79672	0.408451	0.148507	0.0037856	B Cells
CHORDC1	0.00378772	2.4405	0.408451	0.156257	0.00378772	B Cells
GPR183	0.00392346	3.73269	0.295775	0.019313	0.00392346	B Cells
RHOH	0.00410926	3.99765	0.295775	0.0207276	0.00410926	B Cells
SCIMP	0.004468	5.26914	0.28169	0.00802657	0.004468	B Cells
RSL1D1	0.00482945	1.66242	0.492958	0.236369	0.00482945	B Cells
RPL38	0.00482945	1.08277	0.704225	0.466464	0.00482945	B Cells
ARHGAP9	0.00482945	3.88072	0.295775	0.0237107	0.00482945	B Cells
PLEKHA2	0.0048581	2.63313	0.380282	0.123658	0.0048581	B Cells
GLS	0.00490136	1.73308	0.394366	0.125104	0.00490136	B Cells
TTN	0.00510924	5.02482	0.295775	0.0288772	0.00510924	B Cells
LRRK2	0.0051108	4.53106	0.295775	0.0266015	0.0051108	B Cells
NCKAP1L	0.005198	3.84476	0.295775	0.0254636	0.005198	B Cells
FERMT3	0.00527744	3.57974	0.295775	0.0248793	0.00527744	B Cells
WSB1	0.00539647	1.62699	0.535211	0.308608	0.00539647	B Cells
PREX1	0.00558049	3.46589	0.309859	0.0421318	0.00558049	B Cells
HLA-DQB2	0.00558704	4.42861	0.28169	0.0122398	0.00558704	B Cells
LIMD2	0.00570388	4.58035	0.28169	0.0128241	0.00570388	B Cells
ZFP36L1	0.00573835	0.844691	0.633803	0.347603	0.00573835	B Cells
EEF1B2	0.00579563	1.67657	0.422535	0.157149	0.00579563	B Cells
FCRL1	0.00631312	8.99701	0.267606	0.00119937	0.00631312	B Cells
SRSF7	0.00645327	1.45459	0.577465	0.360919	0.00645327	B Cells
CD44	0.00658786	1.58862	0.422535	0.159209	0.00658786	B Cells
CCND2	0.00666872	4.30555	0.295775	0.0320448	0.00666872	B Cells
KLF2	0.00703332	2.54014	0.366197	0.108251	0.00703332	B Cells
TMEM131L	0.00711478	3.22059	0.309859	0.0482209	0.00711478	B Cells
RUNX3	0.00741425	3.35673	0.295775	0.0325983	0.00741425	B Cells
KBTBD8	0.00747071	4.12303	0.28169	0.0185441	0.00747071	B Cells
RPL29	0.00781962	1.38174	0.43662	0.171449	0.00781962	B Cells
RPL10A	0.00798603	0.958599	0.633803	0.388627	0.00798603	B Cells
DENND5B	0.0082131	3.86142	0.28169	0.0199588	0.0082131	B Cells
DNAJB1	0.0082131	5.46797	0.704225	0.530615	0.0082131	B Cells
TMC8	0.00835715	4.02742	0.28169	0.0212197	0.00835715	B Cells
RAB8B	0.00908564	3.24519	0.309859	0.0527416	0.00908564	B Cells
CCR6	0.0092705	5.20879	0.267606	0.00894917	0.0092705	B Cells
LAT2	0.00952553	5.45392	0.267606	0.0104253	0.00952553	B Cells
ANKRD44	0.00968197	3.33371	0.309859	0.0551711	0.00968197	B Cells
RPS13	0.00993025	0.944853	0.661972	0.431251	0.00993025	B Cells
STK4	0.0100394	2.30189	0.422535	0.177292	0.0100394	B Cells
RPSA	0.0100434	1.2611	0.43662	0.176369	0.0100434	B Cells
RPS15	0.0100686	1.45977	0.549296	0.309069	0.0100686	B Cells
SYK	0.0103152	3.4754	0.323944	0.0788511	0.0103152	B Cells
ITGB7	0.010345	3.56852	0.28169	0.0250946	0.010345	B Cells
ARHGAP45	0.0104793	3.57625	0.295775	0.043608	0.0104793	B Cells
PTPN6	0.0113701	2.48173	0.352113	0.104622	0.0113701	B Cells
FAU	0.012261	1.14574	0.704225	0.477135	0.012261	B Cells
EIF1	0.012261	1.22664	0.732394	0.536581	0.012261	B Cells
IL16	0.014274	2.68249	0.323944	0.0803272	0.014274	B Cells
RPS7	0.014322	1.75019	0.422535	0.184703	0.014322	B Cells
IRF4	0.0152091	4.33411	0.267606	0.0204508	0.0152091	B Cells
GGA2	0.0160105	2.14953	0.408451	0.171295	0.0160105	B Cells
ENTPD1	0.01606	3.83195	0.267606	0.0202048	0.01606	B Cells
FMNL1	0.0164792	2.88475	0.28169	0.0332134	0.0164792	B Cells
RPL30	0.016938	1.38435	0.690141	0.503675	0.016938	B Cells
MARCH1	0.0171799	5.76994	0.253521	0.00830335	0.0171799	B Cells
RPL41	0.0182476	1.94476	0.478873	0.254236	0.0182476	B Cells
RFTN1	0.0188521	3.56594	0.28169	0.0408709	0.0188521	B Cells
ITSN2	0.0191142	1.42477	0.464789	0.240151	0.0191142	B Cells
RPL36	0.0195248	1.27958	0.492958	0.265061	0.0195248	B Cells
PTMA	0.0195792	1.26731	0.71831	0.50349	0.0195792	B Cells
NOP58	0.0199124	1.77534	0.43662	0.204324	0.0199124	B Cells
TBC1D10C	0.0202309	3.77096	0.267606	0.0270628	0.0202309	B Cells
DDX3X	0.020624	1.51792	0.647887	0.461482	0.020624	B Cells
SYNGR2	0.0211321	1.07959	0.464789	0.220562	0.0211321	B Cells
FLI1	0.0222018	4.4074	0.253521	0.0135314	0.0222018	B Cells
FCMR	0.0232053	4.85229	0.253521	0.0147923	0.0232053	B Cells
MYH9	0.0232059	0.833013	0.549296	0.317126	0.0232059	B Cells
EVI2B	0.0243181	4.37678	0.253521	0.0158994	0.0243181	B Cells
SASH3	0.0247582	4.51571	0.253521	0.0165759	0.0247582	B Cells
FCRL3	0.0249678	7.74888	0.239437	0.00193745	0.0249678	B Cells
MCL1	0.0249773	1.04311	0.577465	0.357844	0.0249773	B Cells
FCHSD2	0.0258792	3.08217	0.323944	0.0957653	0.0258792	B Cells
SLC25A6	0.0265799	0.961246	0.521127	0.289356	0.0265799	B Cells
CYLD	0.0270866	1.51042	0.408451	0.180552	0.0270866	B Cells
CLK1	0.0274839	1.15744	0.535211	0.303657	0.0274839	B Cells
CYBA	0.0287299	0.855092	0.535211	0.298859	0.0287299	B Cells
SKAP2	0.0288836	3.96722	0.253521	0.0195898	0.0288836	B Cells
ICAM3	0.0306155	3.05315	0.28169	0.0512347	0.0306155	B Cells
ZEB2	0.0313873	2.50621	0.28169	0.0494203	0.0313873	B Cells
SH3BP5	0.032553	2.43452	0.338028	0.114555	0.032553	B Cells
RPS9	0.0332352	1.1759	0.619718	0.419627	0.0332352	B Cells
EVL	0.0347054	1.66295	0.380282	0.155211	0.0347054	B Cells
CCR7	0.0347562	4.6046	0.239437	0.00981025	0.0347562	B Cells
LYN	0.0348573	1.07152	0.492958	0.265184	0.0348573	B Cells
BCL2A1	0.0350634	3.01229	0.253521	0.022419	0.0350634	B Cells
ST3GAL5	0.0356487	3.67244	0.267606	0.0405942	0.0356487	B Cells
CD86	0.0377166	4.52445	0.239437	0.0114709	0.0377166	B Cells
RPL14	0.0378335	1.53289	0.535211	0.340345	0.0378335	B Cells
JMJD1C	0.0386431	1.39988	0.507042	0.295661	0.0386431	B Cells
GDI2	0.0393246	1.3387	0.521127	0.304917	0.0393246	B Cells
BMP2K	0.0400286	2.30323	0.323944	0.102408	0.0400286	B Cells
NFATC2	0.0404846	2.84075	0.28169	0.05594	0.0404846	B Cells
CMTM6	0.0409947	0.631925	0.549296	0.307531	0.0409947	B Cells
LGALS1	0.041899	2.82787	0.267606	0.0410862	0.041899	B Cells
ODC1	0.0420284	2.57808	0.338028	0.125657	0.0420284	B Cells
UVRAG	0.0437624	2.15701	0.323944	0.106191	0.0437624	B Cells
SIPA1	0.0445897	3.46278	0.253521	0.0298306	0.0445897	B Cells
PPP1R18	0.0460951	3.4625	0.253521	0.0315527	0.0460951	B Cells
KRT5	0	11.6195	0.706091	0.042496	0	Basal Cells
COL7A1	0	7.06634	0.61029	0.0235298	0	Basal Cells
DST	0	6.66879	0.713779	0.230119	0	Basal Cells
EPAS1	2.50898e-300	9.07433	0.742164	0.281451	2.50898e-300	Basal Cells
FGFR3	3.13842e-287	5.07398	0.582496	0.0697155	3.13842e-287	Basal Cells
EGFR	7.82315e-275	5.4101	0.677114	0.218986	7.82315e-275	Basal Cells
FAT2	2.9444e-265	5.37804	0.539326	0.0411367	2.9444e-265	Basal Cells
KRT15	6.10681e-265	7.43924	0.594914	0.117196	6.10681e-265	Basal Cells
TP63	1.97146e-249	7.48327	0.500296	0.0134965	1.97146e-249	Basal Cells
FOS	2.42309e-239	23.118	0.806623	0.481794	2.42309e-239	Basal Cells
S100A2	9.55123e-227	4.94957	0.554701	0.104411	9.55123e-227	Basal Cells
FOSB	2.62822e-212	11.9667	0.680071	0.301971	2.62822e-212	Basal Cells
JUN	5.28231e-206	19.1048	0.841514	0.55329	5.28231e-206	Basal Cells
TNC	8.17658e-200	7.19776	0.453578	0.019031	8.17658e-200	Basal Cells
SERPINF1	6.80542e-197	4.35309	0.543465	0.137004	6.80542e-197	Basal Cells
EGR1	1.0425e-195	12.0983	0.581313	0.186102	1.0425e-195	Basal Cells
CD44	3.36286e-192	3.49135	0.552336	0.138298	3.36286e-192	Basal Cells
KRT17	5.9121e-191	4.67566	0.506209	0.0826294	5.9121e-191	Basal Cells
LAMB1	1.09607e-189	6.58013	0.441159	0.0169596	1.09607e-189	Basal Cells
ADAM28	3.52835e-185	3.08966	0.587226	0.183804	3.52835e-185	Basal Cells
SLC38A2	1.395e-153	3.44208	0.593732	0.24996	1.395e-153	Basal Cells
CA12	3.01423e-153	4.3413	0.477824	0.110658	3.01423e-153	Basal Cells
PABPC1	1.1937e-141	7.03106	0.817268	0.588795	1.1937e-141	Basal Cells
FMO2	3.36426e-137	3.68302	0.431106	0.0730168	3.36426e-137	Basal Cells
LAMA5	4.91779e-127	2.59028	0.499113	0.164773	4.91779e-127	Basal Cells
TSHZ2	1.41867e-125	2.4939	0.543465	0.218435	1.41867e-125	Basal Cells
MKL2	4.26637e-123	2.73853	0.506209	0.183901	4.26637e-123	Basal Cells
RPLP1	2.50644e-121	6.82292	0.730928	0.551348	2.50644e-121	Basal Cells
SEMA5A	2.53275e-120	4.47227	0.384388	0.0499725	2.53275e-120	Basal Cells
ECE1	3.7679e-118	3.10583	0.479598	0.162767	3.7679e-118	Basal Cells
HSPA1A	3.06577e-112	10.0311	0.739799	0.544745	3.06577e-112	Basal Cells
CAPN13	3.25593e-109	2.22092	0.470727	0.152345	3.25593e-109	Basal Cells
RPS6	5.71802e-107	7.61101	0.811946	0.655274	5.71802e-107	Basal Cells
SFN	1.43943e-106	3.06237	0.442933	0.136065	1.43943e-106	Basal Cells
AQP3	2.52431e-104	7.44253	0.786517	0.577435	2.52431e-104	Basal Cells
RPS18	4.11329e-103	5.05904	0.677705	0.475677	4.11329e-103	Basal Cells
RASSF6	3.88174e-102	3.00753	0.416322	0.115157	3.88174e-102	Basal Cells
ALDH3A2	7.58547e-102	2.4936	0.588409	0.307538	7.58547e-102	Basal Cells
LMO4	1.01291e-101	2.64599	0.532821	0.248244	1.01291e-101	Basal Cells
OBSCN	1.31749e-101	4.14412	0.346541	0.0369615	1.31749e-101	Basal Cells
TXNIP	1.83549e-101	4.9689	0.765819	0.554844	1.83549e-101	Basal Cells
TNS1	9.43678e-101	3.76453	0.355411	0.0475774	9.43678e-101	Basal Cells
CD81	1.27706e-99	3.11179	0.569486	0.310645	1.27706e-99	Basal Cells
ITGB4	1.0538e-98	2.45859	0.453578	0.160987	1.0538e-98	Basal Cells
IL33	5.9792e-98	3.39676	0.392076	0.0933424	5.9792e-98	Basal Cells
MYOF	7.96369e-98	2.25884	0.644589	0.378904	7.96369e-98	Basal Cells
RPL3	2.47201e-97	5.20806	0.693672	0.496456	2.47201e-97	Basal Cells
RPS3	1.33434e-96	4.38777	0.652277	0.438424	1.33434e-96	Basal Cells
HSPA1B	1.87659e-96	6.60847	0.726789	0.530666	1.87659e-96	Basal Cells
PTPRZ1	2.97544e-96	3.36773	0.371969	0.0747645	2.97544e-96	Basal Cells
FLNA	5.26079e-96	3.09653	0.368421	0.0669968	5.26079e-96	Basal Cells
RPL13	8.67148e-94	4.54956	0.685393	0.507752	8.67148e-94	Basal Cells
NOP53	2.08504e-93	2.7837	0.548788	0.294915	2.08504e-93	Basal Cells
TPT1	8.96656e-92	9.49301	0.853933	0.732951	8.96656e-92	Basal Cells
JAG1	2.95032e-91	3.25884	0.384388	0.0991358	2.95032e-91	Basal Cells
RPL10A	4.48976e-91	3.23975	0.596097	0.377836	4.48976e-91	Basal Cells
RPS8	7.95311e-91	4.79958	0.741573	0.581092	7.95311e-91	Basal Cells
ZFP36L1	6.22483e-89	2.8723	0.576582	0.335728	6.22483e-89	Basal Cells
RPL18	3.05312e-88	4.55292	0.687167	0.497977	3.05312e-88	Basal Cells
RPS24	3.8163e-88	3.1092	0.697812	0.504256	3.8163e-88	Basal Cells
RPS12	5.00858e-87	5.01358	0.699586	0.536816	5.00858e-87	Basal Cells
IER3	1.08075e-86	2.4251	0.45476	0.183157	1.08075e-86	Basal Cells
PRSS23	3.55707e-86	2.56542	0.652277	0.417387	3.55707e-86	Basal Cells
ID1	2.04996e-84	2.89905	0.400946	0.125093	2.04996e-84	Basal Cells
RPL12	9.85985e-83	2.8432	0.569486	0.34984	9.85985e-83	Basal Cells
JUNB	8.82194e-82	2.92255	0.519219	0.273878	8.82194e-82	Basal Cells
PIK3R1	1.19511e-81	2.43395	0.44589	0.185714	1.19511e-81	Basal Cells
RPL8	1.53447e-80	6.4515	0.728563	0.561705	1.53447e-80	Basal Cells
RACK1	4.54389e-80	3.91334	0.64932	0.461436	4.54389e-80	Basal Cells
RPL31	4.90754e-80	4.64965	0.701952	0.558598	4.90754e-80	Basal Cells
COL4A5	1.30778e-79	2.77593	0.359551	0.0901058	1.30778e-79	Basal Cells
TNS4	2.74994e-79	4.15588	0.301597	0.0270253	2.74994e-79	Basal Cells
PTPN13	8.36265e-79	1.90899	0.515671	0.257307	8.36265e-79	Basal Cells
NFAT5	3.17e-78	1.86825	0.536369	0.290675	3.17e-78	Basal Cells
MT1X	4.41984e-78	3.58462	0.312241	0.041428	4.41984e-78	Basal Cells
CHD3	7.46043e-78	1.71148	0.548788	0.295174	7.46043e-78	Basal Cells
RPS21	1.27756e-77	3.82072	0.626848	0.448717	1.27756e-77	Basal Cells
HSPB1	6.50903e-77	2.81281	0.550562	0.31181	6.50903e-77	Basal Cells
LRP1	1.34415e-75	2.43822	0.361916	0.0986504	1.34415e-75	Basal Cells
BCAM	1.96939e-75	4.59178	0.291543	0.0249215	1.96939e-75	Basal Cells
RPL13A	6.78115e-75	4.40991	0.674749	0.517364	6.78115e-75	Basal Cells
EEF2	1.1241e-74	3.99195	0.667061	0.479205	1.1241e-74	Basal Cells
RPL11	5.38046e-74	3.37301	0.678888	0.515552	5.38046e-74	Basal Cells
RPL5	5.76957e-74	3.02201	0.630988	0.442146	5.76957e-74	Basal Cells
CLSTN1	1.2678e-73	1.91806	0.576582	0.340098	1.2678e-73	Basal Cells
HNRNPH1	9.21261e-73	1.86589	0.563572	0.338123	9.21261e-73	Basal Cells
MT-CO1	3.7857e-72	14.4577	0.994678	0.970936	3.7857e-72	Basal Cells
ATP1B3	1.47176e-71	2.2547	0.401538	0.149173	1.47176e-71	Basal Cells
SLC25A6	2.59577e-71	2.69322	0.496747	0.278538	2.59577e-71	Basal Cells
RPL4	1.86033e-70	3.74117	0.65819	0.48296	1.86033e-70	Basal Cells
BTG1	2.8432e-69	2.18045	0.602602	0.37502	2.8432e-69	Basal Cells
RPS4X	7.74647e-69	4.25979	0.664695	0.498301	7.74647e-69	Basal Cells
IER2	3.32896e-68	3.27708	0.506209	0.287018	3.32896e-68	Basal Cells
RPS19	9.63856e-68	4.05207	0.680071	0.532641	9.63856e-68	Basal Cells
MTRNR2L12	9.74515e-68	1.6262	0.785925	0.593003	9.74515e-68	Basal Cells
AQP5	2.53434e-67	0.494835	0.514488	0.260543	2.53434e-67	Basal Cells
NFIB	5.44033e-67	2.10796	0.483737	0.253034	5.44033e-67	Basal Cells
CEBPD	5.64829e-67	2.18182	0.438202	0.204356	5.64829e-67	Basal Cells
SULF2	6.76153e-67	2.8737	0.327025	0.0786484	6.76153e-67	Basal Cells
RPL7A	9.91874e-67	2.7367	0.525133	0.323009	9.91874e-67	Basal Cells
UGT2A1	2.57789e-66	2.45735	0.394441	0.152021	2.57789e-66	Basal Cells
RPL35	1.41176e-65	2.39294	0.607924	0.408454	1.41176e-65	Basal Cells
POSTN	5.50471e-65	5.04719	0.261975	0.0128168	5.50471e-65	Basal Cells
RPL37A	6.28247e-65	3.19849	0.651094	0.48775	6.28247e-65	Basal Cells
PRNP	9.42703e-64	2.66336	0.36783	0.134511	9.42703e-64	Basal Cells
RPL32	9.51159e-64	2.46426	0.580721	0.382626	9.51159e-64	Basal Cells
RPL23	2.28616e-62	2.95912	0.633353	0.484804	2.28616e-62	Basal Cells
RPS16	7.03565e-62	4.35119	0.704317	0.552416	7.03565e-62	Basal Cells
KLF4	9.43382e-62	3.1056	0.47191	0.258019	9.43382e-62	Basal Cells
TCF4	1.15845e-61	2.34903	0.357776	0.12409	1.15845e-61	Basal Cells
RPS23	2.1574e-61	3.04843	0.598462	0.432534	2.1574e-61	Basal Cells
ETS2	1.76832e-60	2.52495	0.426966	0.204389	1.76832e-60	Basal Cells
CFH	3.27129e-60	1.79183	0.439976	0.214228	3.27129e-60	Basal Cells
NTS	3.65132e-60	3.31414	0.336487	0.102664	3.65132e-60	Basal Cells
APP	7.19007e-60	1.62918	0.56298	0.353303	7.19007e-60	Basal Cells
PLCH2	3.80334e-59	3.56725	0.270846	0.0346312	3.80334e-59	Basal Cells
PLEKHH1	4.21637e-59	2.07657	0.356002	0.123442	4.21637e-59	Basal Cells
LAMB3	3.24325e-58	1.75766	0.377292	0.144901	3.24325e-58	Basal Cells
BCL11A	4.66685e-58	2.9081	0.292135	0.0589701	4.66685e-58	Basal Cells
SDC1	4.66685e-58	1.23595	0.412182	0.176587	4.66685e-58	Basal Cells
CAVIN1	2.10394e-57	4.76495	0.247191	0.0132699	2.10394e-57	Basal Cells
SLC6A6	3.02513e-57	1.81223	0.493791	0.276402	3.02513e-57	Basal Cells
RPL37	3.31785e-57	2.25784	0.533412	0.353627	3.31785e-57	Basal Cells
RPLP2	8.32184e-57	2.77517	0.659373	0.500016	8.32184e-57	Basal Cells
PCP4L1	1.11913e-56	4.11675	0.258427	0.0271224	1.11913e-56	Basal Cells
NOTCH1	1.60069e-56	3.59179	0.267297	0.0371881	1.60069e-56	Basal Cells
VEGFA	1.60069e-56	1.63636	0.356002	0.124705	1.60069e-56	Basal Cells
MAFB	2.2072e-56	2.90855	0.305145	0.0778069	2.2072e-56	Basal Cells
CCNL1	1.68612e-55	2.46743	0.560615	0.377124	1.68612e-55	Basal Cells
RPS5	2.31582e-55	3.1879	0.602011	0.453442	2.31582e-55	Basal Cells
RPL34	3.37741e-55	3.29295	0.676523	0.543677	3.37741e-55	Basal Cells
PLEKHG3	3.87142e-55	3.00221	0.277351	0.0500049	3.87142e-55	Basal Cells
BOC	1.25468e-54	3.8191	0.256062	0.0291614	1.25468e-54	Basal Cells
SRRM2	7.55603e-54	1.39081	0.75754	0.583584	7.55603e-54	Basal Cells
MT-ND5	1.99395e-53	8.03626	0.989355	0.964398	1.99395e-53	Basal Cells
NCOR2	5.26449e-53	1.56333	0.410408	0.195003	5.26449e-53	Basal Cells
CLDN1	6.49555e-53	2.16258	0.386753	0.173997	6.49555e-53	Basal Cells
MPZL2	3.8358e-52	1.92499	0.39385	0.182445	3.8358e-52	Basal Cells
PLEC	4.90779e-52	1.3641	0.535186	0.331845	4.90779e-52	Basal Cells
DUSP6	1.95752e-51	2.38598	0.332939	0.118361	1.95752e-51	Basal Cells
KRT19	2.16041e-51	1.76426	0.748078	0.596692	2.16041e-51	Basal Cells
SULT1E1	2.5456e-51	4.62726	0.236546	0.0156973	2.5456e-51	Basal Cells
RPS2	2.84677e-51	2.42232	0.518628	0.340001	2.84677e-51	Basal Cells
LAMA3	4.1202e-51	2.75486	0.287995	0.0708807	4.1202e-51	Basal Cells
NACA	8.06821e-51	2.36935	0.616203	0.450756	8.06821e-51	Basal Cells
NECTIN1	1.09663e-50	2.99971	0.266115	0.0477069	1.09663e-50	Basal Cells
ALDH2	1.14842e-50	1.78874	0.427558	0.22287	1.14842e-50	Basal Cells
RPS9	4.34832e-50	2.38795	0.572442	0.411723	4.34832e-50	Basal Cells
RPL30	4.70212e-50	3.17593	0.624483	0.497492	4.70212e-50	Basal Cells
HSPA2	2.04739e-49	2.53607	0.295683	0.0825647	2.04739e-49	Basal Cells
RPL35A	2.20579e-49	2.70143	0.626848	0.487653	2.20579e-49	Basal Cells
SPINK5	3.30304e-49	1.12161	0.300414	0.0824676	3.30304e-49	Basal Cells
SOCS3	3.31715e-49	2.45947	0.327025	0.116807	3.31715e-49	Basal Cells
PDGFA	3.91569e-49	3.72571	0.244826	0.0295498	3.91569e-49	Basal Cells
PTGFRN	4.97698e-49	2.57043	0.31165	0.102987	4.97698e-49	Basal Cells
HEXIM1	8.80727e-49	1.90057	0.41987	0.221866	8.80727e-49	Basal Cells
FUS	5.61425e-48	1.4034	0.571851	0.384083	5.61425e-48	Basal Cells
BTG2	1.1901e-47	2.63361	0.380248	0.180859	1.1901e-47	Basal Cells
LIMA1	1.51063e-47	1.47111	0.513306	0.317636	1.51063e-47	Basal Cells
SESN3	1.68597e-47	3.02982	0.257836	0.0466712	1.68597e-47	Basal Cells
RPL19	1.6924e-47	2.94313	0.664695	0.538272	1.6924e-47	Basal Cells
PKP1	1.03069e-46	3.81763	0.231224	0.0203256	1.03069e-46	Basal Cells
RPL28	1.78763e-46	2.11223	0.478415	0.303913	1.78763e-46	Basal Cells
AHNAK	2.72327e-46	1.95183	0.836783	0.6767	2.72327e-46	Basal Cells
ITPR3	2.81311e-46	1.69035	0.369012	0.164967	2.81311e-46	Basal Cells
GPC1	3.77928e-46	2.07287	0.300414	0.0916918	3.77928e-46	Basal Cells
RPLP0	4.83274e-46	4.70033	0.593732	0.468783	4.83274e-46	Basal Cells
RPS20	6.05696e-46	2.50409	0.61029	0.4738	6.05696e-46	Basal Cells
KIAA1217	1.27945e-45	1.34398	0.487286	0.291873	1.27945e-45	Basal Cells
HLF	2.07255e-45	3.07451	0.259018	0.0539858	2.07255e-45	Basal Cells
NUCKS1	2.91909e-45	1.39759	0.593732	0.411237	2.91909e-45	Basal Cells
TSC22D1	3.36607e-45	1.92289	0.557658	0.381105	3.36607e-45	Basal Cells
FAM107A	3.87831e-45	2.41047	0.284447	0.0794576	3.87831e-45	Basal Cells
FOXN3	1.11053e-44	1.70758	0.348906	0.14516	1.11053e-44	Basal Cells
SEMA4B	1.96845e-44	2.36053	0.302188	0.103149	1.96845e-44	Basal Cells
RPL27A	2.13274e-44	2.19942	0.604967	0.455319	2.13274e-44	Basal Cells
PLEKHH3	5.01796e-44	2.13468	0.291543	0.0891025	5.01796e-44	Basal Cells
DGKA	5.61382e-44	1.97012	0.304554	0.102178	5.61382e-44	Basal Cells
BAG3	1.20788e-43	2.09787	0.406268	0.220054	1.20788e-43	Basal Cells
SERPINB3	2.53689e-43	3.85114	0.481963	0.298055	2.53689e-43	Basal Cells
PBX1	3.8941e-43	1.59382	0.392076	0.197721	3.8941e-43	Basal Cells
MYH9	6.60428e-43	1.41834	0.492608	0.308056	6.60428e-43	Basal Cells
DSC3	2.30951e-42	4.10291	0.221762	0.0214908	2.30951e-42	Basal Cells
ZFP36L2	3.60022e-42	1.76131	0.41573	0.23067	3.60022e-42	Basal Cells
ATF3	8.90532e-42	7.74752	0.459491	0.310224	8.90532e-42	Basal Cells
GLUL	1.13682e-41	1.52014	0.738025	0.580056	1.13682e-41	Basal Cells
MT-ATP8	1.80077e-41	2.71547	0.939681	0.873645	1.80077e-41	Basal Cells
RPS14	2.02152e-41	4.14594	0.675931	0.586594	2.02152e-41	Basal Cells
DNAJB1	3.35328e-41	6.11998	0.643406	0.524841	3.35328e-41	Basal Cells
IGSF3	5.26387e-41	3.20977	0.243051	0.0483866	5.26387e-41	Basal Cells
CX3CL1	1.67359e-40	2.58885	0.254879	0.0602971	1.67359e-40	Basal Cells
ITGA6	2.41346e-40	2.61413	0.289769	0.100139	2.41346e-40	Basal Cells
RPL14	2.76817e-40	1.63776	0.496747	0.332233	2.76817e-40	Basal Cells
SNCA	8.02166e-40	3.59227	0.218805	0.0244037	8.02166e-40	Basal Cells
EEF1A1	9.73905e-40	1.96238	0.566529	0.415995	9.73905e-40	Basal Cells
IFI16	1.09573e-39	1.22713	0.531638	0.359258	1.09573e-39	Basal Cells
MCC	1.19999e-39	2.60073	0.256653	0.0653138	1.19999e-39	Basal Cells
RPL36	1.6575e-39	1.77223	0.426966	0.256724	1.6575e-39	Basal Cells
JAG2	2.0658e-39	3.02621	0.241869	0.0508464	2.0658e-39	Basal Cells
CTDSPL	2.08165e-39	2.10635	0.283264	0.0925009	2.08165e-39	Basal Cells
RPL26	2.8385e-39	1.65132	0.45476	0.288572	2.8385e-39	Basal Cells
SLC1A5	3.06761e-39	2.003	0.300414	0.112341	3.06761e-39	Basal Cells
RHOC	9.53895e-39	1.7327	0.369012	0.189501	9.53895e-39	Basal Cells
GOLGA8A	1.06822e-38	1.73047	0.344175	0.158074	1.06822e-38	Basal Cells
PTMS	3.82967e-38	2.39072	0.253105	0.064181	3.82967e-38	Basal Cells
HP1BP3	1.02773e-37	1.20005	0.46304	0.283264	1.02773e-37	Basal Cells
ARHGAP23	1.23729e-37	2.45525	0.250739	0.0630806	1.23729e-37	Basal Cells
LAMB2	1.31451e-37	1.92754	0.283856	0.0969673	1.31451e-37	Basal Cells
SERPINB5	1.48677e-37	3.38654	0.23359	0.0466388	1.48677e-37	Basal Cells
GADD45B	1.68757e-37	2.58458	0.530455	0.36968	1.68757e-37	Basal Cells
RBBP8	2.01339e-37	1.89798	0.305736	0.122051	2.01339e-37	Basal Cells
ID2	2.63681e-37	2.13767	0.38084	0.208111	2.63681e-37	Basal Cells
ALDH7A1	3.80234e-37	2.14737	0.283264	0.099589	3.80234e-37	Basal Cells
KLF5	4.33391e-37	1.37594	0.581904	0.417452	4.33391e-37	Basal Cells
LTB4R	5.27868e-37	2.68628	0.237729	0.0516555	5.27868e-37	Basal Cells
NR4A1	5.80217e-37	3.01722	0.325251	0.150953	5.80217e-37	Basal Cells
CHD9	6.49646e-37	1.25166	0.49793	0.332751	6.49646e-37	Basal Cells
PNRC1	8.38739e-37	1.43807	0.424009	0.251189	8.38739e-37	Basal Cells
LTBP4	9.78186e-37	3.01627	0.225902	0.0401981	9.78186e-37	Basal Cells
EDARADD	1.23819e-36	2.58802	0.244234	0.0599087	1.23819e-36	Basal Cells
ADIRF	2.43334e-36	1.22515	0.309284	0.121144	2.43334e-36	Basal Cells
NFKBIA	3.24492e-36	2.08974	0.474276	0.320355	3.24492e-36	Basal Cells
RPS11	4.39943e-36	3.42018	0.700177	0.602065	4.39943e-36	Basal Cells
SRSF3	4.87807e-36	1.68589	0.590775	0.447454	4.87807e-36	Basal Cells
ASPH	9.20854e-36	1.14312	0.43702	0.259475	9.20854e-36	Basal Cells
RHOB	1.33127e-35	1.56225	0.465996	0.295077	1.33127e-35	Basal Cells
PHF3	2.6963e-35	1.22531	0.494382	0.332492	2.6963e-35	Basal Cells
BRD2	2.89172e-35	2.7494	0.674157	0.541606	2.89172e-35	Basal Cells
FAM213A	4.1478e-35	1.68276	0.351271	0.179305	4.1478e-35	Basal Cells
CCND1	4.68954e-35	1.5638	0.412774	0.2397	4.68954e-35	Basal Cells
CCNL2	1.08301e-34	1.12422	0.538143	0.379551	1.08301e-34	Basal Cells
RBM39	1.20355e-34	1.17503	0.714962	0.578438	1.20355e-34	Basal Cells
PTPN14	2.45217e-34	2.64082	0.236546	0.0579021	2.45217e-34	Basal Cells
SRSF11	3.28772e-34	0.982809	0.670018	0.516814	3.28772e-34	Basal Cells
PLXNA2	7.02497e-34	1.5865	0.32466	0.150856	7.02497e-34	Basal Cells
RASSF8	7.67069e-34	3.14146	0.211709	0.0332071	7.67069e-34	Basal Cells
SRSF2	7.7861e-34	1.51074	0.465996	0.316892	7.7861e-34	Basal Cells
PCDH7	1.59862e-33	1.38075	0.348315	0.173285	1.59862e-33	Basal Cells
SPRY1	2.41243e-33	2.55635	0.231224	0.0544713	2.41243e-33	Basal Cells
RSL1D1	2.8442e-33	1.48324	0.390302	0.228534	2.8442e-33	Basal Cells
EEF1D	3.3393e-33	1.45503	0.528681	0.381105	3.3393e-33	Basal Cells
ARHGAP24	3.42414e-33	2.05644	0.25961	0.0842153	3.42414e-33	Basal Cells
ANOS1	5.55833e-33	3.73619	0.202247	0.026119	5.55833e-33	Basal Cells
MAST4	6.34347e-33	1.48101	0.356002	0.187753	6.34347e-33	Basal Cells
TNKS1BP1	6.90645e-33	1.75584	0.270254	0.093925	6.90645e-33	Basal Cells
FN1	2.38317e-32	4.56829	0.186872	0.0121695	2.38317e-32	Basal Cells
CMYA5	3.12596e-32	2.00311	0.265523	0.092954	3.12596e-32	Basal Cells
CDK6	3.49128e-32	1.88544	0.274985	0.103667	3.49128e-32	Basal Cells
ARID5B	7.36913e-32	1.17419	0.369604	0.199016	7.36913e-32	Basal Cells
NOS2	8.8662e-32	2.73625	0.22945	0.0566722	8.8662e-32	Basal Cells
MMP10	8.9987e-32	2.34447	0.243051	0.0715603	8.9987e-32	Basal Cells
PNISR	9.77e-32	1.08861	0.55825	0.409943	9.77e-32	Basal Cells
BMP7	1.0855e-31	3.86668	0.192785	0.0198725	1.0855e-31	Basal Cells
CEP68	1.20769e-31	2.55212	0.230041	0.058873	1.20769e-31	Basal Cells
RPL6	1.21213e-31	1.58697	0.348906	0.186976	1.21213e-31	Basal Cells
RPL24	2.10584e-31	1.55049	0.470727	0.322879	2.10584e-31	Basal Cells
RPS13	2.32378e-31	2.04385	0.544057	0.425608	2.32378e-31	Basal Cells
CHL1	3.5629e-31	1.36691	0.442342	0.281484	3.5629e-31	Basal Cells
ABCC3	4.39116e-31	2.61885	0.21644	0.04515	4.39116e-31	Basal Cells
LRIG3	5.41225e-31	1.81917	0.274394	0.1059	5.41225e-31	Basal Cells
DLG5	7.21385e-31	1.09299	0.415139	0.248859	7.21385e-31	Basal Cells
ILF3	1.10887e-30	0.990691	0.548196	0.395475	1.10887e-30	Basal Cells
LRIG1	1.67562e-30	1.11835	0.409817	0.24436	1.67562e-30	Basal Cells
EIF3H	1.70521e-30	1.34213	0.384388	0.225329	1.70521e-30	Basal Cells
ARL4D	4.50965e-30	2.07923	0.234181	0.0656698	4.50965e-30	Basal Cells
RPL29	4.94012e-30	1.95111	0.321703	0.163835	4.94012e-30	Basal Cells
DUSP1	7.81928e-30	3.37004	0.535778	0.413471	7.81928e-30	Basal Cells
HES1	8.29354e-30	2.59876	0.3767	0.230184	8.29354e-30	Basal Cells
GPRC5B	9.49238e-30	2.19403	0.22531	0.0580639	9.49238e-30	Basal Cells
RPS15A	1.00034e-29	1.68027	0.420461	0.276564	1.00034e-29	Basal Cells
ASH1L	1.38483e-29	0.949904	0.503253	0.346085	1.38483e-29	Basal Cells
SLC12A2	1.52955e-29	1.4109	0.319929	0.156261	1.52955e-29	Basal Cells
EPB41L2	1.54642e-29	3.47975	0.19042	0.0234651	1.54642e-29	Basal Cells
PTPRG	3.10781e-29	2.95874	0.198108	0.031783	3.10781e-29	Basal Cells
RUNX1	5.71294e-29	1.31679	0.438794	0.289737	5.71294e-29	Basal Cells
BCL6	1.74674e-28	1.19257	0.384388	0.229925	1.74674e-28	Basal Cells
MYCBP2	1.99965e-28	1.11073	0.416322	0.26077	1.99965e-28	Basal Cells
NUMA1	2.29346e-28	0.787546	0.507392	0.348222	2.29346e-28	Basal Cells
DSP	2.31788e-28	1.5831	0.636901	0.491213	2.31788e-28	Basal Cells
SLITRK6	2.65615e-28	2.58808	0.211709	0.0489692	2.65615e-28	Basal Cells
NCL	3.14597e-28	1.21519	0.642224	0.518303	3.14597e-28	Basal Cells
LAD1	3.39065e-28	1.63756	0.243643	0.0790692	3.39065e-28	Basal Cells
CSRP2	3.89488e-28	3.07717	0.195742	0.0333366	3.89488e-28	Basal Cells
FLRT3	4.04597e-28	4.11412	0.178593	0.015665	4.04597e-28	Basal Cells
RPL15	4.15945e-28	2.18289	0.54997	0.443312	4.15945e-28	Basal Cells
MAT2A	4.35636e-28	1.33045	0.339444	0.181765	4.35636e-28	Basal Cells
LRRC8A	4.38448e-28	1.22193	0.290361	0.126517	4.38448e-28	Basal Cells
NKTR	4.57884e-28	1.06181	0.44175	0.288895	4.57884e-28	Basal Cells
BHLHE40	7.6736e-28	1.77977	0.383205	0.23122	7.6736e-28	Basal Cells
RPS25	8.03843e-28	1.54125	0.474276	0.339418	8.03843e-28	Basal Cells
SNHG8	1.06134e-27	2.14088	0.278533	0.125935	1.06134e-27	Basal Cells
OGFRL1	1.62128e-27	1.65314	0.272028	0.113053	1.62128e-27	Basal Cells
YAP1	1.91177e-27	1.16442	0.369604	0.210959	1.91177e-27	Basal Cells
IL6ST	3.53218e-27	1.29376	0.386162	0.234359	3.53218e-27	Basal Cells
EML4	3.54166e-27	1.23262	0.383205	0.23109	3.54166e-27	Basal Cells
KITLG	4.44289e-27	2.36253	0.235955	0.0794252	4.44289e-27	Basal Cells
EIF3L	4.46621e-27	1.58826	0.357776	0.212189	4.46621e-27	Basal Cells
HSPG2	4.48626e-27	1.5004	0.2945	0.137489	4.48626e-27	Basal Cells
PPFIBP1	5.7586e-27	2.02248	0.227676	0.0688093	5.7586e-27	Basal Cells
MCL1	5.78047e-27	1.49575	0.492017	0.351005	5.78047e-27	Basal Cells
COL4A6	8.38722e-27	3.32964	0.185098	0.0262161	8.38722e-27	Basal Cells
DDIT4	9.01108e-27	1.53259	0.368421	0.222125	9.01108e-27	Basal Cells
ELN	9.26146e-27	4.27147	0.170905	0.0117811	9.26146e-27	Basal Cells
MT-CYB	9.9792e-27	7.66314	0.992312	0.964171	9.9792e-27	Basal Cells
LTBP3	1.64307e-26	2.1273	0.219397	0.0620125	1.64307e-26	Basal Cells
CLK1	1.66459e-26	1.09454	0.439976	0.296728	1.66459e-26	Basal Cells
CDH3	1.87908e-26	2.48132	0.206387	0.0490339	1.87908e-26	Basal Cells
HNRNPDL	2.10089e-26	0.952804	0.564163	0.426028	2.10089e-26	Basal Cells
NFIC	2.16241e-26	1.19486	0.355411	0.203709	2.16241e-26	Basal Cells
C6orf48	2.9935e-26	1.66859	0.318746	0.170631	2.9935e-26	Basal Cells
RBM25	3.17742e-26	0.844476	0.596688	0.46121	3.17742e-26	Basal Cells
CRTAP	3.20467e-26	2.01611	0.239503	0.0849921	3.20467e-26	Basal Cells
SERPINB4	3.39093e-26	2.0943	0.215257	0.0596822	3.39093e-26	Basal Cells
SPRY2	3.70959e-26	3.19984	0.185689	0.0289996	3.70959e-26	Basal Cells
PTN	4.43986e-26	2.00844	0.237138	0.0819173	4.43986e-26	Basal Cells
RPL10	4.67522e-26	1.4236	0.400946	0.257339	4.67522e-26	Basal Cells
LDLRAP1	4.95882e-26	1.84054	0.250739	0.0969997	4.95882e-26	Basal Cells
TRA2B	9.56309e-26	1.36134	0.439976	0.30634	9.56309e-26	Basal Cells
DUT	1.14308e-25	1.39572	0.314015	0.164417	1.14308e-25	Basal Cells
PLK2	2.20765e-25	1.88459	0.267297	0.117617	2.20765e-25	Basal Cells
MALAT1	2.50467e-25	12.2275	0.997043	0.986568	2.50467e-25	Basal Cells
PLXNA1	4.178e-25	1.60667	0.262567	0.110529	4.178e-25	Basal Cells
KMT2E	5.31261e-25	0.934784	0.512714	0.37803	5.31261e-25	Basal Cells
MT-CO3	5.77325e-25	8.1264	0.966292	0.932421	5.77325e-25	Basal Cells
ITGA2	6.46337e-25	1.07996	0.371969	0.224261	6.46337e-25	Basal Cells
PTPRS	1.48779e-24	3.56629	0.170905	0.0187073	1.48779e-24	Basal Cells
MTRNR2L1	1.48925e-24	5.16566	0.598462	0.464835	1.48925e-24	Basal Cells
LDHA	1.5725e-24	1.0391	0.33767	0.188691	1.5725e-24	Basal Cells
STIM2	2.0051e-24	1.11163	0.454169	0.321034	2.0051e-24	Basal Cells
SRSF7	2.23551e-24	1.44887	0.478415	0.354986	2.23551e-24	Basal Cells
WDR6	2.69689e-24	1.30604	0.311059	0.164094	2.69689e-24	Basal Cells
SOX4	2.70343e-24	1.11008	0.408043	0.265171	2.70343e-24	Basal Cells
LSAMP	4.71937e-24	3.89072	0.167948	0.0175745	4.71937e-24	Basal Cells
ABCC5	5.44162e-24	1.09659	0.383205	0.239473	5.44162e-24	Basal Cells
SLC2A4RG	6.35213e-24	2.07038	0.221171	0.0724019	6.35213e-24	Basal Cells
ZFAS1	8.04339e-24	1.50049	0.425192	0.297666	8.04339e-24	Basal Cells
DAB2IP	8.54441e-24	1.86847	0.227085	0.0787131	8.54441e-24	Basal Cells
CLCA4	1.12583e-23	1.87782	0.201656	0.052141	1.12583e-23	Basal Cells
SPRED1	1.16186e-23	2.57394	0.193968	0.0455708	1.16186e-23	Basal Cells
ID3	1.52754e-23	2.28496	0.218214	0.0708483	1.52754e-23	Basal Cells
HBEGF	1.57721e-23	3.24813	0.185098	0.0373175	1.57721e-23	Basal Cells
PARD3	1.97909e-23	0.971474	0.363099	0.218533	1.97909e-23	Basal Cells
RPL27	2.22802e-23	1.97968	0.535778	0.445642	2.22802e-23	Basal Cells
IL4R	2.93761e-23	1.72545	0.230041	0.0830501	2.93761e-23	Basal Cells
PLP2	3.28095e-23	1.91598	0.232998	0.0879697	3.28095e-23	Basal Cells
OAT	3.5504e-23	1.38567	0.348315	0.213225	3.5504e-23	Basal Cells
NFIX	4.18624e-23	1.34838	0.292135	0.146131	4.18624e-23	Basal Cells
NUAK1	4.92703e-23	2.79843	0.184506	0.0377059	4.92703e-23	Basal Cells
SLC15A2	6.95311e-23	1.1953	0.357185	0.215846	6.95311e-23	Basal Cells
RAPGEFL1	7.09407e-23	1.58563	0.244826	0.0988122	7.09407e-23	Basal Cells
CNN2	7.31892e-23	1.25328	0.280899	0.135321	7.31892e-23	Basal Cells
PNN	7.36759e-23	0.950474	0.473093	0.341425	7.36759e-23	Basal Cells
TFRC	9.18459e-23	1.63512	0.293909	0.155873	9.18459e-23	Basal Cells
CLCA2	9.39149e-23	5.50375	0.153164	0.00669968	9.39149e-23	Basal Cells
PABPC4	1.03122e-22	1.20963	0.367238	0.232676	1.03122e-22	Basal Cells
CERK	1.09228e-22	1.95787	0.210526	0.0647312	1.09228e-22	Basal Cells
PAX7	2.70104e-22	1.7175	0.251331	0.110011	2.70104e-22	Basal Cells
SYTL1	4.14797e-22	0.976586	0.365464	0.223743	4.14797e-22	Basal Cells
HNRNPA1	4.1598e-22	1.37374	0.327025	0.192284	4.1598e-22	Basal Cells
OVOL1	4.65226e-22	2.20259	0.21644	0.0738583	4.65226e-22	Basal Cells
NCOA4	6.42444e-22	1.05043	0.433471	0.302554	6.42444e-22	Basal Cells
FGFR1	7.29765e-22	2.94895	0.172679	0.0296469	7.29765e-22	Basal Cells
APPL1	8.09763e-22	1.61438	0.248374	0.108133	8.09763e-22	Basal Cells
SOX7	9.20432e-22	3.77081	0.16026	0.0171538	9.20432e-22	Basal Cells
MYC	1.03637e-21	3.42668	0.171496	0.0292909	1.03637e-21	Basal Cells
MTR	1.16965e-21	1.48212	0.25547	0.115286	1.16965e-21	Basal Cells
RPS15	1.20131e-21	1.32589	0.424009	0.30333	1.20131e-21	Basal Cells
GM2A	1.29498e-21	1.2962	0.279125	0.139204	1.29498e-21	Basal Cells
TSPYL2	1.48228e-21	1.50169	0.27262	0.133767	1.48228e-21	Basal Cells
FGFR2	1.62528e-21	1.48475	0.24246	0.100754	1.62528e-21	Basal Cells
JUP	1.68011e-21	0.547922	0.373743	0.229925	1.68011e-21	Basal Cells
TFCP2L1	3.49516e-21	1.09264	0.329391	0.189177	3.49516e-21	Basal Cells
ZNF608	4.53055e-21	1.56219	0.245417	0.107098	4.53055e-21	Basal Cells
REV1	5.54948e-21	1.02069	0.339444	0.201152	5.54948e-21	Basal Cells
ADGRG1	6.32323e-21	1.09947	0.342401	0.205651	6.32323e-21	Basal Cells
KCNJ15	6.33744e-21	2.85963	0.175636	0.0359582	6.33744e-21	Basal Cells
MEIS1	7.54526e-21	1.14061	0.290952	0.15406	7.54526e-21	Basal Cells
SRRT	7.7036e-21	0.972695	0.365464	0.229472	7.7036e-21	Basal Cells
GOLGA4	7.99469e-21	0.661101	0.567711	0.434897	7.99469e-21	Basal Cells
INTS6	8.57309e-21	1.42307	0.306328	0.174095	8.57309e-21	Basal Cells
NDRG1	9.49426e-21	1.53418	0.237729	0.0997832	9.49426e-21	Basal Cells
NRG1	9.61335e-21	4.65212	0.148433	0.00864162	9.61335e-21	Basal Cells
PLEKHA5	1.06414e-20	0.747649	0.493791	0.357964	1.06414e-20	Basal Cells
TSPO	1.12007e-20	1.09925	0.374926	0.248989	1.12007e-20	Basal Cells
RASSF9	1.12139e-20	1.45404	0.256653	0.119656	1.12139e-20	Basal Cells
ARL4C	1.85843e-20	1.48473	0.211118	0.0724342	1.85843e-20	Basal Cells
FBL	2.25512e-20	1.51945	0.280308	0.14859	2.25512e-20	Basal Cells
TRIM29	2.40125e-20	0.549137	0.432289	0.296469	2.40125e-20	Basal Cells
OBSL1	3.06776e-20	1.97601	0.205204	0.0686474	3.06776e-20	Basal Cells
AMOTL1	3.13126e-20	2.89316	0.161443	0.0232385	3.13126e-20	Basal Cells
LGR6	4.82575e-20	6.10353	0.140154	0.00262161	4.82575e-20	Basal Cells
RBFOX2	6.32594e-20	1.20262	0.295683	0.163026	6.32594e-20	Basal Cells
PTMA	6.61913e-20	0.824302	0.614429	0.497912	6.61913e-20	Basal Cells
SKI	8.67768e-20	1.8114	0.209935	0.07525	8.67768e-20	Basal Cells
C12orf57	9.09022e-20	1.23373	0.305145	0.174224	9.09022e-20	Basal Cells
AHNAK2	1.06523e-19	0.372574	0.399763	0.2553	1.06523e-19	Basal Cells
NR2F2	1.14709e-19	1.10351	0.293318	0.157879	1.14709e-19	Basal Cells
DSG2	1.19378e-19	1.01644	0.319338	0.186426	1.19378e-19	Basal Cells
EIF4A1	1.26944e-19	1.25465	0.319338	0.192931	1.26944e-19	Basal Cells
CAMSAP2	1.44779e-19	1.62805	0.234772	0.101499	1.44779e-19	Basal Cells
NSD1	1.76798e-19	0.933581	0.371378	0.238696	1.76798e-19	Basal Cells
KIAA1324	1.78428e-19	1.75989	0.214075	0.0800078	1.78428e-19	Basal Cells
NFIA	2.3439e-19	0.973845	0.379066	0.24996	2.3439e-19	Basal Cells
AJUBA	2.3439e-19	3.10148	0.161443	0.0268311	2.3439e-19	Basal Cells
BTF3	2.47496e-19	1.22591	0.465996	0.351167	2.47496e-19	Basal Cells
EIF4A2	2.65568e-19	1.14449	0.572442	0.472603	2.65568e-19	Basal Cells
ZFP36	2.87454e-19	2.12379	0.387345	0.269476	2.87454e-19	Basal Cells
WNT2B	3.66095e-19	3.5489	0.153755	0.0199048	3.66095e-19	Basal Cells
ZBTB44	3.92867e-19	1.28759	0.300414	0.172088	3.92867e-19	Basal Cells
TPBG	4.2663e-19	1.4255	0.231815	0.0983914	4.2663e-19	Basal Cells
ZNF462	5.46673e-19	1.41655	0.249556	0.118005	5.46673e-19	Basal Cells
PCF11	6.8221e-19	1.11977	0.353046	0.226041	6.8221e-19	Basal Cells
AKR1C2	6.95212e-19	0.925546	0.327025	0.198401	6.95212e-19	Basal Cells
MT-ATP6	9.00795e-19	9.6965	0.993495	0.976244	9.00795e-19	Basal Cells
SMC6	9.5719e-19	1.15058	0.296866	0.168139	9.5719e-19	Basal Cells
FRAS1	1.00781e-18	2.18396	0.184506	0.052853	1.00781e-18	Basal Cells
CACHD1	1.24771e-18	1.37269	0.25961	0.130498	1.24771e-18	Basal Cells
PRRC2C	1.39861e-18	0.560999	0.693081	0.569279	1.39861e-18	Basal Cells
SPARCL1	1.39861e-18	2.0092	0.200473	0.0695213	1.39861e-18	Basal Cells
KIAA1671	1.48247e-18	0.880948	0.382614	0.252225	1.48247e-18	Basal Cells
ARHGEF19	2.15691e-18	2.79884	0.159077	0.0278668	2.15691e-18	Basal Cells
ARHGAP35	2.84824e-18	1.01057	0.334122	0.206201	2.84824e-18	Basal Cells
EFS	3.35878e-18	3.06615	0.151981	0.0211995	3.35878e-18	Basal Cells
HOOK2	4.04172e-18	1.28333	0.250148	0.121047	4.04172e-18	Basal Cells
SEMA3F	4.21435e-18	1.78975	0.196334	0.0665437	4.21435e-18	Basal Cells
RPL23A	4.7142e-18	1.28409	0.310467	0.188077	4.7142e-18	Basal Cells
IER5	5.16193e-18	0.90356	0.360733	0.236398	5.16193e-18	Basal Cells
FAT1	5.41666e-18	1.36148	0.283264	0.15843	5.41666e-18	Basal Cells
USP31	1.18258e-17	1.88314	0.20343	0.0766094	1.18258e-17	Basal Cells
RGS12	1.19372e-17	1.04438	0.299823	0.173609	1.19372e-17	Basal Cells
FBLN1	1.26044e-17	2.08074	0.175044	0.0459592	1.26044e-17	Basal Cells
TFAP2A	1.27167e-17	1.75013	0.199882	0.0721429	1.27167e-17	Basal Cells
SLC38A1	1.30311e-17	1.38408	0.250148	0.123378	1.30311e-17	Basal Cells
ATF4	1.45271e-17	1.04549	0.536369	0.428294	1.45271e-17	Basal Cells
JUND	2.18479e-17	1.45214	0.391484	0.278021	2.18479e-17	Basal Cells
ITGB5	2.26868e-17	1.36189	0.247191	0.122051	2.26868e-17	Basal Cells
SNRNP70	2.44549e-17	0.880298	0.395624	0.274525	2.44549e-17	Basal Cells
IRF2BP2	2.89601e-17	1.05822	0.381431	0.264686	2.89601e-17	Basal Cells
CTSB	2.89601e-17	0.478779	0.614429	0.513707	2.89601e-17	Basal Cells
IL1RAP	3.19592e-17	2.0848	0.183323	0.0576108	3.19592e-17	Basal Cells
HEY1	3.24731e-17	2.10629	0.191603	0.0665437	3.24731e-17	Basal Cells
SYNPO2	3.61933e-17	3.76216	0.144293	0.0177363	3.61933e-17	Basal Cells
ITGA3	4.05979e-17	1.35127	0.243051	0.118037	4.05979e-17	Basal Cells
TGFB2	4.25724e-17	2.10771	0.172088	0.0453442	4.25724e-17	Basal Cells
TENM4	4.36138e-17	2.66379	0.159077	0.0326893	4.36138e-17	Basal Cells
TAF1D	6.39901e-17	0.92602	0.375517	0.258763	6.39901e-17	Basal Cells
CALML3	6.85006e-17	0.872163	0.16026	0.0325598	6.85006e-17	Basal Cells
CRYBG1	6.88826e-17	0.880019	0.340627	0.216623	6.88826e-17	Basal Cells
SEMA4A	6.88826e-17	2.13419	0.172679	0.047189	6.88826e-17	Basal Cells
SLC23A2	6.97931e-17	1.37824	0.249556	0.126323	6.97931e-17	Basal Cells
RIF1	8.26939e-17	1.04695	0.334713	0.214713	8.26939e-17	Basal Cells
QSER1	9.12523e-17	1.5728	0.215849	0.092242	9.12523e-17	Basal Cells
SH3PXD2A	9.90697e-17	1.04522	0.280899	0.157556	9.90697e-17	Basal Cells
HNRNPU	1.05659e-16	0.605995	0.695446	0.575557	1.05659e-16	Basal Cells
NFE2L2	1.13966e-16	0.803255	0.483737	0.373175	1.13966e-16	Basal Cells
DKK3	1.18068e-16	6.62946	0.127144	0.0020714	1.18068e-16	Basal Cells
SFPQ	1.63055e-16	0.665385	0.565346	0.450788	1.63055e-16	Basal Cells
RPS7	1.9951e-16	1.26884	0.296866	0.179111	1.9951e-16	Basal Cells
MSN	2.12407e-16	1.52009	0.198699	0.0753795	2.12407e-16	Basal Cells
TFDP2	2.39467e-16	1.01726	0.331165	0.212901	2.39467e-16	Basal Cells
EPHB6	2.52807e-16	2.78167	0.148433	0.024695	2.52807e-16	Basal Cells
PTPRF	2.68535e-16	0.515674	0.532229	0.402563	2.68535e-16	Basal Cells
RAI14	2.72326e-16	0.907423	0.325251	0.204195	2.72326e-16	Basal Cells
RPL22	2.9674e-16	1.21516	0.314015	0.198498	2.9674e-16	Basal Cells
GAPDH	3.49961e-16	1.484	0.601419	0.512153	3.49961e-16	Basal Cells
EGR3	3.69859e-16	3.4194	0.150207	0.0283523	3.69859e-16	Basal Cells
IRF6	4.1037e-16	1.25173	0.319929	0.20358	4.1037e-16	Basal Cells
NF1	4.53131e-16	1.2277	0.286221	0.170729	4.53131e-16	Basal Cells
CALD1	4.53131e-16	3.38899	0.141928	0.019387	4.53131e-16	Basal Cells
SIX2	6.59864e-16	1.59445	0.204613	0.0829207	6.59864e-16	Basal Cells
SNX31	9.20985e-16	5.37861	0.12537	0.00378678	9.20985e-16	Basal Cells
NTN1	1.0184e-15	1.46387	0.219397	0.0996861	1.0184e-15	Basal Cells
LOXL4	1.05273e-15	3.5707	0.136606	0.0153737	1.05273e-15	Basal Cells
FHL2	1.10285e-15	1.01681	0.204613	0.0817555	1.10285e-15	Basal Cells
IGFBP4	1.12207e-15	1.97052	0.178001	0.057546	1.12207e-15	Basal Cells
NGFR	1.20746e-15	5.15297	0.12537	0.00423989	1.20746e-15	Basal Cells
TBC1D5	1.23659e-15	1.34187	0.250739	0.13312	1.23659e-15	Basal Cells
DAPL1	1.25633e-15	2.9453	0.141928	0.0209405	1.25633e-15	Basal Cells
MEGF6	1.38763e-15	4.14596	0.130101	0.00932129	1.38763e-15	Basal Cells
TRIB1	1.65896e-15	2.04515	0.241277	0.126647	1.65896e-15	Basal Cells
COL6A1	1.67892e-15	3.32934	0.134831	0.0142409	1.67892e-15	Basal Cells
RPL38	1.72495e-15	1.30993	0.538734	0.463055	1.72495e-15	Basal Cells
BLMH	1.82708e-15	1.96053	0.176227	0.0568016	1.82708e-15	Basal Cells
GLI3	1.96022e-15	2.4899	0.153164	0.0333042	1.96022e-15	Basal Cells
CHD6	1.96677e-15	0.706215	0.424601	0.308121	1.96677e-15	Basal Cells
KMT2A	2.07847e-15	0.685847	0.444707	0.331197	2.07847e-15	Basal Cells
ZNF217	2.75368e-15	0.986869	0.370787	0.258601	2.75368e-15	Basal Cells
OAF	2.81483e-15	3.03816	0.141928	0.0225912	2.81483e-15	Basal Cells
LDLR	2.84008e-15	1.06806	0.316972	0.198757	2.84008e-15	Basal Cells
LPP	3.22107e-15	0.805217	0.347132	0.231997	3.22107e-15	Basal Cells
MARVELD1	3.29574e-15	5.25372	0.123596	0.00423989	3.29574e-15	Basal Cells
MKNK2	3.41548e-15	0.8006	0.324069	0.20578	3.41548e-15	Basal Cells
POLR1D	3.76769e-15	0.998384	0.330574	0.218079	3.76769e-15	Basal Cells
P2RY1	3.83809e-15	2.25953	0.16026	0.0418487	3.83809e-15	Basal Cells
APLP2	3.89788e-15	0.319876	0.671792	0.554487	3.89788e-15	Basal Cells
TUT4	4.82624e-15	1.10885	0.284447	0.170437	4.82624e-15	Basal Cells
EPHB4	5.14973e-15	2.91011	0.141928	0.0236593	5.14973e-15	Basal Cells
CEP85L	5.47274e-15	1.63577	0.185689	0.0675794	5.47274e-15	Basal Cells
SNHG7	5.89047e-15	1.38992	0.227676	0.111888	5.89047e-15	Basal Cells
EFNA1	6.00066e-15	1.37539	0.21644	0.0995566	6.00066e-15	Basal Cells
LUC7L3	6.04011e-15	0.672721	0.486694	0.387125	6.04011e-15	Basal Cells
RASD1	6.24989e-15	2.20812	0.154347	0.0364113	6.24989e-15	Basal Cells
PAX6	6.29555e-15	1.09651	0.191603	0.0725637	6.29555e-15	Basal Cells
AUTS2	6.4876e-15	0.829454	0.348315	0.232029	6.4876e-15	Basal Cells
ID4	6.7506e-15	2.23001	0.172679	0.0563809	6.7506e-15	Basal Cells
DMRTA2	7.27371e-15	1.38562	0.22945	0.114024	7.27371e-15	Basal Cells
IVNS1ABP	1.04423e-14	1.15263	0.39385	0.2943	1.04423e-14	Basal Cells
FLOT2	1.45806e-14	1.36261	0.226493	0.112244	1.45806e-14	Basal Cells
CDCA7L	1.52675e-14	2.21734	0.158486	0.0425608	1.52675e-14	Basal Cells
USP34	1.81115e-14	0.651461	0.453578	0.341522	1.81115e-14	Basal Cells
CEBPA	2.0036e-14	2.33402	0.154347	0.038774	2.0036e-14	Basal Cells
KLF10	2.46748e-14	1.46612	0.271437	0.16322	2.46748e-14	Basal Cells
MTDH	2.56595e-14	0.73346	0.459491	0.353012	2.56595e-14	Basal Cells
BEX3	2.56767e-14	2.20659	0.153164	0.0376736	2.56767e-14	Basal Cells
CROT	2.66458e-14	1.38127	0.231815	0.1193	2.66458e-14	Basal Cells
FAM129A	2.82998e-14	0.949494	0.323477	0.212415	2.82998e-14	Basal Cells
ACAP2	3.12006e-14	0.935932	0.360733	0.253487	3.12006e-14	Basal Cells
PPP1R10	3.7731e-14	1.29011	0.290361	0.182121	3.7731e-14	Basal Cells
CIRBP	3.91567e-14	0.697908	0.549379	0.443894	3.91567e-14	Basal Cells
DEK	3.93955e-14	0.903324	0.362507	0.255753	3.93955e-14	Basal Cells
NUPR1	4.00902e-14	0.577572	0.357185	0.244911	4.00902e-14	Basal Cells
TSKU	4.00902e-14	1.47673	0.194559	0.0804933	4.00902e-14	Basal Cells
PLPP3	4.80944e-14	2.14493	0.158486	0.0446645	4.80944e-14	Basal Cells
SMARCA1	4.82489e-14	2.01521	0.159669	0.0453766	4.82489e-14	Basal Cells
ADGRL2	4.86471e-14	2.23131	0.149616	0.0352138	4.86471e-14	Basal Cells
BDP1	5.20433e-14	0.680891	0.397398	0.285594	5.20433e-14	Basal Cells
SERPINH1	5.24252e-14	1.91864	0.176227	0.0628864	5.24252e-14	Basal Cells
CDH11	7.50237e-14	3.71661	0.124187	0.0104541	7.50237e-14	Basal Cells
RAB3D	7.79501e-14	1.89682	0.167948	0.054536	7.79501e-14	Basal Cells
SOBP	8.36695e-14	1.61644	0.17741	0.0643752	8.36695e-14	Basal Cells
PKP4	8.65361e-14	1.11345	0.274985	0.16568	8.65361e-14	Basal Cells
ELL2	8.99764e-14	0.866035	0.3288	0.219827	8.99764e-14	Basal Cells
FSCN1	9.2648e-14	3.58165	0.125961	0.012752	9.2648e-14	Basal Cells
BICD2	9.48994e-14	1.49859	0.211118	0.100689	9.48994e-14	Basal Cells
RCBTB1	1.11092e-13	1.32756	0.222354	0.11205	1.11092e-13	Basal Cells
HIST1H4C	1.13761e-13	1.26128	0.275577	0.169919	1.13761e-13	Basal Cells
RIMS1	1.1891e-13	1.53623	0.192194	0.0804933	1.1891e-13	Basal Cells
SGK1	1.2639e-13	0.519903	0.377883	0.270059	1.2639e-13	Basal Cells
ARHGAP5	1.40109e-13	0.405564	0.491425	0.380652	1.40109e-13	Basal Cells
MINK1	1.4133e-13	1.11284	0.247191	0.137133	1.4133e-13	Basal Cells
GPNMB	1.70746e-13	1.55547	0.167948	0.0557336	1.70746e-13	Basal Cells
FAU	1.71939e-13	1.09698	0.547605	0.4738	1.71939e-13	Basal Cells
EIF1	1.84915e-13	1.07348	0.617978	0.532576	1.84915e-13	Basal Cells
NCOA7	1.88652e-13	1.96792	0.274394	0.169175	1.88652e-13	Basal Cells
POMGNT1	1.98312e-13	2.23387	0.150798	0.0392595	1.98312e-13	Basal Cells
ATM	2.12148e-13	1.17484	0.239503	0.129818	2.12148e-13	Basal Cells
ERRFI1	2.12582e-13	1.82518	0.264932	0.161569	2.12582e-13	Basal Cells
TFAP2C	2.1332e-13	1.45652	0.20343	0.092954	2.1332e-13	Basal Cells
SNAI2	2.18416e-13	5.99076	0.114134	0.00236269	2.18416e-13	Basal Cells
RBMX	2.2343e-13	0.851836	0.347132	0.243195	2.2343e-13	Basal Cells
CCDC88A	2.47942e-13	1.43687	0.172088	0.0602324	2.47942e-13	Basal Cells
DLL1	2.60578e-13	2.10591	0.160852	0.0502314	2.60578e-13	Basal Cells
PLXDC2	2.84228e-13	2.31018	0.137788	0.0265398	2.84228e-13	Basal Cells
PER3	2.85333e-13	1.21108	0.219397	0.109428	2.85333e-13	Basal Cells
LNPEP	2.87041e-13	1.11225	0.273802	0.167751	2.87041e-13	Basal Cells
GOLIM4	3.0176e-13	1.83826	0.172679	0.0630482	3.0176e-13	Basal Cells
GPX2	3.0449e-13	0.913984	0.282673	0.175648	3.0449e-13	Basal Cells
ANKRD11	3.12875e-13	0.549197	0.525724	0.419135	3.12875e-13	Basal Cells
SH3RF2	3.29292e-13	1.85972	0.160852	0.0502314	3.29292e-13	Basal Cells
MAN1C1	3.57981e-13	2.05794	0.153755	0.0432404	3.57981e-13	Basal Cells
STON2	3.61961e-13	1.4147	0.211118	0.10234	3.61961e-13	Basal Cells
EGR2	3.92152e-13	3.04058	0.150207	0.0410072	3.92152e-13	Basal Cells
FERMT1	4.34989e-13	2.80184	0.13424	0.0239829	4.34989e-13	Basal Cells
ATRX	5.09086e-13	0.711281	0.494382	0.394504	5.09086e-13	Basal Cells
PLXNB1	5.21724e-13	0.318884	0.498522	0.374697	5.21724e-13	Basal Cells
ANKRD50	5.76596e-13	1.40022	0.204613	0.0965466	5.76596e-13	Basal Cells
ANXA8	6.76296e-13	4.72517	0.114725	0.0050814	6.76296e-13	Basal Cells
LGALS8	7.72674e-13	0.791591	0.368421	0.266239	7.72674e-13	Basal Cells
SSH1	8.57677e-13	1.38016	0.195742	0.0876784	8.57677e-13	Basal Cells
NXF1	9.28933e-13	0.904151	0.302188	0.196912	9.28933e-13	Basal Cells
UBA52	9.81377e-13	0.979598	0.483737	0.398259	9.81377e-13	Basal Cells
NLRP1	9.92411e-13	0.8358	0.251922	0.142182	9.92411e-13	Basal Cells
DLK2	1.05441e-12	6.59456	0.110585	0.00181247	1.05441e-12	Basal Cells
PATJ	1.06039e-12	0.672083	0.410999	0.30647	1.06039e-12	Basal Cells
RBM5	1.2428e-12	0.625901	0.496747	0.394278	1.2428e-12	Basal Cells
CENPC	1.32539e-12	0.834749	0.296274	0.190277	1.32539e-12	Basal Cells
SENP6	1.34691e-12	0.654781	0.400946	0.296178	1.34691e-12	Basal Cells
FERMT2	1.85549e-12	2.26474	0.148433	0.0414603	1.85549e-12	Basal Cells
WSB1	1.86042e-12	0.805185	0.405086	0.303848	1.86042e-12	Basal Cells
FRMD6	2.07282e-12	2.50421	0.134831	0.0275431	2.07282e-12	Basal Cells
C1R	2.10614e-12	3.33427	0.125961	0.0188044	2.10614e-12	Basal Cells
MAP3K5	2.69973e-12	1.24285	0.205795	0.0996213	2.69973e-12	Basal Cells
SERTAD4	2.78253e-12	2.06121	0.151981	0.0457326	2.78253e-12	Basal Cells
HNRNPA2B1	2.94539e-12	0.597401	0.768185	0.673884	2.94539e-12	Basal Cells
SLC7A8	3.08306e-12	2.05282	0.150798	0.044794	3.08306e-12	Basal Cells
ACIN1	3.11094e-12	0.665362	0.436428	0.339483	3.11094e-12	Basal Cells
MPST	3.14188e-12	1.39805	0.191603	0.0858983	3.14188e-12	Basal Cells
TSPAN9	3.19473e-12	2.19896	0.144293	0.0381914	3.19473e-12	Basal Cells
CORO2A	3.28429e-12	0.874439	0.28149	0.178108	3.28429e-12	Basal Cells
MARF1	3.32529e-12	0.811326	0.298048	0.192931	3.32529e-12	Basal Cells
KCNC4	3.51946e-12	3.21029	0.123004	0.0167654	3.51946e-12	Basal Cells
KIAA2026	3.54534e-12	0.903314	0.290952	0.188918	3.54534e-12	Basal Cells
TUBA1C	3.65602e-12	1.29418	0.249556	0.147458	3.65602e-12	Basal Cells
HIST1H1E	3.80244e-12	1.32021	0.201064	0.0962553	3.80244e-12	Basal Cells
CTNND1	4.39693e-12	0.542579	0.451804	0.348124	4.39693e-12	Basal Cells
ZNF703	4.5236e-12	1.98944	0.157895	0.053468	4.5236e-12	Basal Cells
PTPN12	4.73442e-12	0.917754	0.235364	0.131437	4.73442e-12	Basal Cells
NOP58	5.14945e-12	0.898541	0.300414	0.199599	5.14945e-12	Basal Cells
KRI1	6.36413e-12	1.22227	0.206387	0.102599	6.36413e-12	Basal Cells
EHBP1	6.94652e-12	1.24073	0.218805	0.116031	6.94652e-12	Basal Cells
TBC1D9	7.98338e-12	1.1309	0.225902	0.12286	7.98338e-12	Basal Cells
EEF1B2	8.25133e-12	1.15362	0.253105	0.152507	8.25133e-12	Basal Cells
BRD4	8.30704e-12	0.646019	0.356594	0.252711	8.30704e-12	Basal Cells
DDIT3	8.80686e-12	1.95247	0.247782	0.151665	8.80686e-12	Basal Cells
ABCC4	9.76079e-12	1.74367	0.151981	0.0476745	9.76079e-12	Basal Cells
PAK1	9.76551e-12	0.880779	0.302188	0.200117	9.76551e-12	Basal Cells
OSMR	1.09043e-11	1.68725	0.157303	0.0536622	1.09043e-11	Basal Cells
MED13L	1.12475e-11	0.827612	0.286221	0.183707	1.12475e-11	Basal Cells
ISYNA1	1.27642e-11	1.84695	0.158486	0.0552804	1.27642e-11	Basal Cells
CD9	1.30463e-11	0.913618	0.556475	0.481568	1.30463e-11	Basal Cells
CCAR1	1.35274e-11	0.556984	0.383797	0.281613	1.35274e-11	Basal Cells
ARHGEF4	1.36078e-11	1.49462	0.170905	0.0677736	1.36078e-11	Basal Cells
RPSA	1.55742e-11	1.24398	0.269072	0.171894	1.55742e-11	Basal Cells
GJB2	1.57606e-11	1.96837	0.134831	0.0312975	1.57606e-11	Basal Cells
FAM83B	1.57858e-11	2.15557	0.139562	0.0364437	1.57858e-11	Basal Cells
PMAIP1	2.07132e-11	1.26617	0.282082	0.185617	2.07132e-11	Basal Cells
TKT	2.53446e-11	0.772682	0.369012	0.275334	2.53446e-11	Basal Cells
SLC6A8	2.82705e-11	1.39861	0.191603	0.0908179	2.82705e-11	Basal Cells
CREG1	2.94092e-11	1.23345	0.208752	0.108716	2.94092e-11	Basal Cells
SHMT1	3.10638e-11	1.92833	0.145476	0.0439201	3.10638e-11	Basal Cells
D2HGDH	3.15546e-11	1.3362	0.198699	0.0987798	3.15546e-11	Basal Cells
CREBBP	3.19905e-11	0.716366	0.344766	0.247306	3.19905e-11	Basal Cells
TLN1	3.2113e-11	0.661467	0.330574	0.231641	3.2113e-11	Basal Cells
PRPF38B	3.33953e-11	0.727835	0.385571	0.293977	3.33953e-11	Basal Cells
SLC1A4	3.3693e-11	1.4168	0.192785	0.0926627	3.3693e-11	Basal Cells
TLE2	3.4325e-11	1.42082	0.172679	0.0711396	3.4325e-11	Basal Cells
AHCY	3.89781e-11	1.24861	0.236546	0.139658	3.89781e-11	Basal Cells
MYO9A	4.09845e-11	1.00634	0.241869	0.142538	4.09845e-11	Basal Cells
ZNF292	4.47706e-11	0.512401	0.38084	0.284947	4.47706e-11	Basal Cells
ZNF532	4.47706e-11	1.46759	0.170905	0.0698126	4.47706e-11	Basal Cells
GOLGA8B	4.6816e-11	1.04785	0.238321	0.138104	4.6816e-11	Basal Cells
TCF20	4.8624e-11	0.89649	0.279716	0.181992	4.8624e-11	Basal Cells
KANK1	4.96634e-11	1.50333	0.172679	0.0727579	4.96634e-11	Basal Cells
AP002884.1	5.08363e-11	3.13347	0.118273	0.0174774	5.08363e-11	Basal Cells
PPP1R15A	5.1742e-11	1.07848	0.564163	0.483801	5.1742e-11	Basal Cells
ATF7IP	5.52895e-11	0.579667	0.38971	0.293394	5.52895e-11	Basal Cells
SERPINB13	5.59406e-11	1.48597	0.141928	0.0408778	5.59406e-11	Basal Cells
KREMEN1	5.93005e-11	1.11297	0.222945	0.123669	5.93005e-11	Basal Cells
POGZ	5.99342e-11	1.09683	0.22945	0.130725	5.99342e-11	Basal Cells
RPS27	6.96893e-11	0.767691	0.345358	0.252614	6.96893e-11	Basal Cells
GLTP	7.03179e-11	0.737235	0.289178	0.191184	7.03179e-11	Basal Cells
N4BP2L2	7.37605e-11	0.606023	0.452395	0.357575	7.37605e-11	Basal Cells
MLLT1	7.77672e-11	1.21879	0.19042	0.090559	7.77672e-11	Basal Cells
ANTXR1	7.8857e-11	1.1471	0.205204	0.105318	7.8857e-11	Basal Cells
THSD4	7.98649e-11	2.12405	0.155529	0.0574489	7.98649e-11	Basal Cells
EPC1	8.39412e-11	0.930447	0.299823	0.205522	8.39412e-11	Basal Cells
TRIP6	8.4448e-11	0.666923	0.238912	0.138266	8.4448e-11	Basal Cells
PPP1R13B	8.67457e-11	1.13387	0.22945	0.132375	8.67457e-11	Basal Cells
PHLDB1	8.84296e-11	2.77136	0.123004	0.0234651	8.84296e-11	Basal Cells
MGST1	8.87863e-11	0.807379	0.290361	0.193352	8.87863e-11	Basal Cells
TLE3	8.88273e-11	1.28488	0.182141	0.0824999	8.88273e-11	Basal Cells
BICD1	1.02635e-10	1.75345	0.151981	0.0531767	1.02635e-10	Basal Cells
CDC42SE1	1.08352e-10	0.607955	0.28563	0.186458	1.08352e-10	Basal Cells
HPGD	1.23983e-10	0.848776	0.192785	0.0924362	1.23983e-10	Basal Cells
PCDH17	1.23983e-10	2.77116	0.120047	0.0211347	1.23983e-10	Basal Cells
RHOBTB3	1.25257e-10	1.01791	0.209935	0.111435	1.25257e-10	Basal Cells
LUZP1	1.29338e-10	1.03942	0.260792	0.166165	1.29338e-10	Basal Cells
NISCH	1.3629e-10	0.842217	0.249556	0.151471	1.3629e-10	Basal Cells
EFNB1	1.45259e-10	2.9069	0.117682	0.0190633	1.45259e-10	Basal Cells
ARAP3	1.54246e-10	2.63344	0.12123	0.0226883	1.54246e-10	Basal Cells
EIF4B	1.59195e-10	0.979282	0.348315	0.260122	1.59195e-10	Basal Cells
ZNF638	1.59405e-10	0.548374	0.44589	0.349225	1.59405e-10	Basal Cells
SELENOP	1.75078e-10	0.887098	0.261384	0.164741	1.75078e-10	Basal Cells
LTBP2	1.79196e-10	2.1282	0.119456	0.0207787	1.79196e-10	Basal Cells
IRS2	1.91048e-10	1.28386	0.2466	0.153025	1.91048e-10	Basal Cells
TUBB	2.00488e-10	1.01481	0.239503	0.143736	2.00488e-10	Basal Cells
MXRA5	2.07177e-10	3.93514	0.106446	0.00841506	2.07177e-10	Basal Cells
ITGAV	2.49669e-10	1.5286	0.221171	0.128427	2.49669e-10	Basal Cells
XPC	2.54157e-10	0.95622	0.260792	0.166133	2.54157e-10	Basal Cells
CELSR2	2.58425e-10	2.34401	0.127144	0.0299058	2.58425e-10	Basal Cells
RSF1	2.59486e-10	0.669527	0.386753	0.294074	2.59486e-10	Basal Cells
MAP3K6	2.60889e-10	1.38059	0.166174	0.0691006	2.60889e-10	Basal Cells
DOCK1	2.64437e-10	0.822933	0.274394	0.179629	2.64437e-10	Basal Cells
MT-ND4	3.18642e-10	13.0691	0.997043	0.986148	3.18642e-10	Basal Cells
PROM2	3.3896e-10	0.502142	0.193968	0.092954	3.3896e-10	Basal Cells
MAOA	3.43993e-10	1.12736	0.219988	0.125093	3.43993e-10	Basal Cells
SMAD5	3.51614e-10	1.05798	0.247782	0.156002	3.51614e-10	Basal Cells
ELMSAN1	3.58603e-10	1.16981	0.211118	0.116031	3.58603e-10	Basal Cells
LTBR	3.96549e-10	0.679812	0.251922	0.153931	3.96549e-10	Basal Cells
SLC25A25	3.99012e-10	1.28639	0.247782	0.156714	3.99012e-10	Basal Cells
MTA2	4.0518e-10	1.28049	0.179775	0.0839887	4.0518e-10	Basal Cells
ANKRD12	4.31198e-10	0.487705	0.494382	0.408616	4.31198e-10	Basal Cells
ANP32B	4.35413e-10	0.682617	0.331756	0.23847	4.35413e-10	Basal Cells
SLC26A2	4.48869e-10	0.714657	0.257836	0.161472	4.48869e-10	Basal Cells
MT-ND3	4.54109e-10	2.31857	0.898285	0.854322	4.54109e-10	Basal Cells
KDELC2	4.93197e-10	1.95438	0.137788	0.0419458	4.93197e-10	Basal Cells
H3F3B	5.39778e-10	0.839009	0.67948	0.610027	5.39778e-10	Basal Cells
RNASEH2B	5.47701e-10	1.13368	0.206978	0.112826	5.47701e-10	Basal Cells
PCYOX1	5.61886e-10	0.8109	0.251331	0.155743	5.61886e-10	Basal Cells
DDX17	5.67824e-10	0.402401	0.716736	0.622035	5.67824e-10	Basal Cells
PHF14	5.88215e-10	0.76798	0.296274	0.201994	5.88215e-10	Basal Cells
STAG1	5.94097e-10	1.10618	0.219397	0.125773	5.94097e-10	Basal Cells
MCTP1	6.00428e-10	2.30941	0.122413	0.026734	6.00428e-10	Basal Cells
STXBP6	6.51951e-10	1.91819	0.134831	0.0394537	6.51951e-10	Basal Cells
ROBO1	6.95357e-10	1.9078	0.140154	0.0452471	6.95357e-10	Basal Cells
KDSR	7.1642e-10	1.01494	0.248374	0.156293	7.1642e-10	Basal Cells
FOXE1	7.51309e-10	2.98477	0.110585	0.0153089	7.51309e-10	Basal Cells
HNRNPD	7.51309e-10	0.456947	0.464222	0.368774	7.51309e-10	Basal Cells
OGT	8.67006e-10	0.843714	0.289769	0.199307	8.67006e-10	Basal Cells
ZC3H12A	9.44583e-10	1.5934	0.189237	0.0975176	9.44583e-10	Basal Cells
RCOR3	9.82477e-10	0.9794	0.232407	0.140499	9.82477e-10	Basal Cells
YBX3	1.03309e-09	0.649281	0.468953	0.38172	1.03309e-09	Basal Cells
RNF207	1.07556e-09	1.29164	0.172679	0.078875	1.07556e-09	Basal Cells
GSTA4	1.07862e-09	2.45955	0.124778	0.0308768	1.07862e-09	Basal Cells
EPHB3	1.207e-09	1.40697	0.139562	0.0448264	1.207e-09	Basal Cells
ROCK2	1.22027e-09	0.847502	0.277351	0.186167	1.22027e-09	Basal Cells
BAZ2B	1.315e-09	0.488969	0.460083	0.369615	1.315e-09	Basal Cells
PHLDA3	1.37165e-09	0.52178	0.185098	0.089588	1.37165e-09	Basal Cells
PPP1R12A	1.38012e-09	0.592894	0.352454	0.261676	1.38012e-09	Basal Cells
DYNLL2	1.48841e-09	0.749894	0.372561	0.285853	1.48841e-09	Basal Cells
AVPI1	1.78497e-09	0.900837	0.19929	0.105285	1.78497e-09	Basal Cells
IFRD1	1.85435e-09	1.00898	0.241869	0.153219	1.85435e-09	Basal Cells
TTC17	1.87266e-09	0.677623	0.316381	0.225006	1.87266e-09	Basal Cells
PHLDA2	1.91675e-09	1.53227	0.162626	0.0704599	1.91675e-09	Basal Cells
CAV2	1.9355e-09	1.18704	0.172088	0.0790692	1.9355e-09	Basal Cells
NOTCH3	1.95159e-09	2.31045	0.121821	0.0289996	1.95159e-09	Basal Cells
IMPDH2	2.09912e-09	1.29246	0.193377	0.103279	2.09912e-09	Basal Cells
FNBP4	2.10612e-09	0.47764	0.358368	0.266984	2.10612e-09	Basal Cells
PKM	2.13339e-09	0.480458	0.578947	0.494417	2.13339e-09	Basal Cells
USP28	2.19552e-09	1.2525	0.185689	0.0944428	2.19552e-09	Basal Cells
RERG	2.20895e-09	2.56777	0.11709	0.0245008	2.20895e-09	Basal Cells
GTF2I	2.24212e-09	0.491828	0.387345	0.29498	2.24212e-09	Basal Cells
MEIS2	2.51348e-09	0.720786	0.28563	0.195488	2.51348e-09	Basal Cells
NT5C	2.5763e-09	0.992254	0.21644	0.125223	2.5763e-09	Basal Cells
NIPAL2	2.63226e-09	0.934256	0.22531	0.134253	2.63226e-09	Basal Cells
STMN1	2.65203e-09	1.64997	0.178001	0.0880668	2.65203e-09	Basal Cells
EYA1	2.96024e-09	1.00257	0.223536	0.132602	2.96024e-09	Basal Cells
RNF152	2.96192e-09	0.597503	0.207569	0.114218	2.96192e-09	Basal Cells
SORL1	3.00231e-09	0.76579	0.29864	0.208952	3.00231e-09	Basal Cells
STARD5	3.01279e-09	2.40673	0.123004	0.0314917	3.01279e-09	Basal Cells
CXCL1	3.0689e-09	0.565033	0.199882	0.105803	3.0689e-09	Basal Cells
LDHB	3.28922e-09	0.649304	0.421053	0.337638	3.28922e-09	Basal Cells
F2R	3.6627e-09	1.12542	0.1644	0.0723371	3.6627e-09	Basal Cells
EIF3F	3.89229e-09	0.846357	0.267889	0.179144	3.89229e-09	Basal Cells
H6PD	3.99382e-09	0.933182	0.262567	0.176943	3.99382e-09	Basal Cells
QARS	4.00215e-09	0.701094	0.3288	0.240476	4.00215e-09	Basal Cells
SULF1	4.0541e-09	2.8051	0.111768	0.0205198	4.0541e-09	Basal Cells
SMG1	4.1755e-09	0.449834	0.421644	0.332006	4.1755e-09	Basal Cells
USP48	4.21757e-09	0.754047	0.280308	0.191701	4.21757e-09	Basal Cells
ATP1A1	4.47552e-09	0.68745	0.615612	0.538337	4.47552e-09	Basal Cells
H2AFX	4.88441e-09	1.44723	0.160852	0.0706865	4.88441e-09	Basal Cells
ISLR	5.0407e-09	6.57771	0.0922531	0.00129462	5.0407e-09	Basal Cells
LARGE2	5.71883e-09	3.30721	0.102306	0.0117163	5.71883e-09	Basal Cells
NASP	5.80845e-09	0.856343	0.305736	0.222222	5.80845e-09	Basal Cells
LAYN	5.99472e-09	1.331	0.16026	0.0701363	5.99472e-09	Basal Cells
FOXK1	6.82401e-09	1.39613	0.161443	0.0722077	6.82401e-09	Basal Cells
AL354836.1	8.1035e-09	2.88113	0.107629	0.0179305	8.1035e-09	Basal Cells
STAT6	8.22687e-09	0.429043	0.424601	0.336829	8.22687e-09	Basal Cells
EIF3E	8.38884e-09	1.00775	0.234181	0.14749	8.38884e-09	Basal Cells
PM20D2	8.48152e-09	2.03221	0.133057	0.044179	8.48152e-09	Basal Cells
PHLDB2	8.61332e-09	3.45925	0.101124	0.0115222	8.61332e-09	Basal Cells
RSBN1L	8.94799e-09	0.564073	0.356594	0.267599	8.94799e-09	Basal Cells
SPEN	8.99221e-09	0.524593	0.370787	0.285594	8.99221e-09	Basal Cells
VPS13D	1.03364e-08	0.622281	0.34181	0.254523	1.03364e-08	Basal Cells
NRARP	1.06393e-08	2.30984	0.114725	0.0258601	1.06393e-08	Basal Cells
MAGT1	1.14019e-08	0.878611	0.215257	0.126582	1.14019e-08	Basal Cells
PLEKHA1	1.20772e-08	0.976262	0.195742	0.107098	1.20772e-08	Basal Cells
TNRC18	1.22064e-08	0.852154	0.207569	0.11849	1.22064e-08	Basal Cells
SPRED2	1.26522e-08	2.14991	0.12123	0.0328511	1.26522e-08	Basal Cells
BAZ1B	1.27598e-08	0.693154	0.377292	0.296631	1.27598e-08	Basal Cells
ARHGEF12	1.28421e-08	0.28357	0.382022	0.289705	1.28421e-08	Basal Cells
HSD17B2	1.29636e-08	3.41383	0.0999409	0.011328	1.29636e-08	Basal Cells
MAP3K1	1.30643e-08	0.998933	0.214075	0.127618	1.30643e-08	Basal Cells
MCM7	1.40288e-08	1.17037	0.191603	0.104055	1.40288e-08	Basal Cells
RPS29	1.44439e-08	0.717224	0.467771	0.391365	1.44439e-08	Basal Cells
NPM1	1.47638e-08	0.769874	0.305145	0.220992	1.47638e-08	Basal Cells
GNAL	1.50621e-08	1.03605	0.215257	0.12888	1.50621e-08	Basal Cells
SLC9A9	1.54116e-08	3.24467	0.100532	0.0122342	1.54116e-08	Basal Cells
KMT2C	1.59892e-08	0.467434	0.421644	0.338609	1.59892e-08	Basal Cells
ECHDC2	1.59971e-08	0.721527	0.264932	0.178432	1.59971e-08	Basal Cells
KLHL29	1.65657e-08	3.33904	0.0993495	0.0112632	1.65657e-08	Basal Cells
MPP6	1.80517e-08	2.62741	0.108811	0.02107	1.80517e-08	Basal Cells
PRKDC	1.83093e-08	0.594273	0.356594	0.273004	1.83093e-08	Basal Cells
RABGAP1	1.88742e-08	0.705678	0.299231	0.21549	1.88742e-08	Basal Cells
ADNP	1.89481e-08	0.652269	0.318155	0.230346	1.89481e-08	Basal Cells
RPL18A	1.99533e-08	1.11686	0.245417	0.163932	1.99533e-08	Basal Cells
UBC	2.09893e-08	0.889208	0.698995	0.631356	2.09893e-08	Basal Cells
KIDINS220	2.10022e-08	0.580192	0.301005	0.214228	2.10022e-08	Basal Cells
TUBA4A	2.14562e-08	1.15411	0.166765	0.079231	2.14562e-08	Basal Cells
RBM33	2.16935e-08	0.723254	0.290361	0.205942	2.16935e-08	Basal Cells
NHS	2.20471e-08	1.49033	0.145476	0.0582904	2.20471e-08	Basal Cells
TPD52L1	2.34162e-08	0.679671	0.212892	0.123863	2.34162e-08	Basal Cells
WNT4	2.38188e-08	2.29037	0.12123	0.0343075	2.38188e-08	Basal Cells
EP300	2.44928e-08	0.472216	0.349497	0.260964	2.44928e-08	Basal Cells
AC020916.1	2.60169e-08	2.28451	0.123004	0.0368968	2.60169e-08	Basal Cells
ABCC1	2.72904e-08	1.15242	0.17327	0.086934	2.72904e-08	Basal Cells
LNX2	2.72904e-08	1.28916	0.163217	0.0769007	2.72904e-08	Basal Cells
EIF3K	2.79517e-08	0.705281	0.331165	0.250024	2.79517e-08	Basal Cells
ZNF280D	2.91755e-08	1.28239	0.163808	0.077548	2.91755e-08	Basal Cells
GEN1	3.13772e-08	1.65786	0.144885	0.0591967	3.13772e-08	Basal Cells
TCF7L1	3.24355e-08	2.19734	0.113542	0.02709	3.24355e-08	Basal Cells
CLK2	3.30866e-08	0.858981	0.211709	0.125643	3.30866e-08	Basal Cells
LAPTM4B	3.30866e-08	0.92191	0.211118	0.125708	3.30866e-08	Basal Cells
DDX3X	3.31734e-08	0.725674	0.526907	0.458329	3.31734e-08	Basal Cells
KAT6A	3.31739e-08	0.772823	0.288587	0.207399	3.31739e-08	Basal Cells
RAI1	3.32433e-08	0.893729	0.230633	0.146713	3.32433e-08	Basal Cells
KHDRBS2	3.61499e-08	5.06726	0.0892963	0.00301	3.61499e-08	Basal Cells
ANO9	3.66005e-08	1.57896	0.140154	0.054536	3.66005e-08	Basal Cells
SRGAP3	3.67302e-08	0.473908	0.332939	0.243616	3.67302e-08	Basal Cells
TOB1	3.68993e-08	0.909418	0.386162	0.313072	3.68993e-08	Basal Cells
RIPK4	3.92073e-08	0.67321	0.259018	0.174062	3.92073e-08	Basal Cells
LAMC1	4.37771e-08	1.25855	0.163808	0.0786808	4.37771e-08	Basal Cells
SMARCC2	4.62258e-08	0.464934	0.342401	0.257145	4.62258e-08	Basal Cells
RYR2	4.67994e-08	4.14062	0.0934358	0.00796194	4.67994e-08	Basal Cells
PTK7	4.77109e-08	1.44035	0.150207	0.0653138	4.77109e-08	Basal Cells
NSMAF	4.80822e-08	1.29604	0.156712	0.0714309	4.80822e-08	Basal Cells
ZFYVE21	4.85092e-08	0.912646	0.205795	0.121015	4.85092e-08	Basal Cells
MMP14	4.90611e-08	0.870959	0.214075	0.129398	4.90611e-08	Basal Cells
RNF165	5.00949e-08	3.98849	0.0922531	0.00682914	5.00949e-08	Basal Cells
TMEM43	5.41714e-08	1.07797	0.192194	0.107939	5.41714e-08	Basal Cells
GABRP	5.50842e-08	0.498973	0.269072	0.186588	5.50842e-08	Basal Cells
ST6GAL2	5.61868e-08	5.19592	0.0887049	0.00356022	5.61868e-08	Basal Cells
PPP1R13L	6.59036e-08	1.10376	0.157895	0.0727902	6.59036e-08	Basal Cells
PRRC2B	6.79554e-08	0.475669	0.422235	0.344014	6.79554e-08	Basal Cells
LIPA	6.88291e-08	0.980319	0.20343	0.120594	6.88291e-08	Basal Cells
CADPS2	7.14345e-08	1.11137	0.175044	0.0910768	7.14345e-08	Basal Cells
NCOR1	7.46809e-08	0.381159	0.452986	0.368935	7.46809e-08	Basal Cells
CORO1C	7.63394e-08	0.8044	0.197516	0.112794	7.63394e-08	Basal Cells
MIR22HG	7.66284e-08	1.06983	0.186872	0.103796	7.66284e-08	Basal Cells
TRIM24	7.78612e-08	0.962612	0.234772	0.154093	7.78612e-08	Basal Cells
SURF4	8.26304e-08	0.809523	0.23359	0.150824	8.26304e-08	Basal Cells
SUSD4	8.66402e-08	2.07193	0.119456	0.0358611	8.66402e-08	Basal Cells
NIPBL	9.02879e-08	0.372159	0.465996	0.379034	9.02879e-08	Basal Cells
EHBP1L1	9.43682e-08	0.63571	0.260201	0.176522	9.43682e-08	Basal Cells
GRIK2	9.67446e-08	1.91526	0.120047	0.036476	9.67446e-08	Basal Cells
TRPM7	9.83736e-08	0.802079	0.263749	0.183254	9.83736e-08	Basal Cells
CTDSP2	1.0503e-07	0.693609	0.253105	0.171926	1.0503e-07	Basal Cells
DMRT2	1.06381e-07	1.14607	0.146659	0.0631777	1.06381e-07	Basal Cells
AKR1C3	1.09117e-07	0.724118	0.26848	0.189339	1.09117e-07	Basal Cells
PHB2	1.10138e-07	0.869756	0.263158	0.184096	1.10138e-07	Basal Cells
C12orf65	1.13492e-07	1.50027	0.149616	0.0671263	1.13492e-07	Basal Cells
MYO15B	1.21675e-07	1.0525	0.167357	0.0841182	1.21675e-07	Basal Cells
AKT3	1.22148e-07	1.959	0.115908	0.0325922	1.22148e-07	Basal Cells
ADRB2	1.24456e-07	1.75782	0.138971	0.0572224	1.24456e-07	Basal Cells
GABRE	1.32201e-07	1.78138	0.119456	0.0363789	1.32201e-07	Basal Cells
BAMBI	1.34351e-07	0.983595	0.186872	0.105123	1.34351e-07	Basal Cells
STX6	1.3503e-07	1.2172	0.166765	0.0843448	1.3503e-07	Basal Cells
RPS27A	1.42889e-07	0.902248	0.382614	0.316244	1.42889e-07	Basal Cells
DDX39B	1.45896e-07	0.802272	0.251922	0.17212	1.45896e-07	Basal Cells
TMTC3	1.61661e-07	0.891715	0.254879	0.177007	1.61661e-07	Basal Cells
FAM83G	1.62911e-07	1.74011	0.12537	0.0430786	1.62911e-07	Basal Cells
MLLT6	1.63124e-07	0.661947	0.282673	0.201605	1.63124e-07	Basal Cells
NTRK2	1.65337e-07	3.59152	0.0963927	0.0142085	1.65337e-07	Basal Cells
JPT1	1.68219e-07	0.704631	0.251331	0.16979	1.68219e-07	Basal Cells
COL18A1	1.68702e-07	4.1616	0.0887049	0.00631129	1.68702e-07	Basal Cells
ZNF219	1.73669e-07	1.25394	0.14725	0.0649578	1.73669e-07	Basal Cells
CHCHD10	1.76071e-07	0.751007	0.282082	0.204097	1.76071e-07	Basal Cells
ZNF655	1.81761e-07	0.793284	0.22531	0.144351	1.81761e-07	Basal Cells
CASK	1.81761e-07	1.12138	0.189237	0.10891	1.81761e-07	Basal Cells
LMNA	1.82634e-07	0.735002	0.366056	0.290255	1.82634e-07	Basal Cells
CBX4	1.85126e-07	1.08531	0.198699	0.119429	1.85126e-07	Basal Cells
CACNB4	1.86219e-07	2.38253	0.105855	0.0237887	1.86219e-07	Basal Cells
RPS28	1.89345e-07	0.867648	0.204613	0.123086	1.89345e-07	Basal Cells
PPIA	1.90364e-07	0.865165	0.218214	0.137392	1.90364e-07	Basal Cells
SETD5	1.9399e-07	0.582852	0.36783	0.290384	1.9399e-07	Basal Cells
RBMS3	1.94977e-07	2.77512	0.0999409	0.0180924	1.94977e-07	Basal Cells
NSA2	1.96638e-07	0.803642	0.276168	0.199793	1.96638e-07	Basal Cells
DPYS	2.05632e-07	2.45182	0.101124	0.0192252	2.05632e-07	Basal Cells
TRA2A	2.21573e-07	0.719154	0.260201	0.1817	2.21573e-07	Basal Cells
USP22	2.25657e-07	0.584766	0.327025	0.244393	2.25657e-07	Basal Cells
PURB	2.28805e-07	0.809144	0.243051	0.163738	2.28805e-07	Basal Cells
PRRG4	2.33216e-07	0.459782	0.321112	0.241642	2.33216e-07	Basal Cells
CENPJ	2.3375e-07	1.65359	0.127735	0.0466065	2.3375e-07	Basal Cells
LGALSL	2.33967e-07	2.10714	0.116499	0.0354403	2.33967e-07	Basal Cells
HUWE1	2.34196e-07	0.541358	0.396807	0.319416	2.34196e-07	Basal Cells
C1orf21	2.72135e-07	0.925264	0.202247	0.122051	2.72135e-07	Basal Cells
ANKRD17	2.7986e-07	0.604975	0.354228	0.276888	2.7986e-07	Basal Cells
HAS3	2.81721e-07	3.63864	0.0916617	0.010713	2.81721e-07	Basal Cells
TIMP3	3.02274e-07	1.42611	0.107629	0.0262485	3.02274e-07	Basal Cells
RYK	3.08682e-07	0.961968	0.182732	0.10234	3.08682e-07	Basal Cells
ZNF503	3.19202e-07	1.57095	0.124778	0.0441143	3.19202e-07	Basal Cells
HSP90AB1	3.33648e-07	1.16098	0.733294	0.67492	3.33648e-07	Basal Cells
SDK1	3.3725e-07	0.964773	0.207569	0.128783	3.3725e-07	Basal Cells
TMTC1	3.64968e-07	1.48214	0.134831	0.0548273	3.64968e-07	Basal Cells
CLDN10	3.76045e-07	1.72527	0.118273	0.0378354	3.76045e-07	Basal Cells
EYA2	3.81879e-07	0.712909	0.252513	0.174289	3.81879e-07	Basal Cells
ZBTB7C	4.00733e-07	0.874065	0.201064	0.122407	4.00733e-07	Basal Cells
ZNF644	4.0219e-07	0.659472	0.305145	0.228598	4.0219e-07	Basal Cells
PGAP1	4.16801e-07	1.2215	0.163217	0.0839887	4.16801e-07	Basal Cells
KLF9	4.22687e-07	1.14506	0.175636	0.0971939	4.22687e-07	Basal Cells
TRIM7	4.23397e-07	1.07053	0.137197	0.0566722	4.23397e-07	Basal Cells
KAT6B	4.44673e-07	0.685876	0.266115	0.186523	4.44673e-07	Basal Cells
COL12A1	4.63617e-07	4.84705	0.083974	0.00417516	4.63617e-07	Basal Cells
PLA2R1	4.64943e-07	0.898285	0.193968	0.114704	4.64943e-07	Basal Cells
KCTD15	4.67178e-07	2.74057	0.0958013	0.0160533	4.67178e-07	Basal Cells
BIRC6	4.78677e-07	0.489661	0.3767	0.298281	4.78677e-07	Basal Cells
SNHG19	4.82471e-07	2.10108	0.109994	0.0306179	4.82471e-07	Basal Cells
HMGB1	5.20921e-07	0.650931	0.274985	0.197657	5.20921e-07	Basal Cells
ARSJ	5.22434e-07	2.36631	0.102306	0.0228825	5.22434e-07	Basal Cells
PUM3	5.29193e-07	0.818117	0.219397	0.141276	5.29193e-07	Basal Cells
PPA1	5.29916e-07	0.834096	0.27262	0.197236	5.29916e-07	Basal Cells
DBN1	5.31356e-07	2.43206	0.0999409	0.0205198	5.31356e-07	Basal Cells
EPHA4	5.39679e-07	1.99148	0.11709	0.038159	5.39679e-07	Basal Cells
LPIN3	5.40161e-07	1.3234	0.13838	0.0590996	5.40161e-07	Basal Cells
BRAT1	5.5694e-07	1.16413	0.1644	0.0861572	5.5694e-07	Basal Cells
KCNQ1OT1	5.7853e-07	1.18508	0.245417	0.171764	5.7853e-07	Basal Cells
SERTAD1	5.82032e-07	1.2926	0.235955	0.163932	5.82032e-07	Basal Cells
C16orf72	5.91149e-07	0.511143	0.356594	0.280189	5.91149e-07	Basal Cells
PDGFC	6.13161e-07	1.70871	0.117682	0.0387416	6.13161e-07	Basal Cells
NSG1	6.19164e-07	3.93464	0.0851567	0.00608473	6.19164e-07	Basal Cells
WASF2	6.19603e-07	0.445793	0.339444	0.260834	6.19603e-07	Basal Cells
AC118549.1	6.25249e-07	1.02928	0.178593	0.100236	6.25249e-07	Basal Cells
TRPV6	6.33708e-07	3.3466	0.0892963	0.0103246	6.33708e-07	Basal Cells
RHOV	6.3969e-07	0.829455	0.192194	0.113895	6.3969e-07	Basal Cells
TNS2	6.80323e-07	2.53721	0.0987581	0.020099	6.80323e-07	Basal Cells
SYNCRIP	7.07701e-07	0.596701	0.363099	0.289899	7.07701e-07	Basal Cells
FAM189A2	7.88698e-07	2.41064	0.0993495	0.0210053	7.88698e-07	Basal Cells
PPARGC1B	8.0073e-07	1.46668	0.128918	0.0506198	8.0073e-07	Basal Cells
DDB2	8.16976e-07	1.1351	0.161443	0.0834062	8.16976e-07	Basal Cells
OTX1	8.36129e-07	0.973979	0.182141	0.104509	8.36129e-07	Basal Cells
CIT	8.53806e-07	1.31604	0.149616	0.0721753	8.53806e-07	Basal Cells
MT1E	9.10562e-07	0.46907	0.172679	0.0947665	9.10562e-07	Basal Cells
THOC2	9.25606e-07	0.565322	0.359551	0.286209	9.25606e-07	Basal Cells
TSHZ3	9.27828e-07	2.51708	0.096984	0.0190633	9.27828e-07	Basal Cells
CKAP4	9.65777e-07	0.668813	0.215257	0.137975	9.65777e-07	Basal Cells
MST1R	9.69361e-07	1.16989	0.15139	0.0738583	9.69361e-07	Basal Cells
SLC20A1	1.0071e-06	1.09559	0.310467	0.241221	1.0071e-06	Basal Cells
ING5	1.02831e-06	0.952281	0.182732	0.105868	1.02831e-06	Basal Cells
BOD1L1	1.05287e-06	0.448507	0.431697	0.359873	1.05287e-06	Basal Cells
TMEM132A	1.06631e-06	2.00132	0.102898	0.0252128	1.06631e-06	Basal Cells
ANKRD6	1.09864e-06	1.08749	0.164991	0.0874842	1.09864e-06	Basal Cells
APC	1.13261e-06	0.625636	0.2466	0.169143	1.13261e-06	Basal Cells
ACADVL	1.15465e-06	0.174346	0.500887	0.425511	1.15465e-06	Basal Cells
SRSF6	1.17262e-06	0.641623	0.316381	0.245299	1.17262e-06	Basal Cells
NINJ1	1.36172e-06	1.07904	0.150798	0.0740201	1.36172e-06	Basal Cells
RBP1	1.40177e-06	1.03526	0.183915	0.107616	1.40177e-06	Basal Cells
APEX1	1.40849e-06	0.773884	0.260792	0.188821	1.40849e-06	Basal Cells
HERPUD1	1.41073e-06	0.997209	0.335305	0.266304	1.41073e-06	Basal Cells
CDC42EP4	1.41653e-06	1.18255	0.19929	0.126258	1.41653e-06	Basal Cells
ALOX15B	1.43492e-06	2.02208	0.0987581	0.0219439	1.43492e-06	Basal Cells
AGL	1.47827e-06	0.749848	0.261384	0.188562	1.47827e-06	Basal Cells
TPM1	1.4911e-06	0.998262	0.207569	0.132343	1.4911e-06	Basal Cells
IFI27L2	1.50417e-06	1.20295	0.156121	0.080202	1.50417e-06	Basal Cells
MECOM	1.57396e-06	0.319986	0.366647	0.286856	1.57396e-06	Basal Cells
SLC6A15	1.60989e-06	5.56966	0.0786517	0.0021685	1.60989e-06	Basal Cells
SREBF1	1.62572e-06	0.579336	0.251922	0.176393	1.62572e-06	Basal Cells
RASSF10	1.69987e-06	2.27172	0.102898	0.0268311	1.69987e-06	Basal Cells
ANPEP	1.82082e-06	0.360522	0.19042	0.11192	1.82082e-06	Basal Cells
U2SURP	1.90976e-06	0.526067	0.429923	0.368806	1.90976e-06	Basal Cells
MID1	1.91017e-06	0.664633	0.2123	0.136486	1.91017e-06	Basal Cells
HNMT	1.93855e-06	1.39306	0.124778	0.0486131	1.93855e-06	Basal Cells
EDIL3	1.99932e-06	2.75831	0.0910704	0.0151795	1.99932e-06	Basal Cells
LDB1	2.06892e-06	0.898997	0.183323	0.107907	2.06892e-06	Basal Cells
TOP1MT	2.14326e-06	2.1569	0.102306	0.0268634	2.14326e-06	Basal Cells
SOX15	2.18588e-06	1.68379	0.116499	0.0412661	2.18588e-06	Basal Cells
NFKB1	2.18675e-06	0.865547	0.217623	0.144092	2.18675e-06	Basal Cells
UNC5B	2.2201e-06	1.41983	0.137197	0.0627245	2.2201e-06	Basal Cells
SIX3	2.29841e-06	0.68648	0.247191	0.173641	2.29841e-06	Basal Cells
MCAM	2.37137e-06	4.06469	0.0816085	0.00624656	2.37137e-06	Basal Cells
BPTF	2.3844e-06	0.345483	0.504435	0.433311	2.3844e-06	Basal Cells
BCL2	2.44776e-06	1.64905	0.11236	0.0370262	2.44776e-06	Basal Cells
ZFHX4	2.47662e-06	1.63455	0.128918	0.0546331	2.47662e-06	Basal Cells
CCNB1IP1	2.59726e-06	1.76601	0.114134	0.0393889	2.59726e-06	Basal Cells
SEMA4C	2.62371e-06	1.68379	0.120047	0.045506	2.62371e-06	Basal Cells
ARG2	2.63595e-06	1.86293	0.123596	0.0492604	2.63595e-06	Basal Cells
MGA	2.89872e-06	0.741189	0.219988	0.146325	2.89872e-06	Basal Cells
GCNT1	2.93571e-06	1.19377	0.154347	0.0803962	2.93571e-06	Basal Cells
SETBP1	2.94606e-06	1.10457	0.153755	0.0791663	2.94606e-06	Basal Cells
RBM6	3.06959e-06	0.430415	0.381431	0.307603	3.06959e-06	Basal Cells
MAN2C1	3.13229e-06	0.736592	0.195742	0.120788	3.13229e-06	Basal Cells
SMARCC1	3.14041e-06	0.524226	0.342401	0.272259	3.14041e-06	Basal Cells
SOWAHC	3.20148e-06	1.21101	0.136014	0.0617212	3.20148e-06	Basal Cells
PDIA6	3.29884e-06	0.362923	0.394441	0.32152	3.29884e-06	Basal Cells
GRTP1	3.35946e-06	1.36045	0.13424	0.0603942	3.35946e-06	Basal Cells
MTSS1	3.42505e-06	0.362545	0.325251	0.246367	3.42505e-06	Basal Cells
HNRNPL	3.45173e-06	0.603161	0.287404	0.216235	3.45173e-06	Basal Cells
NEO1	3.4738e-06	0.989341	0.172088	0.0984562	3.4738e-06	Basal Cells
EIF2A	3.48903e-06	0.835095	0.250739	0.181377	3.48903e-06	Basal Cells
CHST3	3.49545e-06	2.04579	0.101715	0.0275431	3.49545e-06	Basal Cells
HIF1A	3.58285e-06	0.61038	0.225902	0.152733	3.58285e-06	Basal Cells
HS6ST1	3.60783e-06	1.57145	0.112951	0.0385798	3.60783e-06	Basal Cells
TCEA3	3.73959e-06	0.70465	0.174453	0.0995242	3.73959e-06	Basal Cells
LPAR6	3.75406e-06	1.26883	0.148433	0.0756708	3.75406e-06	Basal Cells
SEMA6A	3.79192e-06	3.57721	0.0827912	0.00877108	3.79192e-06	Basal Cells
SP8	3.85508e-06	1.29258	0.133649	0.0599411	3.85508e-06	Basal Cells
ARID1B	4.01901e-06	0.526225	0.334713	0.264039	4.01901e-06	Basal Cells
AL590226.2	4.09126e-06	3.48628	0.0816085	0.00773538	4.09126e-06	Basal Cells
PLD1	4.31377e-06	0.927565	0.185689	0.113862	4.31377e-06	Basal Cells
KIF16B	4.31469e-06	1.02916	0.164991	0.0918212	4.31469e-06	Basal Cells
ANKH	4.3671e-06	2.72081	0.0916617	0.0181895	4.3671e-06	Basal Cells
FCGRT	4.3804e-06	0.659285	0.210526	0.135774	4.3804e-06	Basal Cells
MAPK13	4.4961e-06	0.672042	0.187463	0.113053	4.4961e-06	Basal Cells
TNRC6B	4.68935e-06	0.334079	0.421644	0.345309	4.68935e-06	Basal Cells
LAMP1	4.74195e-06	0.52527	0.346541	0.274622	4.74195e-06	Basal Cells
EIF2S3	4.7764e-06	0.794002	0.238321	0.167945	4.7764e-06	Basal Cells
SIPA1L2	4.87268e-06	0.703946	0.162034	0.0876784	4.87268e-06	Basal Cells
MSL2	4.90062e-06	0.940236	0.181549	0.109428	4.90062e-06	Basal Cells
KANSL1	5.11499e-06	0.697925	0.235955	0.164806	5.11499e-06	Basal Cells
LFNG	5.20765e-06	2.21656	0.101124	0.0283523	5.20765e-06	Basal Cells
WNT5A	5.21495e-06	1.89837	0.0981668	0.0246626	5.21495e-06	Basal Cells
MIDN	5.39895e-06	0.736592	0.247782	0.180956	5.39895e-06	Basal Cells
PHYHD1	5.44308e-06	1.65114	0.116499	0.0437583	5.44308e-06	Basal Cells
HAS2	5.73063e-06	3.80752	0.0792431	0.00634366	5.73063e-06	Basal Cells
FAM53C	5.85182e-06	1.07287	0.179184	0.108489	5.85182e-06	Basal Cells
CCM2	5.85182e-06	1.19497	0.14725	0.0755737	5.85182e-06	Basal Cells
AP002026.1	5.91379e-06	1.13782	0.14725	0.0746027	5.91379e-06	Basal Cells
UBTF	6.16163e-06	0.608166	0.312833	0.24559	6.16163e-06	Basal Cells
LRRC2	6.22428e-06	3.36168	0.0821999	0.00958022	6.22428e-06	Basal Cells
TIA1	6.27133e-06	0.609659	0.290361	0.220701	6.27133e-06	Basal Cells
URB1	6.63776e-06	0.77371	0.183323	0.110917	6.63776e-06	Basal Cells
RCC2	6.67747e-06	0.645417	0.241869	0.171861	6.67747e-06	Basal Cells
PILRB	6.8049e-06	0.452054	0.28149	0.20892	6.8049e-06	Basal Cells
SREBF2	6.84732e-06	0.624006	0.236546	0.165032	6.84732e-06	Basal Cells
RBM26	6.8648e-06	0.683333	0.273211	0.204	6.8648e-06	Basal Cells
ASCC3	6.93471e-06	0.722936	0.253105	0.185617	6.93471e-06	Basal Cells
ENTPD3	6.9949e-06	1.57095	0.110585	0.0383532	6.9949e-06	Basal Cells
AKAP1	7.31434e-06	0.868017	0.169131	0.0969997	7.31434e-06	Basal Cells
VAV2	7.46619e-06	2.39148	0.090479	0.0183513	7.46619e-06	Basal Cells
RIN2	7.82657e-06	0.843399	0.215849	0.146843	7.82657e-06	Basal Cells
MIB1	8.26672e-06	0.804092	0.239503	0.171505	8.26672e-06	Basal Cells
ADH5	8.32429e-06	0.806866	0.208752	0.138201	8.32429e-06	Basal Cells
LMCD1	8.55871e-06	2.44343	0.0934358	0.0218468	8.55871e-06	Basal Cells
NAB1	8.70817e-06	0.808961	0.197516	0.126808	8.70817e-06	Basal Cells
VPS36	8.7981e-06	0.7525	0.232998	0.162864	8.7981e-06	Basal Cells
SRRM1	8.92772e-06	0.470313	0.399172	0.334369	8.92772e-06	Basal Cells
CYBRD1	9.00824e-06	1.96559	0.0987581	0.0271871	9.00824e-06	Basal Cells
RAP2B	9.27587e-06	1.3754	0.195742	0.126711	9.27587e-06	Basal Cells
KAT2A	9.52905e-06	1.38273	0.12123	0.0500049	9.52905e-06	Basal Cells
LRRN1	9.64147e-06	1.64523	0.11236	0.0413632	9.64147e-06	Basal Cells
LGALS3BP	9.74591e-06	0.232876	0.321703	0.246529	9.74591e-06	Basal Cells
AKAP12	1.00796e-05	2.62785	0.0916617	0.0205845	1.00796e-05	Basal Cells
NOL3	1.03861e-05	1.05053	0.149024	0.0780658	1.03861e-05	Basal Cells
NOL8	1.03937e-05	0.812206	0.196925	0.126906	1.03937e-05	Basal Cells
SSFA2	1.06366e-05	0.303111	0.332348	0.260543	1.06366e-05	Basal Cells
PTPRK	1.06512e-05	0.53473	0.231815	0.159724	1.06512e-05	Basal Cells
RALGAPA1	1.07201e-05	1.07088	0.154347	0.0842477	1.07201e-05	Basal Cells
ARHGEF16	1.07665e-05	0.92792	0.157303	0.0861572	1.07665e-05	Basal Cells
S1PR5	1.07762e-05	4.18311	0.0756949	0.00462828	1.07762e-05	Basal Cells
ZNF395	1.08118e-05	0.956291	0.178593	0.109234	1.08118e-05	Basal Cells
RFC1	1.16164e-05	0.551771	0.27262	0.202512	1.16164e-05	Basal Cells
VWA8	1.21584e-05	0.977111	0.160852	0.090559	1.21584e-05	Basal Cells
SF3B1	1.23059e-05	0.239364	0.579539	0.500275	1.23059e-05	Basal Cells
ITPRIPL2	1.23692e-05	0.571953	0.222945	0.152086	1.23692e-05	Basal Cells
DEF6	1.24144e-05	1.3152	0.125961	0.0556365	1.24144e-05	Basal Cells
MYO10	1.25423e-05	0.543676	0.206978	0.13558	1.25423e-05	Basal Cells
ZC3H13	1.26438e-05	0.511422	0.34181	0.275011	1.26438e-05	Basal Cells
PAPPA	1.28485e-05	4.22366	0.0762862	0.00585817	1.28485e-05	Basal Cells
MXRA7	1.29331e-05	1.21777	0.145476	0.0760592	1.29331e-05	Basal Cells
KNOP1	1.30434e-05	0.685088	0.204021	0.134091	1.30434e-05	Basal Cells
ALS2CL	1.31829e-05	0.422215	0.265523	0.192284	1.31829e-05	Basal Cells
DHX36	1.32284e-05	0.476136	0.314607	0.245202	1.32284e-05	Basal Cells
NFKBIZ	1.3373e-05	0.854016	0.269663	0.206169	1.3373e-05	Basal Cells
RNF168	1.36451e-05	1.23546	0.175636	0.10768	1.36451e-05	Basal Cells
CYYR1	1.37841e-05	5.79228	0.0721467	0.00181247	1.37841e-05	Basal Cells
BEX4	1.4324e-05	1.0684	0.143111	0.0727902	1.4324e-05	Basal Cells
SOGA1	1.44094e-05	1.51418	0.114134	0.0440496	1.44094e-05	Basal Cells
TNFRSF10B	1.44354e-05	1.13179	0.155529	0.0861896	1.44354e-05	Basal Cells
CCDC14	1.44873e-05	0.769105	0.181549	0.111532	1.44873e-05	Basal Cells
SGMS1	1.46841e-05	0.761183	0.200473	0.131178	1.46841e-05	Basal Cells
C3orf58	1.51508e-05	1.08985	0.163808	0.0953167	1.51508e-05	Basal Cells
ERCC6L2	1.56784e-05	1.00452	0.172088	0.104314	1.56784e-05	Basal Cells
DSG3	1.59491e-05	2.54395	0.0804258	0.0105188	1.59491e-05	Basal Cells
DUSP23	1.60135e-05	0.697099	0.205795	0.136292	1.60135e-05	Basal Cells
TCF7L2	1.60432e-05	0.871368	0.182141	0.113571	1.60432e-05	Basal Cells
RNF24	1.68621e-05	1.23033	0.134831	0.0656374	1.68621e-05	Basal Cells
CEMIP	1.70452e-05	3.24271	0.0786517	0.00899764	1.70452e-05	Basal Cells
NFIL3	1.70759e-05	1.19643	0.150798	0.0817555	1.70759e-05	Basal Cells
LRP6	1.74979e-05	0.948632	0.150798	0.0810758	1.74979e-05	Basal Cells
KIAA1147	1.75873e-05	0.839591	0.18628	0.117714	1.75873e-05	Basal Cells
CMTM7	1.82914e-05	1.40881	0.122413	0.053468	1.82914e-05	Basal Cells
MKLN1	1.8541e-05	0.6041	0.234772	0.166553	1.8541e-05	Basal Cells
INO80	1.85625e-05	0.756271	0.19929	0.130304	1.85625e-05	Basal Cells
NCKAP5	1.86541e-05	2.91302	0.0804258	0.0110043	1.86541e-05	Basal Cells
RPS17	1.91993e-05	0.894828	0.205795	0.138913	1.91993e-05	Basal Cells
LRP12	1.93607e-05	1.93705	0.101124	0.0322361	1.93607e-05	Basal Cells
PDZD2	2.02283e-05	0.6739	0.157303	0.0871282	2.02283e-05	Basal Cells
RAPGEF5	2.02524e-05	1.89809	0.100532	0.0315565	2.02524e-05	Basal Cells
TCEAL9	2.02959e-05	1.22921	0.120639	0.0512995	2.02959e-05	Basal Cells
CDKN1C	2.10604e-05	1.07334	0.153164	0.0851215	2.10604e-05	Basal Cells
HOOK1	2.14042e-05	0.488063	0.301597	0.233421	2.14042e-05	Basal Cells
DTNB	2.16261e-05	1.51622	0.111768	0.0430463	2.16261e-05	Basal Cells
AGO3	2.2183e-05	1.05363	0.162626	0.0953491	2.2183e-05	Basal Cells
ABR	2.30651e-05	0.612157	0.221171	0.152507	2.30651e-05	Basal Cells
SCARA3	2.37864e-05	0.940078	0.157303	0.0884228	2.37864e-05	Basal Cells
CASP8AP2	2.42516e-05	0.989527	0.186872	0.121047	2.42516e-05	Basal Cells
CTNNB1	2.4768e-05	0.542249	0.401538	0.341587	2.4768e-05	Basal Cells
PHF20L1	2.52021e-05	0.48773	0.329391	0.264136	2.52021e-05	Basal Cells
TNS3	2.79622e-05	1.95449	0.0940272	0.0258278	2.79622e-05	Basal Cells
UBE4B	2.91546e-05	0.782321	0.182732	0.114866	2.91546e-05	Basal Cells
ARPC2	2.95262e-05	0.32859	0.481963	0.420947	2.95262e-05	Basal Cells
DNAJC21	3.04004e-05	0.605513	0.217623	0.150727	3.04004e-05	Basal Cells
RBBP6	3.0875e-05	0.570028	0.343584	0.281095	3.0875e-05	Basal Cells
RSRP1	3.09722e-05	0.465766	0.50207	0.444283	3.09722e-05	Basal Cells
TPD52	3.12201e-05	0.687897	0.179184	0.110982	3.12201e-05	Basal Cells
TNFRSF18	3.14487e-05	1.7259	0.096984	0.0291614	3.14487e-05	Basal Cells
DELE1	3.22467e-05	0.850519	0.158486	0.0906884	3.22467e-05	Basal Cells
ZNF618	3.26271e-05	1.96525	0.0940272	0.0264103	3.26271e-05	Basal Cells
ADI1	3.27244e-05	0.544401	0.227085	0.159627	3.27244e-05	Basal Cells
METTL17	3.27303e-05	0.848036	0.172679	0.105674	3.27303e-05	Basal Cells
RPS4Y1	3.32746e-05	0.930518	0.194559	0.128912	3.32746e-05	Basal Cells
FTX	3.34943e-05	0.955076	0.159077	0.0920801	3.34943e-05	Basal Cells
PER2	3.49266e-05	0.541804	0.327617	0.260381	3.49266e-05	Basal Cells
CRKL	3.53451e-05	0.82895	0.181549	0.114898	3.53451e-05	Basal Cells
COMT	3.78164e-05	0.590474	0.253105	0.186588	3.78164e-05	Basal Cells
IL20RB	3.84611e-05	0.874758	0.115316	0.0473185	3.84611e-05	Basal Cells
KLK11	3.85102e-05	0.861705	0.130692	0.0627245	3.85102e-05	Basal Cells
KIAA1109	4.10333e-05	0.535391	0.35068	0.288863	4.10333e-05	Basal Cells
EML3	4.40153e-05	0.92739	0.150798	0.0839887	4.40153e-05	Basal Cells
MBD2	4.51931e-05	0.449021	0.303371	0.239441	4.51931e-05	Basal Cells
NET1	4.55889e-05	0.124696	0.318155	0.254847	4.55889e-05	Basal Cells
BEX2	4.56751e-05	1.99058	0.0922531	0.0256336	4.56751e-05	Basal Cells
CWF19L2	4.67749e-05	0.684877	0.202247	0.137068	4.67749e-05	Basal Cells
PLCD3	4.68387e-05	1.08904	0.112951	0.0458944	4.68387e-05	Basal Cells
DMTF1	4.70348e-05	0.779976	0.179775	0.114283	4.70348e-05	Basal Cells
PITPNM3	4.70448e-05	0.904614	0.153755	0.0874519	4.70448e-05	Basal Cells
NUFIP2	4.71166e-05	0.42403	0.417504	0.353853	4.71166e-05	Basal Cells
NEDD9	4.71875e-05	1.10088	0.173862	0.108846	4.71875e-05	Basal Cells
NAP1L1	4.8323e-05	0.367434	0.436428	0.374664	4.8323e-05	Basal Cells
GADD45A	4.92944e-05	0.811661	0.211118	0.147296	4.92944e-05	Basal Cells
SHC1	5.03915e-05	0.98437	0.14725	0.0811082	5.03915e-05	Basal Cells
GPT2	5.19434e-05	0.449497	0.231815	0.165129	5.19434e-05	Basal Cells
FOXP2	5.20279e-05	0.937383	0.166174	0.101175	5.20279e-05	Basal Cells
SNRPD2	5.24079e-05	0.55224	0.360733	0.302101	5.24079e-05	Basal Cells
SLC4A7	5.55407e-05	0.973589	0.158486	0.0934395	5.55407e-05	Basal Cells
EPB41L4A-AS1	5.6958e-05	1.00414	0.156712	0.092242	5.6958e-05	Basal Cells
UTP20	5.87809e-05	0.989794	0.188646	0.124219	5.87809e-05	Basal Cells
MDM4	5.88473e-05	0.606589	0.247782	0.184387	5.88473e-05	Basal Cells
SLC25A12	5.91182e-05	1.12201	0.139562	0.0743114	5.91182e-05	Basal Cells
CYR61	6.04152e-05	0.798257	0.230041	0.166456	6.04152e-05	Basal Cells
GSAP	6.08883e-05	1.10442	0.134831	0.0695213	6.08883e-05	Basal Cells
GAS6	6.14743e-05	1.2867	0.119456	0.0540182	6.14743e-05	Basal Cells
UBE3A	6.27004e-05	0.458654	0.332348	0.269444	6.27004e-05	Basal Cells
UQCRH	6.44597e-05	0.605247	0.329391	0.270965	6.44597e-05	Basal Cells
PDCD4	6.57062e-05	0.497909	0.340035	0.278182	6.57062e-05	Basal Cells
HNRNPA3	6.71303e-05	0.607003	0.260201	0.197139	6.71303e-05	Basal Cells
INPP5F	6.71303e-05	1.30312	0.118865	0.0538887	6.71303e-05	Basal Cells
ATP7B	6.73006e-05	0.511326	0.243643	0.176813	6.73006e-05	Basal Cells
RPS3A	6.76503e-05	0.948865	0.158486	0.0941192	6.76503e-05	Basal Cells
SGSM2	6.90374e-05	0.446794	0.262567	0.197721	6.90374e-05	Basal Cells
HEXDC	6.9174e-05	0.691894	0.176227	0.110593	6.9174e-05	Basal Cells
SHISA5	6.95288e-05	0.647416	0.252513	0.188497	6.95288e-05	Basal Cells
METAP1	7.02285e-05	0.775551	0.193377	0.129074	7.02285e-05	Basal Cells
FLYWCH1	7.11559e-05	1.04362	0.134831	0.0697155	7.11559e-05	Basal Cells
RAB7B	7.31199e-05	3.93988	0.0697812	0.00459592	7.31199e-05	Basal Cells
PTBP1	7.4051e-05	0.523479	0.340627	0.280416	7.4051e-05	Basal Cells
LRP4	7.60282e-05	2.42261	0.0833826	0.018416	7.60282e-05	Basal Cells
NRCAM	7.60282e-05	4.20743	0.0697812	0.00475774	7.60282e-05	Basal Cells
TNFRSF10A	7.72677e-05	1.461	0.107629	0.0428197	7.72677e-05	Basal Cells
SLC3A2	8.13482e-05	0.551381	0.280308	0.216947	8.13482e-05	Basal Cells
ZNRF3	8.57032e-05	2.04736	0.0928445	0.0286112	8.57032e-05	Basal Cells
NEURL3	8.59032e-05	1.41621	0.106446	0.0420106	8.59032e-05	Basal Cells
GNPDA1	8.65356e-05	1.10895	0.134831	0.0711396	8.65356e-05	Basal Cells
SYT8	8.71117e-05	0.525706	0.250739	0.186329	8.71117e-05	Basal Cells
PON2	8.95134e-05	0.757649	0.162034	0.0971292	8.95134e-05	Basal Cells
TTC28	9.28104e-05	1.98468	0.0916617	0.0274784	9.28104e-05	Basal Cells
PNP	9.44611e-05	1.47599	0.193377	0.135126	9.44611e-05	Basal Cells
SOX2	9.5287e-05	0.138365	0.396807	0.322523	9.5287e-05	Basal Cells
YBX1	9.82386e-05	0.441676	0.339444	0.27692	9.82386e-05	Basal Cells
PHKA2	0.00010579	1.05552	0.139562	0.0763181	0.00010579	Basal Cells
SLC35F2	0.000106733	3.37367	0.0721467	0.00822086	0.000106733	Basal Cells
PPFIBP2	0.000108688	0.876674	0.148433	0.084636	0.000108688	Basal Cells
EIF4A3	0.00011057	0.69637	0.269072	0.21083	0.00011057	Basal Cells
ZNF641	0.000114445	1.21419	0.123004	0.0595851	0.000114445	Basal Cells
CBLB	0.000115423	0.683369	0.174453	0.110658	0.000115423	Basal Cells
SERPINE1	0.000115729	2.48757	0.0845653	0.0212318	0.000115729	Basal Cells
DLX5	0.000117531	2.8036	0.0780603	0.0145322	0.000117531	Basal Cells
NAA16	0.000118508	0.94893	0.142519	0.0789397	0.000118508	Basal Cells
ZMYM4	0.000119113	0.712743	0.228267	0.168139	0.000119113	Basal Cells
GSS	0.000119609	0.664366	0.234181	0.172573	0.000119609	Basal Cells
FMNL2	0.000119669	0.697818	0.176227	0.112762	0.000119669	Basal Cells
KRT18	0.000120546	0.579558	0.48906	0.426643	0.000120546	Basal Cells
G3BP1	0.000123259	0.598218	0.318746	0.260058	0.000123259	Basal Cells
CHP2	0.000123589	1.75604	0.0987581	0.0356022	0.000123589	Basal Cells
ZC3H7B	0.000126507	0.818526	0.154347	0.0913357	0.000126507	Basal Cells
KRTCAP3	0.000128111	0.876042	0.16026	0.0974852	0.000128111	Basal Cells
DUSP7	0.000130294	2.31449	0.0821999	0.0189662	0.000130294	Basal Cells
C16orf74	0.000130399	2.55623	0.0792431	0.0160533	0.000130399	Basal Cells
COL27A1	0.000134026	3.36622	0.0715553	0.00841506	0.000134026	Basal Cells
NXN	0.000134961	0.79653	0.135423	0.0716574	0.000134961	Basal Cells
PRICKLE1	0.00014399	3.41707	0.0703726	0.00741172	0.00014399	Basal Cells
SYPL1	0.00014479	0.448024	0.299823	0.238146	0.00014479	Basal Cells
RDX	0.000145231	0.368533	0.316381	0.253067	0.000145231	Basal Cells
INKA1	0.000145997	4.47669	0.066233	0.00330129	0.000145997	Basal Cells
NRIP1	0.000146142	0.823983	0.149616	0.086578	0.000146142	Basal Cells
BCL11B	0.000147186	1.69033	0.0863394	0.0232709	0.000147186	Basal Cells
ZNF131	0.000148594	0.955713	0.161443	0.100463	0.000148594	Basal Cells
NME4	0.000148594	1.66288	0.096984	0.0342428	0.000148594	Basal Cells
SLC4A4	0.000149489	0.787767	0.120047	0.0563161	0.000149489	Basal Cells
PERP	0.000149634	0.262953	0.596688	0.53099	0.000149634	Basal Cells
GPATCH2L	0.000151153	0.661189	0.195151	0.133605	0.000151153	Basal Cells
C9orf3	0.000152859	0.488064	0.247191	0.184225	0.000152859	Basal Cells
ZNF146	0.000167546	0.864721	0.159077	0.0974852	0.000167546	Basal Cells
CTDSP1	0.00016921	0.651272	0.169131	0.106515	0.00016921	Basal Cells
SMAD3	0.000170705	0.392958	0.285038	0.222514	0.000170705	Basal Cells
GRB10	0.000171589	1.85073	0.0887049	0.026378	0.000171589	Basal Cells
NT5DC2	0.000173968	1.93318	0.0881135	0.0258278	0.000173968	Basal Cells
SSH3	0.000174368	0.626357	0.154938	0.0919183	0.000174368	Basal Cells
ZNF518A	0.000182502	0.624346	0.235364	0.17513	0.000182502	Basal Cells
ZNF276	0.000185536	0.600932	0.196334	0.134091	0.000185536	Basal Cells
CPXM1	0.000185759	4.07483	0.066233	0.00411043	0.000185759	Basal Cells
KIT	0.000188318	1.25947	0.0987581	0.0366702	0.000188318	Basal Cells
ITPR2	0.000189067	0.591702	0.120047	0.05719	0.000189067	Basal Cells
PDPN	0.000191248	5.16894	0.0644589	0.00245979	0.000191248	Basal Cells
ZNF750	0.000193331	1.20656	0.180958	0.122633	0.000193331	Basal Cells
GPR155	0.000193429	1.45244	0.124778	0.0636955	0.000193429	Basal Cells
LONRF1	0.00019471	1.22319	0.11709	0.0554423	0.00019471	Basal Cells
GLDN	0.000201002	3.00453	0.072738	0.0109719	0.000201002	Basal Cells
CAPRIN2	0.000203401	1.07093	0.128918	0.0674175	0.000203401	Basal Cells
RGS2	0.000206487	0.44343	0.173862	0.111758	0.000206487	Basal Cells
PDCD7	0.000210004	0.772543	0.179775	0.1193	0.000210004	Basal Cells
WDR43	0.000217728	0.730191	0.205795	0.146681	0.000217728	Basal Cells
EFNB2	0.000219981	1.29784	0.140745	0.0806874	0.000219981	Basal Cells
FLNB	0.000221083	0.233942	0.297457	0.234165	0.000221083	Basal Cells
MT-ND1	0.000221083	0.536686	0.981076	0.947503	0.000221083	Basal Cells
AC084816.1	0.000232839	1.29307	0.109403	0.0482247	0.000232839	Basal Cells
PRRC2A	0.000239426	0.778225	0.170905	0.11027	0.000239426	Basal Cells
ARHGAP21	0.000251682	0.556068	0.222945	0.16267	0.000251682	Basal Cells
ABCC10	0.000252022	1.13722	0.128326	0.0678383	0.000252022	Basal Cells
LGR4	0.000252637	0.976919	0.146659	0.0864162	0.000252637	Basal Cells
ITM2B	0.000253842	0.283792	0.584861	0.528207	0.000253842	Basal Cells
SERTAD3	0.000254445	0.99216	0.132466	0.0716574	0.000254445	Basal Cells
MARK1	0.000262664	1.32022	0.113542	0.0531767	0.000262664	Basal Cells
WDR36	0.00026572	1.17827	0.12537	0.0647312	0.00026572	Basal Cells
GABBR1	0.000269444	2.86041	0.0715553	0.010713	0.000269444	Basal Cells
AFAP1	0.000269521	1.11185	0.123596	0.0629187	0.000269521	Basal Cells
ETHE1	0.000272749	0.89233	0.12123	0.0599735	0.000272749	Basal Cells
ADGRG6	0.000282981	1.51094	0.0857481	0.0248891	0.000282981	Basal Cells
TIAL1	0.000283511	0.472823	0.25547	0.194744	0.000283511	Basal Cells
PCBP2	0.00028788	0.327218	0.48492	0.422112	0.00028788	Basal Cells
ACTG1	0.000288625	0.847845	0.675931	0.64537	0.000288625	Basal Cells
C8orf82	0.000293164	1.76032	0.0887049	0.0282228	0.000293164	Basal Cells
MTRNR2L3	0.000293937	0.194232	0.27262	0.213451	0.000293937	Basal Cells
OTX2	0.000298983	1.17754	0.119456	0.0592614	0.000298983	Basal Cells
JMJD1C	0.000304433	0.251322	0.355411	0.292876	0.000304433	Basal Cells
AP1G2	0.000307763	0.453917	0.28149	0.221996	0.000307763	Basal Cells
MRC2	0.00031111	2.9152	0.0709639	0.0106483	0.00031111	Basal Cells
MZT2B	0.000319976	0.647696	0.215257	0.157459	0.000319976	Basal Cells
ELK4	0.00032564	0.608285	0.225902	0.167265	0.00032564	Basal Cells
CTDSPL2	0.000328508	0.696329	0.205204	0.147361	0.000328508	Basal Cells
STOX2	0.00033279	0.920362	0.159077	0.100948	0.00033279	Basal Cells
LINC00511	0.000334025	0.802847	0.165582	0.10658	0.000334025	Basal Cells
OSBPL8	0.000345753	0.478565	0.287404	0.229731	0.000345753	Basal Cells
FOSL1	0.000352235	2.21236	0.0816085	0.0217173	0.000352235	Basal Cells
RPL9	0.000352388	0.955037	0.159669	0.101434	0.000352388	Basal Cells
PDLIM1	0.000355663	0.275068	0.377292	0.31359	0.000355663	Basal Cells
ARID1A	0.000359051	0.424211	0.266706	0.207075	0.000359051	Basal Cells
MGAT5	0.000360304	0.387403	0.276168	0.217011	0.000360304	Basal Cells
NUP93	0.000362105	1.06488	0.139562	0.0808816	0.000362105	Basal Cells
SLC12A4	0.000368967	1.86986	0.0857481	0.026119	0.000368967	Basal Cells
SHPRH	0.000371882	0.731307	0.175636	0.116905	0.000371882	Basal Cells
KLHL21	0.000374308	0.515119	0.193377	0.134188	0.000374308	Basal Cells
ZBTB1	0.000376219	0.678575	0.208752	0.151665	0.000376219	Basal Cells
CAPG	0.000389648	0.744807	0.137788	0.0783895	0.000389648	Basal Cells
TFAM	0.000389943	0.663469	0.187463	0.128977	0.000389943	Basal Cells
SLF2	0.000390148	0.607977	0.193377	0.133961	0.000390148	Basal Cells
AFF4	0.000391473	0.15489	0.395033	0.332201	0.000391473	Basal Cells
HNRNPA0	0.000395842	0.621628	0.238321	0.181474	0.000395842	Basal Cells
MATR3	0.000399405	0.242651	0.500887	0.438845	0.000399405	Basal Cells
GJB5	0.000399727	1.46702	0.0987581	0.039486	0.000399727	Basal Cells
DHRS13	0.000401872	1.70194	0.0898876	0.0305531	0.000401872	Basal Cells
BFAR	0.000404396	0.872737	0.151981	0.0938926	0.000404396	Basal Cells
WDR59	0.000420543	0.539149	0.19042	0.130725	0.000420543	Basal Cells
UHRF2	0.000421747	0.850578	0.144885	0.0859954	0.000421747	Basal Cells
HMGA1	0.000428195	0.126337	0.22058	0.159595	0.000428195	Basal Cells
ENO1	0.000446927	0.278521	0.458309	0.403275	0.000446927	Basal Cells
LBR	0.000452285	0.805096	0.152572	0.0939897	0.000452285	Basal Cells
SET	0.000460983	0.310791	0.398581	0.337444	0.000460983	Basal Cells
FAM83F	0.000484305	0.760337	0.169131	0.111079	0.000484305	Basal Cells
ZYX	0.000503815	0.846481	0.122413	0.0633071	0.000503815	Basal Cells
FOXG1	0.000514435	0.96443	0.133057	0.0748616	0.000514435	Basal Cells
NOB1	0.000515719	1.04214	0.130692	0.0727902	0.000515719	Basal Cells
EVC	0.000515719	1.88286	0.0857481	0.0273166	0.000515719	Basal Cells
FAM13B	0.000516397	0.576784	0.235364	0.17937	0.000516397	Basal Cells
CBFA2T2	0.000521138	0.784202	0.163217	0.105544	0.000521138	Basal Cells
PRKCSH	0.000531625	0.551754	0.227085	0.169078	0.000531625	Basal Cells
GSTM3	0.000538549	2.6909	0.0709639	0.0125902	0.000538549	Basal Cells
ING1	0.000539874	1.02674	0.157303	0.100981	0.000539874	Basal Cells
RSRC2	0.000543535	0.369702	0.447073	0.394925	0.000543535	Basal Cells
RHOT2	0.000554422	0.45484	0.244234	0.184549	0.000554422	Basal Cells
IL6R	0.000555045	0.883485	0.14725	0.0893614	0.000555045	Basal Cells
CYP24A1	0.000567692	1.30009	0.0869308	0.0285788	0.000567692	Basal Cells
AXL	0.000576433	2.7407	0.0691898	0.0110367	0.000576433	Basal Cells
MYL6B	0.00057955	1.15661	0.111177	0.0531443	0.00057955	Basal Cells
UST	0.000594826	1.41701	0.0975754	0.0396802	0.000594826	Basal Cells
SERBP1	0.000598807	0.560464	0.348315	0.296145	0.000598807	Basal Cells
ANKRD62	0.000605297	2.98872	0.0685985	0.0106806	0.000605297	Basal Cells
PAQR7	0.000606205	1.03732	0.113542	0.0557012	0.000606205	Basal Cells
FRMD4A	0.000620401	2.018	0.0780603	0.0202285	0.000620401	Basal Cells
OLFML2A	0.000626163	1.08763	0.124778	0.0668026	0.000626163	Basal Cells
AR	0.00062792	2.15452	0.077469	0.0196136	0.00062792	Basal Cells
SCAPER	0.000630984	0.618588	0.188054	0.130757	0.000630984	Basal Cells
SUPT6H	0.000647667	0.314207	0.285038	0.225232	0.000647667	Basal Cells
LARS	0.000675489	0.395791	0.321112	0.26433	0.000675489	Basal Cells
HCAR2	0.000682875	1.18983	0.110585	0.0533385	0.000682875	Basal Cells
CLEC2B	0.000706218	0.836475	0.136606	0.0793928	0.000706218	Basal Cells
PPARA	0.000723721	0.766479	0.164991	0.108781	0.000723721	Basal Cells
ESF1	0.000728474	0.539286	0.193377	0.135871	0.000728474	Basal Cells
AXIN2	0.000736078	1.66139	0.0887049	0.0317183	0.000736078	Basal Cells
PCNA	0.000736559	0.989159	0.166174	0.111014	0.000736559	Basal Cells
TNRC6A	0.000738443	0.490069	0.260201	0.206493	0.000738443	Basal Cells
GSDME	0.000743971	2.74013	0.0691898	0.0119753	0.000743971	Basal Cells
DGCR2	0.000745155	0.613072	0.175044	0.117811	0.000745155	Basal Cells
ZNF362	0.00074647	1.21205	0.10822	0.0512995	0.00074647	Basal Cells
CDK4	0.000747707	1.2374	0.108811	0.0519144	0.000747707	Basal Cells
MET	0.000752467	0.553235	0.199882	0.141632	0.000752467	Basal Cells
SON	0.000770026	0.224251	0.630988	0.577079	0.000770026	Basal Cells
YY1	0.000784865	0.34325	0.331756	0.276176	0.000784865	Basal Cells
HACD2	0.000796623	1.0703	0.137197	0.0811082	0.000796623	Basal Cells
PLXNA3	0.000799979	1.06133	0.12123	0.0646341	0.000799979	Basal Cells
ZNF385A	0.00080419	1.68907	0.0869308	0.0301	0.00080419	Basal Cells
KANSL3	0.000815817	0.664305	0.182732	0.127003	0.000815817	Basal Cells
TTC19	0.000815817	0.595842	0.211709	0.156358	0.000815817	Basal Cells
ZMYM5	0.000819854	0.744903	0.159669	0.103279	0.000819854	Basal Cells
FZD5	0.000823799	1.12215	0.111177	0.0544389	0.000823799	Basal Cells
MAML3	0.000837387	0.943965	0.130101	0.0734052	0.000837387	Basal Cells
VSNL1	0.000838436	4.86268	0.0591366	0.00233032	0.000838436	Basal Cells
SSX2IP	0.000840473	0.846068	0.140745	0.08428	0.000840473	Basal Cells
TPM2	0.000850996	0.906718	0.124187	0.0672557	0.000850996	Basal Cells
EIF3A	0.000859991	0.285739	0.522176	0.465256	0.000859991	Basal Cells
USP47	0.000867832	0.435504	0.288587	0.234456	0.000867832	Basal Cells
GPATCH8	0.000883217	0.455804	0.238912	0.183416	0.000883217	Basal Cells
LY6D	0.000888789	0.434711	0.135423	0.0792634	0.000888789	Basal Cells
PCLO	0.000888789	0.545468	0.261384	0.206557	0.000888789	Basal Cells
ZBTB38	0.000891697	0.299148	0.277942	0.22342	0.000891697	Basal Cells
TGFBI	0.000897926	1.14759	0.0792431	0.0224294	0.000897926	Basal Cells
VTCN1	0.000912328	0.906875	0.111768	0.0548273	0.000912328	Basal Cells
CYP2S1	0.000913228	0.215445	0.231815	0.17225	0.000913228	Basal Cells
AGAP3	0.000913231	0.580982	0.221762	0.166359	0.000913231	Basal Cells
BACE1	0.000938758	1.08775	0.114725	0.058517	0.000938758	Basal Cells
AMIGO2	0.000946517	2.2442	0.0756949	0.0195165	0.000946517	Basal Cells
SPRY4	0.000952272	2.59846	0.0680071	0.0116516	0.000952272	Basal Cells
TPRG1	0.000960611	2.27604	0.0721467	0.0158915	0.000960611	Basal Cells
ZSCAN31	0.000996026	0.783416	0.136606	0.0806874	0.000996026	Basal Cells
LRIG2	0.00100195	1.0179	0.126552	0.0706217	0.00100195	Basal Cells
DUSP2	0.00100557	1.02555	0.12123	0.0658964	0.00100557	Basal Cells
TSPAN14	0.00101763	0.381838	0.224719	0.169855	0.00101763	Basal Cells
APBB2	0.00101834	1.28912	0.0963927	0.0403599	0.00101834	Basal Cells
NFE2L3	0.0010207	1.74939	0.0887049	0.0330129	0.0010207	Basal Cells
PCED1A	0.00103199	0.83394	0.132466	0.0763505	0.00103199	Basal Cells
ASCL2	0.00103589	2.56685	0.0697812	0.0138525	0.00103589	Basal Cells
SF1	0.00105342	0.422444	0.331165	0.276273	0.00105342	Basal Cells
CASKIN2	0.00106921	2.08895	0.0756949	0.0199048	0.00106921	Basal Cells
CADM1	0.00107687	1.56672	0.083974	0.0280933	0.00107687	Basal Cells
MED13	0.00108952	0.293557	0.290952	0.235201	0.00108952	Basal Cells
USP40	0.00109543	0.469136	0.209344	0.153413	0.00109543	Basal Cells
BLCAP	0.00109978	0.434864	0.244826	0.188918	0.00109978	Basal Cells
AMD1	0.00110195	0.807221	0.258427	0.209632	0.00110195	Basal Cells
TANC1	0.00111637	0.402235	0.212892	0.157556	0.00111637	Basal Cells
MAPK8IP3	0.00111741	0.370158	0.24246	0.185779	0.00111741	Basal Cells
BMPR2	0.00113312	0.551823	0.217031	0.163317	0.00113312	Basal Cells
TMEM18	0.001135	0.858702	0.142519	0.0873224	0.001135	Basal Cells
YTHDC1	0.00114497	0.111536	0.383205	0.324756	0.00114497	Basal Cells
NTF4	0.00115849	4.01946	0.059728	0.0041428	0.00115849	Basal Cells
ANKRD10	0.00119077	0.715184	0.192194	0.138946	0.00119077	Basal Cells
THUMPD2	0.00120048	1.22008	0.0999409	0.0445351	0.00120048	Basal Cells
FAM117B	0.00121396	1.50367	0.0952099	0.0402628	0.00121396	Basal Cells
R3HDM2	0.00123568	0.640838	0.167948	0.113118	0.00123568	Basal Cells
LOXL1	0.00124441	2.15909	0.0751035	0.0199048	0.00124441	Basal Cells
SLC16A1	0.00129835	1.83832	0.0792431	0.0242418	0.00129835	Basal Cells
SEPT9	0.00130209	0.270966	0.3288	0.270382	0.00130209	Basal Cells
ASXL1	0.00130235	0.582412	0.202247	0.148429	0.00130235	Basal Cells
CDK5RAP3	0.00130709	0.359742	0.308693	0.253326	0.00130709	Basal Cells
CSRNP3	0.00133607	3.46215	0.0609107	0.00585817	0.00133607	Basal Cells
POLR1E	0.0013593	1.64238	0.0881135	0.0333689	0.0013593	Basal Cells
RRM1	0.00139152	1.03295	0.143111	0.0896527	0.00139152	Basal Cells
SMAD7	0.00139813	1.31978	0.0940272	0.0392271	0.00139813	Basal Cells
DMRT3	0.00141891	1.36989	0.0981668	0.0436288	0.00141891	Basal Cells
BCR	0.00142487	0.427394	0.193377	0.137619	0.00142487	Basal Cells
FAM210B	0.00143367	0.563182	0.244234	0.191443	0.00143367	Basal Cells
ZNF512B	0.00143559	1.04873	0.113542	0.0590349	0.00143559	Basal Cells
C11orf95	0.00145276	2.48854	0.0691898	0.0145322	0.00145276	Basal Cells
PRDX2	0.00146843	0.560367	0.180958	0.125643	0.00146843	Basal Cells
SRSF5	0.00147253	0.119562	0.522768	0.457455	0.00147253	Basal Cells
RIPOR3	0.00147304	1.71282	0.0792431	0.0246302	0.00147304	Basal Cells
ACER3	0.00148487	1.04109	0.116499	0.0620449	0.00148487	Basal Cells
WWTR1	0.00148526	0.677698	0.196925	0.144286	0.00148526	Basal Cells
PAN2	0.00148678	0.691036	0.156712	0.102113	0.00148678	Basal Cells
TNIK	0.00150036	1.8971	0.0756949	0.0211024	0.00150036	Basal Cells
THOC1	0.00151096	0.75842	0.144293	0.0900735	0.00151096	Basal Cells
ZMYND11	0.00151096	0.573003	0.22058	0.167427	0.00151096	Basal Cells
EFEMP2	0.0015315	1.56732	0.0910704	0.0369615	0.0015315	Basal Cells
CLK4	0.00153348	0.683517	0.175636	0.122374	0.00153348	Basal Cells
CHSY1	0.00153526	1.15428	0.104672	0.0502961	0.00153526	Basal Cells
C1S	0.00154485	2.77676	0.0715553	0.0172832	0.00154485	Basal Cells
TRABD	0.00155651	0.645025	0.168539	0.114768	0.00155651	Basal Cells
SIRT1	0.00157851	1.01294	0.140745	0.087905	0.00157851	Basal Cells
RND3	0.00158989	0.220583	0.32466	0.268764	0.00158989	Basal Cells
CTSC	0.00159667	0.334171	0.193377	0.137198	0.00159667	Basal Cells
TRIO	0.0016022	0.445719	0.215849	0.161148	0.0016022	Basal Cells
TEF	0.00160367	1.02792	0.126552	0.0728873	0.00160367	Basal Cells
SHISA2	0.00160729	2.25713	0.0721467	0.0179305	0.00160729	Basal Cells
PTDSS1	0.0016132	0.852904	0.138971	0.0851215	0.0016132	Basal Cells
PMEPA1	0.00162484	1.22083	0.101124	0.0467359	0.00162484	Basal Cells
STAG2	0.0016361	0.344748	0.315198	0.262744	0.0016361	Basal Cells
EIF2AK3	0.00164758	0.596016	0.167357	0.112956	0.00164758	Basal Cells
ARHGAP1	0.00167416	0.697342	0.143702	0.0894262	0.00167416	Basal Cells
CIDEB	0.00169828	1.14283	0.119456	0.0662848	0.00169828	Basal Cells
NOP56	0.00170048	0.517937	0.293909	0.245784	0.00170048	Basal Cells
ATP13A3	0.00170734	0.430793	0.264341	0.211962	0.00170734	Basal Cells
SERTAD2	0.00170734	0.454278	0.210526	0.157297	0.00170734	Basal Cells
DDX11	0.00171661	1.15494	0.101715	0.0476422	0.00171661	Basal Cells
GJB3	0.00173197	1.44195	0.0881135	0.0341133	0.00173197	Basal Cells
MTA1	0.00173743	0.605483	0.171496	0.117811	0.00173743	Basal Cells
TLK1	0.00177067	0.434568	0.237729	0.183189	0.00177067	Basal Cells
UGT1A6	0.00179238	3.01974	0.0615021	0.00757355	0.00179238	Basal Cells
ZNF318	0.00179436	0.624931	0.169131	0.115222	0.00179436	Basal Cells
CPT1A	0.001828	0.61754	0.180958	0.127488	0.001828	Basal Cells
SLC44A1	0.00189886	0.791595	0.154347	0.102275	0.00189886	Basal Cells
AL355075.4	0.00192718	1.40132	0.0958013	0.0425608	0.00192718	Basal Cells
HSP90B1	0.00198369	0.151234	0.672383	0.617439	0.00198369	Basal Cells
FOXJ3	0.00202363	0.605615	0.172088	0.118749	0.00202363	Basal Cells
NIPSNAP1	0.00202885	0.790285	0.124778	0.0710425	0.00202885	Basal Cells
VANGL2	0.00209651	1.80614	0.0780603	0.0248568	0.00209651	Basal Cells
EIF1AX	0.00209759	0.825752	0.153755	0.101822	0.00209759	Basal Cells
ZNF654	0.00210136	0.682162	0.137197	0.0833091	0.00210136	Basal Cells
TIPARP	0.00210653	1.05406	0.257836	0.213386	0.00210653	Basal Cells
TMEM205	0.00213767	0.471174	0.206387	0.153542	0.00213767	Basal Cells
THBD	0.00214173	2.44637	0.0626848	0.00941839	0.00214173	Basal Cells
ARID4A	0.00217506	0.509801	0.209935	0.157491	0.00217506	Basal Cells
ASXL3	0.00218199	2.89797	0.0626848	0.00958022	0.00218199	Basal Cells
HELLS	0.00220655	1.14048	0.108811	0.0562838	0.00220655	Basal Cells
SMARCD1	0.00221969	0.88509	0.13424	0.0820468	0.00221969	Basal Cells
ZFC3H1	0.00223152	0.343645	0.262567	0.208823	0.00223152	Basal Cells
FAM102B	0.00223563	1.86856	0.0786517	0.0258601	0.00223563	Basal Cells
SMAD4	0.00223711	0.644127	0.194559	0.144124	0.00223711	Basal Cells
TMEM237	0.00224206	0.787117	0.136014	0.083212	0.00224206	Basal Cells
AC009123.1	0.00224521	3.20096	0.0603193	0.00731463	0.00224521	Basal Cells
SYNGR1	0.00224521	0.633709	0.124778	0.0706541	0.00224521	Basal Cells
SVIL	0.00225547	0.683784	0.161443	0.109007	0.00225547	Basal Cells
MCTP2	0.00236658	0.864065	0.12537	0.0725637	0.00236658	Basal Cells
ST7L	0.00237308	1.02439	0.107629	0.054795	0.00237308	Basal Cells
TNFRSF1A	0.00237358	0.30836	0.182141	0.126873	0.00237358	Basal Cells
INPPL1	0.00237358	0.466052	0.178593	0.124964	0.00237358	Basal Cells
SLCO3A1	0.00237369	1.46837	0.0833826	0.0305531	0.00237369	Basal Cells
SLC22A17	0.00242297	2.84838	0.0620934	0.00938602	0.00242297	Basal Cells
SEPT10	0.00242559	0.817728	0.149616	0.0982943	0.00242559	Basal Cells
DHX15	0.00242727	0.44455	0.259018	0.207043	0.00242727	Basal Cells
SIX1	0.00243778	0.226278	0.291543	0.235233	0.00243778	Basal Cells
NOP14	0.00249694	0.683203	0.181549	0.130077	0.00249694	Basal Cells
ATP10D	0.00250665	1.02787	0.109403	0.0569958	0.00250665	Basal Cells
NYNRIN	0.00254516	0.857563	0.131875	0.079943	0.00254516	Basal Cells
RTKN	0.00258524	1.84214	0.0733294	0.0208434	0.00258524	Basal Cells
LATS1	0.00259481	0.70594	0.169722	0.118782	0.00259481	Basal Cells
HNRNPR	0.00264642	0.266091	0.334713	0.279056	0.00264642	Basal Cells
IL18	0.00266563	0.111997	0.184506	0.131469	0.00266563	Basal Cells
ASAP1	0.00266763	1.04704	0.109994	0.0579021	0.00266763	Basal Cells
SMARCA2	0.00267341	0.242591	0.439385	0.387449	0.00267341	Basal Cells
PHF6	0.00269966	0.741641	0.13838	0.0863191	0.00269966	Basal Cells
CELSR1	0.00278408	0.122139	0.340035	0.281613	0.00278408	Basal Cells
NR1D2	0.00287135	0.134243	0.235955	0.181733	0.00287135	Basal Cells
GLUD1	0.00289074	0.391247	0.243643	0.193223	0.00289074	Basal Cells
SNCG	0.00305802	1.8283	0.0674157	0.0155031	0.00305802	Basal Cells
UBE2S	0.00308256	1.70845	0.0810171	0.0295822	0.00308256	Basal Cells
SRSF10	0.00309981	0.361776	0.319929	0.267599	0.00309981	Basal Cells
TP53	0.00310799	1.45817	0.0928445	0.0416869	0.00310799	Basal Cells
FAM98B	0.00311107	0.774369	0.159669	0.109363	0.00311107	Basal Cells
FGF9	0.0031234	2.97969	0.0603193	0.00864162	0.0031234	Basal Cells
MR1	0.00312514	0.775431	0.153755	0.103117	0.00312514	Basal Cells
HERC1	0.00314149	0.418361	0.252513	0.201638	0.00314149	Basal Cells
PLEK2	0.00315366	1.71471	0.0768776	0.0252775	0.00315366	Basal Cells
CDH13	0.00317819	2.75176	0.0632762	0.011684	0.00317819	Basal Cells
ACSL4	0.00321821	0.71394	0.133057	0.0813348	0.00321821	Basal Cells
ETS1	0.00333941	0.495022	0.11709	0.064537	0.00333941	Basal Cells
GPX3	0.00334466	0.819858	0.153755	0.102987	0.00334466	Basal Cells
ATAD2B	0.00336253	0.629635	0.176227	0.125935	0.00336253	Basal Cells
MSANTD4	0.00336518	0.878426	0.13424	0.0839564	0.00336518	Basal Cells
QKI	0.00343918	0.150168	0.207569	0.153381	0.00343918	Basal Cells
SUN2	0.00353914	0.389166	0.198108	0.145807	0.00353914	Basal Cells
CDC42BPB	0.00354354	0.182996	0.338853	0.283199	0.00354354	Basal Cells
NAB2	0.00357394	1.67555	0.0780603	0.0270576	0.00357394	Basal Cells
UBASH3B	0.00358971	1.43407	0.0845653	0.0336602	0.00358971	Basal Cells
NCAPD2	0.00361237	1.0135	0.115908	0.0654432	0.00361237	Basal Cells
CDKN1A	0.00361675	0.738263	0.311059	0.274881	0.00361675	Basal Cells
IGSF9	0.00363416	1.45561	0.0804258	0.0292909	0.00363416	Basal Cells
MLLT10	0.0036955	0.556095	0.188646	0.138751	0.0036955	Basal Cells
SRSF1	0.00372295	0.482098	0.215257	0.165647	0.00372295	Basal Cells
IREB2	0.00374512	0.574883	0.183915	0.133799	0.00374512	Basal Cells
GJA1	0.00375445	5.23993	0.0526316	0.00168301	0.00375445	Basal Cells
ST6GALNAC1	0.00377055	0.192976	0.344175	0.293718	0.00377055	Basal Cells
NONO	0.00391762	0.433173	0.353637	0.30469	0.00391762	Basal Cells
PLEKHA2	0.00392852	0.409861	0.17327	0.121533	0.00392852	Basal Cells
FAM83H	0.00398743	0.589344	0.156712	0.105674	0.00398743	Basal Cells
CHD1	0.00400116	0.372439	0.302779	0.255397	0.00400116	Basal Cells
EEA1	0.00402628	0.452052	0.266706	0.218241	0.00402628	Basal Cells
MPHOSPH6	0.00407587	0.801425	0.127144	0.0768036	0.00407587	Basal Cells
LIMK2	0.00410913	0.235481	0.286813	0.23423	0.00410913	Basal Cells
NEK6	0.00419971	1.01515	0.0993495	0.0486131	0.00419971	Basal Cells
ZNF721	0.00426186	0.624986	0.173862	0.124608	0.00426186	Basal Cells
HRAS	0.00426743	0.624759	0.175044	0.125449	0.00426743	Basal Cells
IL2RB	0.00427366	1.50948	0.0674157	0.0168301	0.00427366	Basal Cells
ADCY9	0.00428912	0.751397	0.128918	0.07826	0.00428912	Basal Cells
PARN	0.00432344	0.746477	0.150798	0.101272	0.00432344	Basal Cells
NBL1	0.00433963	0.496954	0.193377	0.143056	0.00433963	Basal Cells
EVC2	0.00435577	1.91091	0.0703726	0.020099	0.00435577	Basal Cells
FAAH	0.00443335	1.0539	0.107629	0.0576108	0.00443335	Basal Cells
HNRNPUL1	0.00444609	0.225202	0.349497	0.297893	0.00444609	Basal Cells
GSDMC	0.00448349	1.63861	0.0745121	0.0242418	0.00448349	Basal Cells
RAB38	0.00455926	1.70719	0.0751035	0.0250186	0.00455926	Basal Cells
EDNRA	0.00459276	4.63926	0.0526316	0.00252452	0.00459276	Basal Cells
SPATS2	0.00464149	0.817334	0.122413	0.0725313	0.00464149	Basal Cells
CKS2	0.00469844	1.38698	0.111177	0.0625303	0.00469844	Basal Cells
HGSNAT	0.00471961	0.798982	0.136606	0.0870635	0.00471961	Basal Cells
TBC1D2B	0.00475817	0.585884	0.148433	0.0979707	0.00475817	Basal Cells
SNHG12	0.00478785	0.56005	0.185689	0.137101	0.00478785	Basal Cells
MATN2	0.00484573	1.12172	0.0946186	0.0446645	0.00484573	Basal Cells
UBP1	0.0049054	0.675432	0.16026	0.111046	0.0049054	Basal Cells
CTSF	0.00495919	1.67709	0.0721467	0.0222999	0.00495919	Basal Cells
RUNX2	0.00496905	0.603056	0.124187	0.0737612	0.00496905	Basal Cells
KIAA0895L	0.00498692	1.09552	0.0952099	0.0454413	0.00498692	Basal Cells
HIVEP3	0.00501616	1.65448	0.0780603	0.0285141	0.00501616	Basal Cells
HEY2	0.00502544	1.3031	0.0898876	0.0403275	0.00502544	Basal Cells
SCAF4	0.00503487	0.687462	0.147842	0.0983591	0.00503487	Basal Cells
CKAP2	0.00507903	1.18299	0.0981668	0.0486779	0.00507903	Basal Cells
EOGT	0.0051654	1.00568	0.11236	0.0630482	0.0051654	Basal Cells
BAP1	0.00530803	0.512636	0.180958	0.131016	0.00530803	Basal Cells
TST	0.00533492	0.43485	0.178001	0.127909	0.00533492	Basal Cells
ITPRIPL1	0.00539322	2.55074	0.0603193	0.0108748	0.00539322	Basal Cells
CD151	0.00540697	0.320636	0.258427	0.208434	0.00540697	Basal Cells
ACSS3	0.00541195	1.04636	0.107629	0.0584523	0.00541195	Basal Cells
DNM1L	0.00544256	0.529047	0.193968	0.145483	0.00544256	Basal Cells
HDAC7	0.00548747	0.262013	0.257836	0.206428	0.00548747	Basal Cells
ZNF121	0.00550071	0.771331	0.153755	0.105803	0.00550071	Basal Cells
SLC25A28	0.00568249	0.725274	0.155529	0.107648	0.00568249	Basal Cells
RIC3	0.0057869	0.953477	0.114725	0.0660258	0.0057869	Basal Cells
ADORA2B	0.00583157	1.12205	0.107629	0.059132	0.00583157	Basal Cells
C15orf41	0.00583763	1.48866	0.0816085	0.0326245	0.00583763	Basal Cells
SCMH1	0.00585629	1.06064	0.106446	0.0576431	0.00585629	Basal Cells
APMAP	0.00591935	0.631117	0.174453	0.126906	0.00591935	Basal Cells
PRDM11	0.0059286	1.73506	0.072738	0.0237564	0.0059286	Basal Cells
PYROXD2	0.00593657	0.913828	0.126552	0.0782924	0.00593657	Basal Cells
CDKN2AIP	0.00594807	0.426533	0.214666	0.165226	0.00594807	Basal Cells
MICALL2	0.00597984	0.677706	0.172679	0.124608	0.00597984	Basal Cells
ZNF692	0.00609361	0.68503	0.133649	0.084539	0.00609361	Basal Cells
TREM2	0.00609542	3.35215	0.0520402	0.00307473	0.00609542	Basal Cells
LRRC75B	0.00613552	3.166	0.054997	0.00608473	0.00613552	Basal Cells
SLCO4C1	0.00613693	1.10426	0.107629	0.0593585	0.00613693	Basal Cells
HCFC1	0.00617506	0.672705	0.156712	0.108878	0.00617506	Basal Cells
KIRREL1	0.00633103	4.50558	0.0514488	0.00268634	0.00633103	Basal Cells
LMF2	0.00659196	0.700529	0.136014	0.0876784	0.00659196	Basal Cells
SDC2	0.00659755	1.16726	0.0733294	0.0246302	0.00659755	Basal Cells
HUNK	0.00662026	1.50398	0.0786517	0.0301647	0.00662026	Basal Cells
SLC2A9	0.00662781	2.58565	0.059728	0.0111661	0.00662781	Basal Cells
TET1	0.00667026	2.47312	0.0603193	0.0118134	0.00667026	Basal Cells
KHSRP	0.00669571	0.548192	0.176818	0.128977	0.00669571	Basal Cells
CPD	0.00670229	0.367323	0.315198	0.269832	0.00670229	Basal Cells
WNK2	0.00672244	1.25721	0.0898876	0.0416545	0.00672244	Basal Cells
DSEL	0.00674174	1.78003	0.0733294	0.0249539	0.00674174	Basal Cells
GIGYF1	0.00689272	0.54219	0.17327	0.125352	0.00689272	Basal Cells
TOPORS	0.00699785	0.572317	0.181549	0.134414	0.00699785	Basal Cells
MRPS25	0.00700743	0.520044	0.198108	0.151018	0.00700743	Basal Cells
SIRPA	0.00705058	1.24977	0.0751035	0.0266045	0.00705058	Basal Cells
ZBTB10	0.00708415	0.612629	0.176227	0.129106	0.00708415	Basal Cells
IGF2R	0.00718921	0.146401	0.309284	0.257889	0.00718921	Basal Cells
PARD6G	0.00729005	2.69502	0.0579539	0.00980678	0.00729005	Basal Cells
SDK2	0.00744842	3.21995	0.0544057	0.00634366	0.00744842	Basal Cells
TNFRSF10D	0.00750936	1.71229	0.0715553	0.0234974	0.00750936	Basal Cells
LINC00885	0.00753736	2.58061	0.0585452	0.0105512	0.00753736	Basal Cells
PPP1CC	0.00754953	0.41873	0.28563	0.240574	0.00754953	Basal Cells
RBM12	0.00762624	0.453554	0.215257	0.167621	0.00762624	Basal Cells
ATN1	0.00774669	0.515373	0.175636	0.127715	0.00774669	Basal Cells
CCDC6	0.0078493	0.382983	0.259018	0.212351	0.0078493	Basal Cells
PIP4K2B	0.00787971	0.795876	0.126552	0.0791015	0.00787971	Basal Cells
ZNF577	0.00795201	1.50859	0.077469	0.0297764	0.00795201	Basal Cells
N4BP2	0.00799506	0.580813	0.18628	0.139852	0.00799506	Basal Cells
ZNF436	0.00803006	1.26334	0.0898876	0.0424637	0.00803006	Basal Cells
ZNF300	0.00813511	2.02576	0.0656416	0.0180276	0.00813511	Basal Cells
TET2	0.00824798	0.309581	0.296274	0.250121	0.00824798	Basal Cells
BRD3	0.00828868	0.596639	0.18628	0.140434	0.00828868	Basal Cells
ZNF22	0.00829859	1.26692	0.0851567	0.0375117	0.00829859	Basal Cells
CCNE2	0.00834244	2.04091	0.0685985	0.0211671	0.00834244	Basal Cells
TAB2	0.00834244	0.238891	0.257244	0.209341	0.00834244	Basal Cells
VAV3	0.00845124	1.09957	0.111177	0.0643752	0.00845124	Basal Cells
EHD2	0.00847101	2.86344	0.0561798	0.00870635	0.00847101	Basal Cells
G0S2	0.00887427	1.14673	0.0603193	0.0128491	0.00887427	Basal Cells
GMPS	0.00892643	0.667701	0.140745	0.0938602	0.00892643	Basal Cells
HNRNPM	0.00898471	0.182456	0.424009	0.377059	0.00898471	Basal Cells
GALNT2	0.00901404	0.631616	0.191603	0.146519	0.00901404	Basal Cells
ZNF480	0.00904203	0.673988	0.150798	0.104055	0.00904203	Basal Cells
CHMP3	0.009094	0.274371	0.274985	0.228436	0.009094	Basal Cells
PLEKHA4	0.00916131	0.840704	0.104672	0.0573518	0.00916131	Basal Cells
ACKR3	0.00917336	3.06192	0.0544057	0.00724989	0.00917336	Basal Cells
RNH1	0.00917592	0.282463	0.301597	0.254102	0.00917592	Basal Cells
SLC25A37	0.00922878	0.388807	0.188646	0.141179	0.00922878	Basal Cells
UQCRB	0.00959475	0.537454	0.40272	0.373823	0.00959475	Basal Cells
R3HDM1	0.00960838	1.00247	0.105855	0.0593261	0.00960838	Basal Cells
ATRN	0.0096577	0.457815	0.185098	0.13846	0.0096577	Basal Cells
TCOF1	0.00970929	0.685187	0.166174	0.121371	0.00970929	Basal Cells
SBF2	0.00972534	0.35564	0.183323	0.135191	0.00972534	Basal Cells
MYO19	0.00983852	0.87015	0.121821	0.0757679	0.00983852	Basal Cells
TAF15	0.00984272	0.334012	0.257244	0.209761	0.00984272	Basal Cells
IFFO2	0.00993607	0.908366	0.154938	0.109752	0.00993607	Basal Cells
SRC	0.0100308	1.19978	0.0851567	0.0384503	0.0100308	Basal Cells
NORAD	0.0100872	0.40856	0.39385	0.351167	0.0100872	Basal Cells
EMC1	0.0101482	0.73374	0.128326	0.0817879	0.0101482	Basal Cells
ATAD2	0.0101548	0.918448	0.119456	0.073567	0.0101548	Basal Cells
SPIN1	0.010186	0.509042	0.179184	0.132828	0.010186	Basal Cells
BMP2	0.0102402	3.14607	0.0544057	0.00776774	0.0102402	Basal Cells
ICAM4	0.010508	1.92227	0.0591366	0.0124931	0.010508	Basal Cells
TRIM35	0.0105742	1.43144	0.0804258	0.0340486	0.0105742	Basal Cells
ZMYM2	0.0105913	0.402865	0.286813	0.245137	0.0105913	Basal Cells
TYSND1	0.0105913	0.853302	0.118865	0.0729844	0.0105913	Basal Cells
UBA6	0.010743	0.260048	0.236546	0.190374	0.010743	Basal Cells
HNRNPH3	0.0107656	0.268825	0.300414	0.254264	0.0107656	Basal Cells
TP53I3	0.0108314	0.158197	0.215257	0.167913	0.0108314	Basal Cells
ETV1	0.01088	2.89467	0.054997	0.00864162	0.01088	Basal Cells
CTNNBIP1	0.0109443	0.512352	0.149616	0.102728	0.0109443	Basal Cells
GNPTAB	0.0109563	0.550655	0.208161	0.163155	0.0109563	Basal Cells
ZNF90	0.0109563	2.73669	0.0555884	0.00925656	0.0109563	Basal Cells
DGKH	0.0109653	0.218549	0.326434	0.279121	0.0109653	Basal Cells
COL16A1	0.0109841	1.75146	0.0703726	0.0242095	0.0109841	Basal Cells
EXT1	0.0110106	0.820113	0.127735	0.081885	0.0110106	Basal Cells
DNAJC4	0.0110181	0.690759	0.131283	0.0849921	0.0110181	Basal Cells
MCF2L	0.0110955	0.733079	0.127735	0.0818202	0.0110955	Basal Cells
GRAMD4	0.0111004	0.730535	0.120639	0.0743762	0.0111004	Basal Cells
ZDHHC2	0.0111078	0.959531	0.117682	0.07224	0.0111078	Basal Cells
WNT10A	0.0111139	5.43545	0.0479007	0.00161828	0.0111139	Basal Cells
AC005261.1	0.0111888	0.749553	0.129509	0.0839564	0.0111888	Basal Cells
CUL9	0.0112847	0.58176	0.154347	0.108231	0.0112847	Basal Cells
NR1D1	0.01131	0.654999	0.0892963	0.0426902	0.01131	Basal Cells
AGO2	0.0114571	0.416795	0.215849	0.168819	0.0114571	Basal Cells
PIK3CB	0.0115151	0.570405	0.142519	0.095964	0.0115151	Basal Cells
BZW2	0.0115345	0.618346	0.156712	0.111143	0.0115345	Basal Cells
SCD5	0.0115471	0.973812	0.106446	0.0607179	0.0115471	Basal Cells
IPO7	0.0116606	0.527759	0.243643	0.200505	0.0116606	Basal Cells
SMAD1	0.0117464	0.625963	0.137197	0.0912063	0.0117464	Basal Cells
LEF1	0.0117832	2.04076	0.0626848	0.016733	0.0117832	Basal Cells
TNNI2	0.0118349	0.784044	0.109403	0.0630482	0.0118349	Basal Cells
CLIC4	0.0118428	0.844017	0.106446	0.060556	0.0118428	Basal Cells
TMEM213	0.0118527	1.18011	0.149024	0.106353	0.0118527	Basal Cells
MYSM1	0.0119362	0.348607	0.212892	0.166618	0.0119362	Basal Cells
THAP9-AS1	0.0119523	0.591442	0.150798	0.105091	0.0119523	Basal Cells
PRCP	0.0120221	0.957443	0.0916617	0.0456355	0.0120221	Basal Cells
ARHGEF40	0.0120317	1.23267	0.0833826	0.0375117	0.0120317	Basal Cells
KLHL42	0.0120414	1.06611	0.101715	0.0561543	0.0120414	Basal Cells
AFG3L2	0.012255	0.520182	0.209935	0.165485	0.012255	Basal Cells
BMPR1B	0.0123398	0.798423	0.129509	0.0845066	0.0123398	Basal Cells
TIMM21	0.0124216	0.810609	0.119456	0.0740525	0.0124216	Basal Cells
SNHG15	0.0124702	1.1606	0.0946186	0.0493899	0.0124702	Basal Cells
ANKIB1	0.0124948	0.330602	0.252513	0.207269	0.0124948	Basal Cells
GAMT	0.0125282	2.73669	0.054997	0.00928893	0.0125282	Basal Cells
AC092691.1	0.0125282	3.05973	0.0520402	0.00627893	0.0125282	Basal Cells
ESCO1	0.0126391	0.429032	0.230633	0.186232	0.0126391	Basal Cells
BOD1	0.0126578	0.788666	0.115316	0.0696508	0.0126578	Basal Cells
ITFG2	0.0127681	0.946147	0.113542	0.0683562	0.0127681	Basal Cells
KLF11	0.0128944	1.32392	0.0751035	0.0295174	0.0128944	Basal Cells
NKX3-1	0.0129254	0.998723	0.0952099	0.0497136	0.0129254	Basal Cells
ENSA	0.0130164	0.211336	0.417504	0.36845	0.0130164	Basal Cells
XPO6	0.0130529	0.526873	0.172679	0.127618	0.0130529	Basal Cells
TMEM164	0.0132503	0.901042	0.109403	0.0640839	0.0132503	Basal Cells
CACNA2D1	0.0134096	3.72047	0.0496747	0.00423989	0.0134096	Basal Cells
CBX5	0.0135999	0.192094	0.31165	0.265527	0.0135999	Basal Cells
PCDHGC3	0.0137989	1.50603	0.0751035	0.0299705	0.0137989	Basal Cells
RPL22L1	0.0138725	0.788509	0.114134	0.0689711	0.0138725	Basal Cells
KIF13A	0.013937	0.463226	0.169722	0.124478	0.013937	Basal Cells
TOLLIP	0.0141076	0.500212	0.167948	0.123248	0.0141076	Basal Cells
TCEAL4	0.0141956	0.406495	0.206978	0.161699	0.0141956	Basal Cells
DRAM1	0.0142048	1.1005	0.0987581	0.0540829	0.0142048	Basal Cells
SIN3B	0.0142551	0.598585	0.139562	0.094281	0.0142551	Basal Cells
BTBD2	0.0142769	0.98097	0.101124	0.0563485	0.0142769	Basal Cells
TBC1D2	0.0142997	0.669471	0.12537	0.0804933	0.0142997	Basal Cells
UBE2I	0.0144032	0.318443	0.198699	0.152571	0.0144032	Basal Cells
TTC37	0.0144253	0.370533	0.250148	0.206331	0.0144253	Basal Cells
L3MBTL3	0.0144483	1.53048	0.0721467	0.0271224	0.0144483	Basal Cells
ERICH1	0.0145035	0.542427	0.160852	0.11616	0.0145035	Basal Cells
EXOC6B	0.0147854	0.473656	0.151981	0.106709	0.0147854	Basal Cells
AEBP2	0.0149529	0.475206	0.199882	0.156067	0.0149529	Basal Cells
PHC3	0.0149622	0.479546	0.217031	0.174612	0.0149622	Basal Cells
ZNF430	0.0149647	1.11677	0.0887049	0.0439525	0.0149647	Basal Cells
DENND6A	0.0150793	0.789209	0.121821	0.0774833	0.0150793	Basal Cells
SLC25A3	0.015175	0.246737	0.438794	0.394569	0.015175	Basal Cells
TOMM20	0.0152475	0.382351	0.273211	0.231155	0.0152475	Basal Cells
ARL5B	0.0152575	0.783496	0.150798	0.107551	0.0152575	Basal Cells
TTC14	0.0153346	0.566592	0.18628	0.143315	0.0153346	Basal Cells
PTEN	0.015438	0.289045	0.221762	0.17649	0.015438	Basal Cells
KDM5D	0.015438	1.38608	0.0798344	0.0353432	0.015438	Basal Cells
PARP3	0.0155398	0.625066	0.128326	0.0835033	0.0155398	Basal Cells
RRP15	0.0155813	0.680973	0.127735	0.0832767	0.0155813	Basal Cells
ACVR2A	0.0157615	0.606617	0.139562	0.0949607	0.0157615	Basal Cells
LZTS2	0.0158956	0.682823	0.11709	0.0720458	0.0158956	Basal Cells
STEAP2	0.0159863	0.684984	0.141336	0.0975499	0.0159863	Basal Cells
PLCG1	0.0159932	0.868244	0.103489	0.0589378	0.0159932	Basal Cells
BNC1	0.016081	3.28042	0.0502661	0.00566398	0.016081	Basal Cells
PCDH9	0.0160818	2.04416	0.0603193	0.015762	0.0160818	Basal Cells
ZNF595	0.0163602	1.34774	0.0745121	0.0299705	0.0163602	Basal Cells
TYW3	0.0164458	0.778659	0.115316	0.0711072	0.0164458	Basal Cells
C1orf35	0.0164467	0.532968	0.167357	0.123831	0.0164467	Basal Cells
GANAB	0.0165477	0.55032	0.170905	0.127067	0.0165477	Basal Cells
HERC2	0.0166491	0.378257	0.270846	0.227239	0.0166491	Basal Cells
MSL1	0.0166612	0.21619	0.296274	0.251254	0.0166612	Basal Cells
PPRC1	0.0167584	1.26919	0.0827912	0.0386445	0.0167584	Basal Cells
BARD1	0.0168693	1.05611	0.0892963	0.0449235	0.0168693	Basal Cells
ZSWIM6	0.0168769	0.566683	0.17741	0.133605	0.0168769	Basal Cells
AHDC1	0.0169143	0.718378	0.132466	0.0884876	0.0169143	Basal Cells
ARID2	0.0169284	0.538279	0.170905	0.12752	0.0169284	Basal Cells
CSAD	0.0169623	0.774103	0.11709	0.0728873	0.0169623	Basal Cells
ST3GAL1	0.017046	0.465635	0.136606	0.0920478	0.017046	Basal Cells
AGRN	0.0173949	0.311564	0.219988	0.174677	0.0173949	Basal Cells
SOS2	0.0174094	0.482641	0.162626	0.117746	0.0174094	Basal Cells
DAZAP1	0.0175378	0.365588	0.208161	0.164223	0.0175378	Basal Cells
CNTLN	0.0176222	0.581022	0.14725	0.10344	0.0176222	Basal Cells
ZNF711	0.0178834	2.55068	0.0538143	0.00974205	0.0178834	Basal Cells
MORC4	0.0179235	1.14789	0.0798344	0.0356669	0.0179235	Basal Cells
TRIM28	0.0182602	0.464219	0.172088	0.128071	0.0182602	Basal Cells
ENDOD1	0.0184574	0.802729	0.12123	0.0774185	0.0184574	Basal Cells
BTAF1	0.018476	0.362677	0.260792	0.21727	0.018476	Basal Cells
DBP	0.018756	0.551899	0.100532	0.0559925	0.018756	Basal Cells
PURA	0.0188077	0.204606	0.296274	0.249765	0.0188077	Basal Cells
APCDD1	0.0188197	1.1024	0.0898876	0.0461533	0.0188197	Basal Cells
RBM28	0.0189494	0.437173	0.197516	0.154028	0.0189494	Basal Cells
PARP1	0.0189543	0.371781	0.24246	0.19879	0.0189543	Basal Cells
SMC5	0.0190461	0.286422	0.298048	0.254685	0.0190461	Basal Cells
PRPF39	0.0190557	0.60759	0.165582	0.122892	0.0190557	Basal Cells
INSIG1	0.0190995	0.492265	0.22531	0.184516	0.0190995	Basal Cells
CREBRF	0.0192397	0.35287	0.214666	0.171246	0.0192397	Basal Cells
GAS1	0.0194884	2.40181	0.0544057	0.010713	0.0194884	Basal Cells
EPC2	0.0195463	0.549813	0.166174	0.123183	0.0195463	Basal Cells
[truncated: 23,608 more rows]
